# Supplementary material for: Global mitochondrial protein import proteomics reveal distinct regulation by translation and translocation machinery
Source: Mol Cell. 2022 Jan 20;82(2):435–446.e7. doi: 10.1016/j.molcel.2021.11.004 (PMC8791276; doi:10.1016/j.molcel.2021.11.004)
Supplement: Table S1. Kinetics data of mitochondrial protein uptake, related to Figure 2 — Sheet “Slopes” contains normalized labeled protein abundances in both duplicates for each time point and slope, intercept, R2 and p value of the regression line. Sheet “Quartiles” contains the mitochondrial proteins assigned to the four quartiles. [file mmc2.xlsx]

## Sheet: Info
Table S1. Kinetics data of mitochondrial protein uptake, related to Figure 2
Sheet "Slopes" contains normalized labeled protein abundances in both duplicates for each time point, and slope, intercept, R2 and P value of the regression line.
Sheet "Quartiles" contains the mitochondrial proteins assigned to the four quartiles.

## Sheet: Slopes
Accession	Gene Symbol	m-0	m-0.1	m-15	m-15.1	m-30	m-30.1	m-60	m-60.1	m-120	m-120.1	m-180	m-180.1	m-360	m-360.1	Slope	Intercept	R sq	P value
Q16654	PDK4	0.903644	264.085	273.294	430.803	1443.62	1964.8	4070.08	4697.76	4067.52	3909.36	3857.61	3187.56	3695.8	3154.19	7.70772	1658.9	0.306547	0.0399659
Q8N0X4	CLYBL	11.6766	133.754	0	103.114	112.201	133.566	134.714	238.533	196.05	291.522	519.131	42.7011	339.747	117.287	0.492411	115.758	0.185097	0.124654
Q07820	MCL1	866.054	595.65	1372.06	1336.74	1820.56	2283.88	4599.03	4725.78	6661.22	8032.04	9196.95	7676.56	7500.7	8346.83	21.1424	2333.3	0.654531	0.000457703
Q9Y6H1	CHCHD2	546.785	1683.56	9676.67	10713.6	20591	24768.8	52778.8	46078.4	88898.4	97789.3	93642.8	111462	157345	151450	427.027	15291	0.917462	7.4e-08
O95900	TRUB2	0	1213	2105.1	1610.87	2884.04	2254.56	4357.75	5614.5	5653.15	7596.03	9259.03	7720.07	9623.53	8931.03	23.6496	2331.34	0.771223	3.61e-05
Q8N983	MRPL43	1.8812	36.8861	0	64.0633	8.46157	201.178	211.113	138.607	196.678	219.9	367.423	251.291	364.597	280.356	0.849964	74.4279	0.656663	0.000440433
P05166	PCCB	953.654	3287.61	4699.66	1667.79	3466.4	4207.36	3676.79	4940.82	7698.14	7238.22	8637	6614.38	10023.1	6619.79	16.9917	3409.53	0.624182	0.000773262
Q96IX5	ATP5MD	0	260.344	1196.12	1493.13	3589.7	4079.05	8781.58	5200.66	14616.4	18384.7	28027.7	26459.4	57365.5	50945.4	152.697	-944.803	0.990524	1.64e-13
Q96EL2	MRPS24	0	310.999	1334.44	871.028	1089.15	1659.66	2123.4	2896.18	2689.32	3131.87	4199.31	3760.6	5157.5	5131.78	12.8057	1054.47	0.866308	1.37e-06
Q9P0J0	NDUFA13	4435.26	4331.14	12260.9	11968.3	16333.9	19155.9	32249.5	29761.8	41331.2	42798	63747.1	52614	62639.6	72765.9	174.142	14282.5	0.851697	2.57e-06
Q7L311	ARMCX2	0	0	8826.43	7452.63	17493.1	19266.1	33550.6	27026.1	56134.3	60973.6	66962.1	77840.7	111705	116372	313.99	8799.81	0.957868	1.29e-09
O43676	NDUFB3	3999.4	900.168	13750.2	12635	24393.4	23221.5	41944.7	43717.9	66467.1	85565.4	88732.3	102092	156214	155258	421.41	12438.1	0.967109	2.9e-10
O43920	NDUFS5	2077.35	2964.29	14649.6	10064.6	17028.8	23613.5	29268.2	26506.9	34309.8	40034.6	52082.3	45564.5	62936.7	61987	154.68	13316.2	0.876866	8.31e-07
O75380	NDUFS6	0	0	18374.2	18766.7	49285.2	44959.2	74059.3	92659.3	108652	123962	155956	140452	197474	192512	523.15	29763.8	0.879749	7.2e-07
Q9Y5R4	HEMK1	22.9361	49.0045	97.3114	0	37.2729	149.006	216.66	355.807	495.463	463.329	711.282	623.573	981.85	859.617	2.59598	77.9473	0.915112	8.77e-08
Q9BZ23	PANK2	0	76.4615	63.3102	45.6361	0	50.2082	130.916	15.3469	172.404	155.663	208.776	238.85	305.763	183.294	0.656083	45.9158	0.700558	0.00018879
O60783	MRPS14	415.776	181.395	815.994	1049.54	1655.29	2019.57	3554.65	4367.58	4598.41	5055.45	8169.3	6112.83	10686	10176.5	27.7936	1166.72	0.932277	2.24e-08
Q9H8M1	COQ10B	27.71	0	167.385	47.8758	679.035	440.774	1733.64	1857.98	2650.48	3303.08	4028.69	3387.52	4422.28	4501.28	13.0041	525.103	0.8335	5.19e-06
Q6P1L8	MRPL14	0	0	310	1362.7	1376.62	2451.86	2600.3	2334.03	4100.69	5613.83	9291.2	8198.35	10356.2	10399.6	29.943	898.756	0.89326	3.5e-07
Q9H7H0	METTL17	0	1769.63	242.702	0	1732.75	65.7454	2734.08	2723.92	4432.73	5255.24	5510.55	5056.28	8081.55	6607.64	20.0261	969.496	0.835363	4.85e-06
Q9H0U6	MRPL18	0	186.837	1834.34	840.358	1274.93	1876.94	5261.46	5505.37	9117.06	10900.6	13835.1	11504.8	19660.5	18958.2	54.5288	1237.66	0.944874	6.49e-09
Q8NCN5	PDPR	0	1267.53	1152.23	1133.59	113.677	1090.52	1456.4	1427.57	2573.12	2382.29	3910.07	2811.62	4459.6	4586.16	11.3034	790.723	0.873642	9.72e-07
O75879	GATB	0	668.044	1038.33	1051.62	2948.68	2366	5644.36	5300.42	12065.9	12070.3	17644.3	16090.6	22709.8	22686.6	65.5999	1565.5	0.93189	2.32e-08
O75608	LYPLA1	0	1247.03	1598.58	293.481	912.322	978.627	1294.66	1926.71	1906.94	2816.84	4519.99	3451.62	6121.51	5823.92	15.3086	676.431	0.925238	4.07e-08
P17568	NDUFB7	593.979	552.996	4738.78	6052.07	13173.2	12683	19375.7	17447.9	30884.7	34289	46540.8	43209.2	59274.4	56205.6	158.887	7280.36	0.910753	1.19e-07
O95168	NDUFB4	0	0	2464.19	2493.84	2961.67	3566.04	5349.36	4311.29	6140.91	8405.66	10070.4	8687.97	12602	12713.4	32.6498	2129.47	0.895416	3.09e-07
Q8TAE8	GADD45GIP1	2016.31	2290.64	8446.67	7918.41	13243.6	14743.2	29331.4	26787.5	34182.5	41535.8	47186.4	50058.2	77793.4	67607.8	190.438	9412.29	0.933987	1.92e-08
P24311	COX7B	0	2324.66	20704.7	22984.2	41310.1	51769.1	85631.5	83094.6	156760	157641	197679	213623	343857	334430	935.387	20047.5	0.97797	2.6e-11
Q9Y3D2	MSRB2	0	175.824	0	0	0	102.652	803.01	228.409	494.67	619.982	1102.68	1127.97	1398.05	889.399	3.40945	123.299	0.71784	0.000130838
Q86YH6	PDSS2	0	1063.91	1385.65	373.37	3492.02	631.547	5060.47	3159.71	6516.33	5465.6	6975.43	6849.96	13390.4	12525	33.7834	1085.78	0.943706	7.36e-09
Q12983	BNIP3	369.262	66.0662	798.665	576.649	966.571	1398.93	2019.54	641.98	2448.51	2161.43	1981.63	2734.12	2598.87	3153.12	6.81387	820.724	0.699128	0.00019443
O95169	NDUFB8	246.474	290.747	809.399	1044.1	1502.39	1777	2879.14	2611.22	4401.2	5819.05	6219.81	6442.55	9461.06	9379.31	25.4528	995.759	0.946077	5.68e-09
P09669	COX6C	0	2754.21	9450.45	4642.31	20186.1	14863.7	35206.8	27340.3	63635.7	68599	72123.1	70754.4	142181	134657	376.513	6452.11	0.976158	4.19e-11
Q14249	ENDOG	0	9.67529	59.1634	25.3849	11.5338	21.2643	29.6613	124.175	92.6903	129.722	130.644	170.129	163.229	175.68	0.458411	31.5416	0.722218	0.000118825
P82921	MRPS21	110.275	169.155	733.243	652.699	1513.66	1329.14	2540.69	2774.68	2965.18	3805.92	4561.3	3924.98	7233.76	6280.54	17.4951	844.834	0.931662	2.37e-08
Q9UGC7	MTRF1L	35.9752	197.269	383.78	194.275	724.26	1126.78	1188.87	1213.33	1628.09	2175.52	2502.18	2816.64	5300.15	6475.13	15.504	160.076	0.969544	1.82e-10
Q96IR7	HPDL	518.539	3811.12	3655.49	1613.8	3629.36	2936.1	5050.57	5752.76	8707.18	10666.7	14103.3	12408.2	17595.7	16052.9	43.5573	2847.08	0.900928	2.23e-07
P15954	COX7C	831.568	2151.54	16281.4	16805.2	37113.6	19996.7	61772.4	27863.7	93005.1	67966.8	118141	103637	199362	153314	479.058	13234.4	0.934218	1.88e-08
P49406	MRPL19	0	2768.49	8176.45	7280.67	15548	17188.2	35581.2	37867.6	52322.9	61698.6	78765.3	75178	131590	127562	354.308	7816.83	0.978124	2.5e-11
Q9Y676	MRPS18B	182.524	8.19445	1093.5	1800.26	2361.86	3250.99	5626.05	5760.08	6518.07	9424.38	12895.9	10844	21118.8	17619.5	52.6137	1286.08	0.957261	1.4e-09
Q6P444	MTFR2	40.0403	0	13.7234	29.7443	7.63858	25.0067	181.213	49.9017	161.578	97.1415	222.286	203.262	219.029	402.396	0.852179	24.9377	0.788246	2.25e-05
Q9BRQ6	CHCHD6	39.1446	22.2083	16.0966	15.3795	54.9497	83.2435	104.175	84.4198	203.842	100.654	334.295	204.717	206.276	236.392	0.627744	53.2389	0.608123	0.00100439
O14949	UQCRQ	0	0	0	20647.6	32373.3	16423.4	61596.8	37117	104572	111546	141111	144729	261383	256893	726.953	5439.59	0.985482	2.13e-12
P09001	MRPL3	0	3246.59	13447.9	13291	20550.4	21650.5	43716.3	45299.6	53658.8	70113.8	95464.8	84579.6	130205	126227	347.309	13576.4	0.941318	9.45e-09
P13051	UNG	849.768	1602.75	1176.84	533.032	417.574	2100.54	2656.36	2446.64	2564.63	2422.3	5543.47	4666.26	5468.8	5905.62	14.0827	1200.57	0.818741	8.71e-06
Q5T2R2	PDSS1	529.219	187.239	85.0938	485.452	608.456	674.525	1123.5	458.074	1809.92	2166.27	3043.84	2730.39	5017.67	5729.57	14.5283	172.921	0.976705	3.64e-11
Q13084	MRPL28	264.453	0	2938.48	3406.88	4168.77	8027.77	12626.9	12750.6	15324.6	20314.4	24315.4	23623.1	42809.4	40789.6	112.213	2833.91	0.972084	1.08e-10
Q9BVL4	SELENOO	0	0	94.0538	0	69.1759	81.1607	225.501	302.041	548.427	430.967	501.413	526.019	899.538	830.054	2.40969	58.6801	0.925829	3.88e-08
Q9BUE6	ISCA1	0	0	0	0	0	0	0	288.119	660.167	905.811	1669.06	1156.26	2283.67	1065.97	5.34329	-10.4412	0.772478	3.49e-05
Q9Y3D3	MRPS16	0	0	5173.75	3737.46	9799.63	9124.5	17260.9	13138.2	22601	23309	24472.1	27932.4	62122	63084.4	162.784	2335.44	0.976609	3.73e-11
Q6P161	MRPL54	0	0	735.221	502.6	978.044	1453.32	2577.02	3345.15	3827.7	5231.7	8325.36	7759.73	14658	14421.5	40.6259	118.405	0.989916	2.38e-13
Q96PE7	MCEE	0	542.855	156.293	0	460.674	462.872	186.871	680.126	1103.6	1053.88	1903.79	1326.63	1689.1	2135.61	5.2319	264.106	0.810365	1.15e-05
Q9Y5T4	DNAJC15	0	1355.37	3553.18	2245.65	5482.75	5531.82	13292.8	9181.39	17953.9	19633.9	24984.9	25883.5	43037.8	43257.8	117.716	2520.71	0.981812	8.23e-12
Q16762	TST	0	0	429.679	398.985	0	266.5	596.606	799.914	1629.58	866.284	3026.15	1427.09	3008.63	2239.21	7.6356	214.726	0.775384	3.23e-05
P41250	GARS1	0	1915.18	2584.34	0	3425.96	1186.98	8000.71	10488.5	21678.8	24839.8	29358.2	28272	47736.8	50012	140.229	1067.73	0.967657	2.62e-10
Q14596	NBR1	27.6221	2.15801	0	0	36.7258	31.9156	45.9459	20.4248	30.6655	45.2575	141.503	133.125	163.521	149.706	0.44501	10.5503	0.830463	5.8e-06
Q9BT17	MTG1	0	940.675	305.292	0	167.608	420.892	2269.16	1633.77	2004.94	2722.43	4695.66	2316.89	5533.28	4727.04	14.091	441.318	0.844515	3.42e-06
Q9NU23	LYRM2	0	1636.86	0	0	1115.39	0	3000.02	1766.53	8277.7	5660.19	7744.52	6548.95	15613.9	15391.1	43.2277	44.062	0.954479	2.05e-09
A8MXV4	NUDT19	0	62.4821	375.957	244.396	263.415	773.598	823.302	861.469	753.01	1198.71	1983.53	1421.29	2210.03	2380.36	6.06012	291.398	0.887781	4.74e-07
P82914	MRPS15	877.512	4910.74	6928.92	6046.63	11051	16402.2	26566.6	29368.2	32330.4	42267.9	61903.8	56065.3	96410.6	87681.1	248.696	7021.86	0.966351	3.32e-10
Q9BYC9	MRPL20	0	850.276	4323.25	3704.89	6358.68	6339.38	15793.1	16997.5	21469.7	23807.8	36697.5	29851.7	48096.6	49221.5	133.906	4188.28	0.946787	5.24e-09
O75438	NDUFB1	0	0	1148.03	1567.91	2942.91	2491.41	5517.11	3895.56	10725.3	9473.98	12978.8	12065.7	21802.2	21352.2	59.7612	1037.6	0.977863	2.68e-11
Q96EY7	PTCD3	0	1339.52	4011.61	3229.66	7807.22	9130.64	17718.9	19961.7	28499.6	35206.4	41899.6	43032.5	81297.7	73607.8	212.755	2944.84	0.984843	2.75e-12
O00217	NDUFS8	0	3153.94	5721.12	3083.38	9262.09	10213	20667.9	22406.5	34447.2	39756.3	52998	54849.2	87397	91236.4	247.974	3985.17	0.983852	4.03e-12
P56134	ATP5MF	0	1681.11	4925.93	3392.05	5003.22	4815.48	8619.54	9735.35	16280.1	17383.8	21642.2	19776.3	36278.9	35905.3	96.0612	2747.54	0.982591	6.33e-12
Q9NX47	MARCHF5	0	667.497	1644.93	0	1841.14	887.015	4715.74	5877.32	12043.4	12957.9	18688.1	17266.5	32261.7	30692	90.3767	90.4978	0.985602	2.02e-12
Q9NP92	MRPS30	0	807.121	4087.2	711.775	5380.94	6851.86	11913.6	12287	13346.8	18583.7	23672.3	19743.5	36125.1	31485.4	90.5433	3318.92	0.933901	1.94e-08
O43708	GSTZ1	0	725.236	1341.22	575.134	371.256	1202.15	575.613	111.913	1626.1	1334.68	1993.6	1721.49	2024.83	2807.42	5.57504	562.917	0.697503	0.000201006
Q96CB9	NSUN4	0	391.964	921.371	0	1765.49	1270.79	4718.65	5463.42	8390.9	8774.01	14370	12258	23605.6	24134.9	67.4921	200.161	0.989199	3.6e-13
Q9UFN0	NIPSNAP3A	346.687	0	118.799	0	176.723	240.608	357.548	321.517	626.852	2635.16	2588.02	2244.21	3232.33	2987.96	9.33399	113.958	0.813148	1.05e-05
P23368	ME2	3970.18	11734.2	7565.77	8954.58	16848.1	15635.2	33106.4	36173	54011.6	69405.8	88002.9	76812.9	143158	131463	372.045	9115.17	0.974819	5.81e-11
Q9H3K2	GHITM	972.22	6224.55	13074.8	12477.2	17157.4	26384.7	44886.8	44558.3	70245.6	86702.4	130442	127957	207682	212356	585.549	7516.44	0.985833	1.83e-12
Q96DC8	ECHDC3	4.42041	52.9708	130.37	144.87	77.7462	157.599	176.379	150.347	190.678	256.05	418.228	363.578	471.393	481.223	1.18907	89.7552	0.882635	6.22e-07
Q96EL3	MRPL53	0	664.717	1441.86	546.106	1145.96	626.798	2669.17	3534.36	5069.97	5243.11	8309.38	7480.12	14122.4	12783.3	37.255	474.086	0.981084	1.04e-11
Q70HW3	SLC25A26	108.777	2.05722	245.809	217.636	431.093	605.441	790.55	587.952	1558.91	1726.47	2252.21	2360.96	3913.76	4613.71	11.7587	101.755	0.984996	2.59e-12
Q14197	MRPL58	0	682.438	5490.48	3457.82	6995.98	4694.1	11493.9	15758.3	26213.2	28307.3	37475.8	35912	65397	61664.9	176.585	2383.43	0.984996	2.59e-12
O00411	POLRMT	0	545.209	2146.84	3498.02	3719.63	6844.99	10282.8	12559.7	14051.8	18823.8	24562.4	23225.8	39830	39423.2	107.906	2458.47	0.973347	8.18e-11
Q9BQD7	ANTKMT	0	0	0	0	298.716	94.4707	214.914	473.031	628.07	560.067	696.432	732.496	1330.8	1529.57	3.92647	39.3617	0.958888	1.11e-09
Q8IYU8	MICU2	608.153	637.779	1935.29	739.57	523.37	1093.65	2279.46	2749.45	4568.28	5407.39	7444.85	6440.94	10646.5	10397.5	28.7137	824.296	0.957347	1.38e-09
Q6IAN0	DHRS7B	0	0	96.0588	0	967.296	815.267	2639.78	2176.43	5207.56	4643.64	8369.2	6779.53	11259.9	13347.8	35.6768	122.633	0.967773	2.56e-10
Q86TS9	MRPL52	0	261.344	681.663	569.344	245.275	355.09	510.213	470.19	1019.6	799.384	566.927	1024.76	1646.16	1343.65	3.27722	319.961	0.789776	2.15e-05
Q5HYK3	COQ5	0	1916.48	2648.5	845.891	1581	2795.64	5352.17	5280.77	8160.95	9109.4	15380.8	12129.2	19553	20122.9	54.6943	1513.89	0.951633	2.95e-09
O60930	RNASEH1	0	10.9282	142.75	14.167	139.84	259.156	279.438	233.578	323.145	856.638	1196.56	836.281	1953.03	1533.66	4.90992	19.0707	0.930469	2.63e-08
Q9NPE2	NGRN	97.8473	134.312	833.919	717.135	1076.97	2095.17	3396.75	3181.48	4739.61	5800.03	8467.22	8129.49	13471.5	13257.1	37.1224	614.373	0.980719	1.17e-11
Q9Y2R9	MRPS7	0	3916.56	9315.43	2320.92	13216.2	8400.5	24974.6	28176.8	42087.6	60959.9	75331.5	66892.1	133217	123618	357.33	3265.12	0.981785	8.3e-12
Q9BZE1	MRPL37	208.312	3375.64	7292.23	4981.08	11060	14587.4	24597.7	27130.2	30123.4	39658.7	46390.5	42377.3	75452.9	73272.8	195.755	7214.46	0.958436	1.18e-09
Q12887	COX10	111.718	92.8908	49.3454	205.05	161.537	78.174	144.917	223.266	304.31	384.605	529.293	328.491	512.005	490.119	1.2089	126.15	0.779284	2.9e-05
Q8WUK0	PTPMT1	0	381.581	3070.69	1021.36	1620.84	3260.12	5572.81	7957.27	11603	12284.9	17921.7	17158.5	28712.9	28296.1	79.7169	1206.78	0.978131	2.49e-11
O00483	NDUFA4	0	0	23755.7	23143.4	45576.2	49564.5	113713	100858	195242	165102	238128	264507	511308	539875	1437.69	5079.53	0.994505	6.23e-15
Q96GJ1	TRMT2B	563.849	211.908	514.762	721.343	0	283.085	408.822	937.526	622.895	787.359	1611.24	769.694	1662.33	1087.72	2.98819	400.757	0.578351	0.00159008
Q9H9P8	L2HGDH	174.312	467.071	536.955	359.828	136.794	654.621	1008.23	1101.55	1841.88	1998.13	2927.77	2251.11	3948.9	3620.77	10.1712	390.433	0.939025	1.19e-08
O75521	ECI2	777.449	551.425	1588.98	1330.2	567.08	2061.37	2142.65	2507.06	3080.08	2264.78	7292.87	6551.57	9788.74	8451.09	24.3599	834.619	0.908274	1.4e-07
P05165	PCCA	0	428.432	289.911	184.017	385.932	286.569	949.428	1215.62	1954.32	2537.08	3117.12	2523.05	6081.32	5188.02	15.488	103.16	0.974697	5.99e-11
Q9NVS9	PNPO	0	1113.06	86.2807	0	159.896	0	336.935	76.0423	1801.63	988.231	1405.7	1059.68	1414.68	2217.41	4.88116	227.954	0.618396	0.000850675
Q969Z3	MTARC2	0	1064.63	1719.77	741.258	1048.79	501.248	2297.87	2843.62	2157.93	3437.2	4535.7	4261.57	6851.49	5011.76	15.0307	962.558	0.853898	2.35e-06
Q9BYD1	MRPL13	0	4080.36	7302.97	3835.78	9175.26	10031.9	18464.8	23210.2	24058.9	26096.3	38440.6	32333.1	59957.9	61632.1	158.701	5414.84	0.968089	2.42e-10
Q8NFF5	FLAD1	809.3	499.252	190.615	61.3033	0	600.249	238.313	74.8389	1244.13	1174.33	1890.43	1400.24	2081.27	1852.71	5.20466	296.703	0.743588	7.26e-05
P49189	ALDH9A1	257.529	2745.71	5296.01	2661.88	4361.43	8454.29	10324.1	12284.4	15098.4	15012.5	25351.9	20497.4	35073.9	39128.4	97.2068	3415.81	0.965535	3.84e-10
O43678	NDUFA2	939.926	1588.6	1123.52	1558.61	4663.18	7487.6	16398.2	13724.9	24452.1	26005.1	36249.7	37573.2	65919.5	69637	188.521	1348.87	0.991586	8.03e-14
Q9BW92	TARS2	0	3710.71	7647	5207.29	10365.3	13203.2	22807.4	22668	29293.1	36139	46258.4	47938.9	82563.2	82056	219.988	5233.99	0.986491	1.38e-12
Q15785	TOMM34	182.989	965.702	1318.45	1085.49	1583.12	3220.62	5148.05	3406.12	7131.36	6731.34	14541	10363.3	15343.9	17868.4	46.5628	1260.62	0.918889	6.66e-08
Q15120	PDK3	142.799	444.7	530.995	11.9469	136.291	260.148	417.603	495.926	832.11	747.529	1185.13	1178.57	1735.3	1789.75	4.49132	216.934	0.925106	4.12e-08
Q99595	TIMM17A	1237.75	174.96	7619.85	2216.76	9919.31	11371.9	21452.7	11414.6	29631.4	31146.2	45726.9	39634.5	65290.3	70839.8	186.766	4423.18	0.966451	3.26e-10
Q9NRP2	CMC2	2751.87	877.759	3682.69	2966.36	4628.21	4185.63	6115.35	5827.58	13069.5	17475.1	19230	18455.8	39405	36009.6	100.433	1501.31	0.98489	2.7e-12
Q96A35	MRPL24	0	4032.07	4817.97	1886.44	4689.76	5327.91	10585.2	13270.6	17519.5	21163.9	27519.7	24260.7	46273	46821.6	124.964	2640.9	0.983426	4.71e-12
Q8IVS2	MCAT	90.3745	1859.25	2186.88	1652.38	2462.44	3277.48	5708.02	4396.3	5782.44	6465.73	10994.8	8273.04	16890.7	15194.7	41.0671	1600.13	0.963187	5.7e-10
Q9NX20	MRPL16	0	11731	7257.09	2726.48	14831.3	8974.86	22748.2	27878	45008.1	41360.6	46046.7	52057.4	94431.8	85886.2	238.23	6888.99	0.964447	4.63e-10
Q9BYD2	MRPL9	0	2580.35	3646.64	4431.9	5653.38	7727.96	16611.9	19572	19171.4	26936.5	35777.8	32846.7	58147.5	55851.8	154.018	3807.78	0.968136	2.39e-10
Q8NAN2	MIGA1	65.1241	48.297	386.866	80.3443	70.2009	288.908	384.457	374.259	505.339	722.564	1127.29	666.677	1508.83	1208.5	3.58371	139.613	0.889099	4.41e-07
Q9NRP4	SDHAF3	78.1485	13.339	234.792	241.23	374.503	318.78	739.118	632.792	1060.3	1627.27	1802.29	1607.28	4206.22	3953.16	10.9623	8.35499	0.982455	6.63e-12
Q9Y3D9	MRPS23	0	3367.3	12524.8	12175.5	18785.2	18275.3	47395	42474.4	75617.2	84364.9	112699	108604	217319	209036	585.471	4776.14	0.996104	7.9e-16
P31327	CPS1	0	74473.6	229508	186739	367299	370088	745210	838060	1.00654e+06	1.19826e+06	1.52696e+06	1.54092e+06	2.71589e+06	2.54483e+06	7052.92	182415	0.979062	1.92e-11
P36404	ARL2	741.029	639.64	848.89	700.255	632.019	2100.25	1362.36	1793	1923.16	2221.61	3942.16	3036.57	5152.25	4802.87	12.124	810.453	0.918361	6.93e-08
P50336	PPOX	0	2469.31	1339.43	477.582	2256.95	0	2778.14	2228.85	5861.45	5368.98	6155.87	6365.32	8285.23	12803.4	27.8199	987.576	0.87291	1.01e-06
Q96I36	COX14	0	3242.01	1765.74	304.467	4061.29	515.06	5944.34	1568.92	14369.7	12213.9	21553.4	15525.7	36479.1	31283.8	95.4321	201.164	0.956637	1.53e-09
Q9NRX2	MRPL17	1965.37	5442.73	14499.2	10305.2	17837.3	16608.6	26292.4	26229.2	41956.5	45374.8	52239.8	54777.5	99378.2	101348	258.202	8514.75	0.990369	1.81e-13
O75394	MRPL33	78.1939	2241.77	3605.32	372.004	4754.99	1991.59	6443.64	10139.2	12535.1	15327.1	19701.4	18261.6	37488.6	30511.6	92.5485	1560.92	0.965225	4.05e-10
Q9NQR4	NIT2	240.498	113.477	322.924	166.091	398.885	589.335	724.984	602.891	1274.95	1336.33	2458.73	1659.74	3352.43	2619.2	8.14076	243.222	0.927232	3.46e-08
Q5VT66	MTARC1	0	2310.95	1024.23	1219.38	4739.23	4114.38	10731.9	8437.16	22203.4	17854.6	29438.2	28121.7	42789.6	48310.3	129.35	1670.72	0.968429	2.26e-10
P12694	BCKDHA	0	2165.75	4145.4	1284.12	4001.93	3606.11	6995.79	7182.74	7355.84	10434.7	15186.3	12623.3	20360.1	22561.2	55.7186	2332.42	0.951124	3.14e-09
Q99807	COQ7	166.355	606.328	215.436	0	380.903	355.14	967.863	759.713	1645.11	2544.79	2877.85	3048.89	5062.32	5972.81	15.291	86.3046	0.969257	1.93e-10
P46199	MTIF2	148.71	841.87	0	1812.27	0	4244.54	5349.14	6338.33	4852.65	4533.57	14453.1	8679.02	15429.2	14989.8	41.8939	1255.31	0.844324	3.45e-06
O95298	NDUFC2	0	2791.36	6320.12	6725.42	14695.4	18125.5	32281.5	26831.6	60819.7	76519.2	103278	88245.8	174949	170662	485.093	2860.94	0.988457	5.36e-13
P03886	MT-ND1	160.239	903.91	1340.67	90.4398	568.015	118.762	947.514	2111.41	2156.28	2905.19	3618.89	3206.04	6364.11	6366.51	16.7766	370.698	0.949348	3.9e-09
Q9NPL8	TIMMDC1	0	0	1156.65	0	1168.23	1112.81	4451.38	3996	8041.15	9172.04	13895.9	11819.3	20322.9	21856.9	60.867	276.191	0.97639	3.95e-11
P54098	POLG	0	78.4331	0	0	0	80.4388	113.44	300.131	430.523	559.655	1615.57	596.322	1672.72	1375.91	4.59399	-14.6902	0.832331	5.42e-06
Q969Z0	TBRG4	0	4949.44	7008.96	2765.68	19914.3	16085.9	45320.8	47958.5	64530.7	81498.5	116742	105006	222190	213179	602.352	1825.09	0.992699	3.43e-14
Q8IXI2	RHOT1	516.512	1387.95	1084.97	650.123	891.698	1623.08	1251.7	1706.23	2039.03	2880.93	3552.78	3831.65	4359.14	4781.26	11.0213	978.173	0.889701	4.27e-07
O75251	NDUFS7	242.543	1331.56	7478.43	3463.69	12841.9	12217	27016.6	29297.8	55503.4	49470.6	67984.1	63871.3	106383	131653	328.963	4674.45	0.970629	1.47e-10
Q9P0M9	MRPL27	1002.99	524.125	1595.75	1167.6	601.355	2336.53	3141.78	4047.08	4096.35	5868.1	7223.46	8985.41	11506.9	12123.3	31.5967	1134.13	0.944416	6.82e-09
Q9P0J1	PDP1	71.2617	350.655	0	0	270.454	160.656	152.884	249.606	241.304	772.06	1339.93	1041.64	1448.26	1706.37	4.46083	70.0013	0.861487	1.7e-06
Q9NUL7	DDX28	116.213	837.88	1475.28	1467.61	1513.03	1187.24	2474.28	3539.75	5976.21	5778.07	8837.89	6558.79	12207.8	12291.6	33.1456	967.774	0.961894	7.02e-10
Q9HBH1	PDF	0	362.246	673.544	496.405	996.354	1083.93	2097.59	1531.41	4328.78	4224.53	5835.46	5380.52	8119.38	9698.7	24.909	479.859	0.962156	6.74e-10
Q8IXI1	RHOT2	1210.03	4110.17	5512.26	3624	6108.71	12134.1	21261.1	17783	33520.1	34116.9	51443.8	45675.5	76615.3	74811.5	208.896	4879.66	0.972424	1e-10
Q9H4K7	MTG2	608.321	975.904	831.506	1820.58	1553.5	2126.58	3643.51	4961	6926.06	9573.87	12408.1	9938.18	21973.9	17811.3	54.3093	861.353	0.965413	3.92e-10
Q9NUQ2	AGPAT5	3930.4	651.232	480.535	1518.25	1080.9	3797.3	3798.32	4490.32	5534.62	7244.14	13376.2	10059.7	17376.6	16764.7	45.4743	1466.25	0.927373	3.42e-08
P99999	CYCS	4292.97	0	14961.9	13370.4	27605	29915.7	43486.7	46269.4	59174.2	76511.7	100215	97951.5	161951	153842	423.065	13018.3	0.973904	7.21e-11
Q6P4A7	SFXN4	380.402	157.084	453.613	606.796	383.743	976.374	1495.78	1501.25	2232.69	2580.52	4313.54	4290.17	5702.23	6977.57	17.5588	370.488	0.957339	1.39e-09
P21912	SDHB	0	0	4765.68	4548.54	21102.1	12287.4	43980.1	41696.7	70110	80369.1	79107.7	95590.5	167665	174774	472.062	5267.34	0.977101	3.29e-11
Q5JTZ9	AARS2	1068.96	2488.37	3162.87	2227.58	4084.48	6551.2	8254.28	8443.8	10916.5	16173.4	20398.7	17262.6	30314	34277.8	85.0288	2537.88	0.972044	1.09e-10
Q9P0S2	COX16	42.6084	54.5336	659.247	435.349	522.044	753.772	1547.71	1245.83	2436.92	2979.19	4881.39	4044.8	6648.99	6557.23	18.7014	299.75	0.964365	4.69e-10
Q8IWA4	MFN1	0	2568.37	5013.88	3292.61	11114.7	9488.95	18648.2	20584	34681	47378	65569.4	61665.7	108902	98488.4	293.48	2740.74	0.978487	2.26e-11
Q7Z2W9	MRPL21	2006.5	3379.55	3526.42	3850.19	5751.96	10550	14786.1	14459.2	20220.3	23212.5	36785.2	32746.2	57897.7	57842.8	155.771	3477.52	0.985601	2.02e-12
P51649	ALDH5A1	0	0	593.083	0	194.465	0	0	1645.41	2058.67	4502.19	2730.63	3637.58	6209.75	6074.24	17.6779	42.7685	0.881363	6.64e-07
P82673	MRPS35	0	3064.73	6388.87	6514.84	10621.1	17491.1	25730.7	28995.3	28746.3	45217.8	60645.5	57938.9	106984	86024.9	261.945	5970.58	0.955369	1.82e-09
Q9UQ90	SPG7	199.349	219.706	96.9421	216.819	408.973	107.689	589.933	626.348	1019.18	1683.65	1987.15	1614.67	2643.81	2691.27	7.40838	197.906	0.929728	2.8e-08
Q13232	NME3	0	1188.15	2002.54	1263.64	1342.14	2609.47	2082.19	1496.32	4827.65	4290.42	5680.94	4877.62	7937.64	10347.2	23.0776	1045.51	0.928559	3.1e-08
Q969V5	MUL1	0.524185	93.1528	286.976	340.219	824.97	336.452	1189.92	1375.33	2310.13	3208.76	5284.58	3989.37	7182.11	6144.79	19.3203	214.8	0.941056	9.71e-09
Q96BP2	CHCHD1	0	1609.22	111.591	737.793	1376.39	2133.92	1666.67	1626.83	1302.52	2061.21	3095.15	2409.65	4439.75	3461.08	8.76508	901.514	0.763077	4.47e-05
Q96I99	SUCLG2	2356.21	6838.16	14018	12285	18539.6	24436.8	40948.8	46015.5	61578.6	74675.8	95236.4	96732.4	180562	167511	467.196	9065.97	0.990413	1.76e-13
P14406	COX7A2	0	28.2211	5068.94	5740.64	8114.91	9873.4	17861.1	11273.9	32027.1	34333.5	47748.1	43917.2	75064.9	76507.4	211.799	3107.58	0.980947	1.09e-11
O43824	GTPBP6	0	0	205.407	246.885	638.141	1289.27	2607.81	1612.65	4637.59	5085.44	7657.11	6041.12	14113.4	12481.6	37.618	-67.0779	0.985426	2.18e-12
Q9NX14	NDUFB11	0	833.845	3974.25	5306.66	8591.79	11684.2	18694.9	11764.8	30922.7	35647.9	53369.6	51519.1	108605	92781.1	279.66	415.437	0.987931	7.01e-13
Q96I51	RCC1L	0	2194.33	2179.08	650.677	3705.32	1962.04	5026.69	6210.76	9333.89	10750.7	13284.4	13589.5	25669.5	24885	68.0902	1090.29	0.988905	4.23e-13
P03891	MT-ND2	222.822	1050.61	1607.96	2002.83	2560.96	3100.18	5969.18	6983.72	10917.3	13496.5	19593.5	18521.6	33884.5	30370.7	89.7223	929.076	0.98504	2.55e-12
O95140	MFN2	0	4708.46	8641.64	8220.08	17627.5	21396.1	39828.5	40852.2	70610.4	86492.9	108755	107330	182594	176607	501.663	7580	0.981465	9.22e-12
Q9Y3B7	MRPL11	0	8464.99	9148.38	8576.89	15500.8	17962.1	36243	32809.3	57827.5	63993.7	85989.8	78731.9	163828	164558	444.167	4575.62	0.996	9.25e-16
Q8TAA5	GRPEL2	482.375	376.659	282.405	423.804	313.507	866.375	956.268	1088.29	1112.39	1483.97	2547.06	2099.91	3750.56	3335.13	9.11661	369.307	0.953602	2.3e-09
Q9BQ95	ECSIT	424.037	1093.65	662.837	1026.74	518.108	1234.89	1360.03	1525.44	3274.78	3283.74	6826.74	4979.75	8826.23	6481.07	21.2084	647.797	0.89038	4.11e-07
O75414	NME6	247.033	1109.52	705.737	606.032	419.867	565.869	1906.4	2127.5	2750.45	2431.44	3337.19	3283.73	6699.78	5309.9	15.3085	577.033	0.94407	7.08e-09
P10606	COX5B	0	1321.3	12904.9	12553.3	29108.8	27706.7	67629.2	52583.6	125520	139990	180930	209232	378259	441744	1143.58	-5013.87	0.989083	3.84e-13
Q9NVS2	MRPS18A	557.503	2900.23	1688.26	129.594	1996.91	2734.37	8168.06	7720.28	13376.8	15542.2	20170.8	16962.4	35495.7	35292.7	97.2909	991.486	0.98288	5.72e-12
Q8IVP5	FUNDC1	0	101.567	318.749	338.192	653.026	657.493	1048.47	1113.46	2009.29	2479.99	3337.94	3030.5	5457.29	4954.13	14.4852	238.411	0.978667	2.15e-11
Q4U2R6	MRPL51	507.617	719.528	1592.57	1558.71	2057.8	2384.73	4446.09	5745.55	4817.7	7410.04	7811.89	7650.42	17517.6	12715.9	38.5485	1282.63	0.929313	2.9e-08
Q9BRX8	PRXL2A	0	0	247.773	0	482.772	0	972.272	553.714	2248.16	2057.63	3307.68	2893.5	5112.28	4172.94	13.7187	75.6501	0.941906	8.9e-09
P49821	NDUFV1	0	3719.05	14060.2	4293.75	18654.7	14002	37751.6	41501.7	67853.4	75629.9	101672	101691	165113	179102	479.819	6494.33	0.983826	4.07e-12
P82932	MRPS6	3928.3	7389.25	1967.97	2941.9	5670.89	11517.6	18399.5	10891.9	27091.2	26472.5	39437	36557	69422.5	68729.1	184.975	3386.03	0.984894	2.7e-12
Q9BU61	NDUFAF3	0	2726.05	2809.71	1167.61	3510.06	2560.6	7456.67	9596.96	10936.4	15448.2	19879.1	19008.2	33405.2	35964.8	94.4915	1421.25	0.980983	1.08e-11
O96000	NDUFB10	0	0	4658.5	5502.38	10934.5	12590.3	25296.9	23797.8	44475.9	57210	76103	75904.8	148341	147942	414.668	-120.404	0.997139	1.24e-16
Q8N5N7	MRPL50	895.597	1916.63	3260.3	2625.57	4617.7	4960.24	6411.39	5781.88	9356.48	11917.4	14088.7	13809.4	28246.2	21598.6	63.9598	2259.12	0.963694	5.25e-10
P33897	ABCD1	0	666.386	5733.39	2221.61	4985.68	6910.82	13807.6	12984	29153.4	36617.5	49803.8	48572.1	89146.5	88325.8	251.584	286.112	0.99202	5.84e-14
Q7Z7H8	MRPL10	0	0	1620.96	1376.68	3042.03	3215.61	9454.27	9501.12	13995.2	15048.6	22597	22737.8	47633.6	47821.6	131.95	-274.263	0.996426	4.71e-16
Q9BWH2	FUNDC2	3385.58	5367.26	6552.75	5594.64	5225.31	10248.6	14585.8	11247.7	20379	18138.1	35106.6	26766.3	49165.1	49152.1	127.334	4721	0.973098	8.65e-11
Q16698	DECR1	0	3047.86	6672.85	2113.77	9009.3	5525.6	12352.9	14309.5	17851.1	21679	30617.5	29213.3	57106.3	52475.3	146.122	2743.39	0.986978	1.11e-12
Q9Y6M9	NDUFB9	0	0	3026.92	1899.65	4986.08	3276.73	7538.43	9002.41	12657.4	17271.3	20303.3	21065.1	33644.2	32738.8	92.0532	1897.78	0.970723	1.44e-10
Q96AY3	FKBP10	5127.6	23660.5	16600.3	12788.1	12196.4	23524.4	33148	25988	53731.6	55563.4	87842.1	73574.1	109018	127275	308.465	13434.8	0.948244	4.44e-09
O15382	BCAT2	860.236	1711.93	2834.77	2050	3521.81	2741.62	4650.81	6063.46	8554.39	8823.89	10360.6	12928.9	22367.5	23652.5	59.4979	1435.05	0.989905	2.4e-13
Q9NW81	DMAC2	0	982.36	646.649	204.283	1122.64	434.921	2168.91	2649.67	3960.03	4417.3	6075.97	5744.13	9677.91	10523.4	27.9005	422.888	0.977386	3.05e-11
Q7Z434	MAVS	314.635	1268.25	375.587	108.49	566.374	622.698	671.148	609.868	2003.2	2501.47	3254.04	2625.91	4413.07	4318.34	11.6749	413.604	0.90713	1.51e-07
Q6P087	RPUSD3	34.1385	0	470.014	513.515	886.7	847.832	2028.03	1638.28	2737.52	2713.87	3370.74	3206.31	6157.16	6099.85	16.3135	410.312	0.97808	2.53e-11
O95182	NDUFA7	0	2858.62	7950.56	1183.93	17272.3	7299.84	25978.6	21023.1	50892.5	48657.8	72082.8	73730.8	117818	124661	342.142	3423.77	0.982845	5.79e-12
Q16795	NDUFA9	0	8482.91	20206.6	11238.3	32965.6	31005.9	65438.7	72429.4	115393	142299	189897	188894	334327	321911	914.242	9692.73	0.98982	2.52e-13
P82675	MRPS5	2363.17	2583.37	2325.74	1684.99	4478.62	5921.4	9438	9821.55	12156.1	15561.4	22556.9	19181.7	35088.3	31118.2	87.9544	2836.37	0.968541	2.22e-10
Q8IW45	NAXD	0	0	0	0	27.671	25.0356	91.2368	5.79676	166.37	160.118	273.856	227.716	482.675	569.894	1.50684	-19.6502	0.977151	3.24e-11
O15091	PRORP	1095.16	3103.25	6912.82	5295.86	7929.61	8470.41	18209.6	18829.5	26138.3	32820.4	43421.5	37240.1	72476.2	70289.7	191.719	4207.34	0.9859	1.78e-12
Q9NXH9	TRMT1	52.1019	17.5424	56.5847	68.366	57.0577	106.877	167.309	129.667	200.171	257.897	405.886	335.8	624.248	551.356	1.56412	45.5546	0.969861	1.71e-10
O75600	GCAT	423.615	896.495	1120.98	591.502	913.163	928.729	1996.82	2129.32	2338.21	2909.42	4316.15	4050.26	6798.37	7192.77	17.9473	653.313	0.981427	9.33e-12
P56556	NDUFA6	0	4645.59	8099.44	6177.78	8047.26	11832.2	20761.6	21957.4	28919.9	33300.5	54701.9	46917.7	97467.7	84083.8	245.252	3691.18	0.98304	5.41e-12
Q96CM3	RPUSD4	0	119.818	513.984	510.513	858.482	954.23	1807.39	2727.14	3660.57	4821.7	6110.57	5114.33	10912.9	10843.3	30.0567	212.019	0.987024	1.08e-12
Q02338	BDH1	0	58.0451	996.674	372.563	370.95	0	1297.54	2348.82	3577.13	5334.85	6793.03	6445.25	9726.98	13972.1	33.9861	-50.3447	0.941369	9.4e-09
Q9Y2R5	MRPS17	0	0	3700.27	319.396	1201.42	897.689	4371.04	5476.41	7139.61	9705.76	13337.4	10712.6	19820.6	15692.8	50.0101	1132.82	0.91594	8.26e-08
O14874	BCKDK	919.142	0	1001.11	568.318	1206.99	2473.46	3351.89	3005.84	4145.33	3697.49	5921.65	5619.71	9233.05	11119	26.4	847.925	0.962068	6.83e-10
Q6P1X6	C8orf82	122.062	364.305	372.465	293.516	513.448	707.349	1285.34	1140.73	1754.16	2112.42	3611.84	2521.57	4460.06	6298.25	14.5614	234.181	0.941259	9.51e-09
Q96E52	OMA1	0	375.086	818.859	0	658.117	22.6186	121.908	1181.54	197.075	1390.75	1257.25	731.92	1432.98	1451.11	3.30362	327.477	0.498802	0.00475371
Q6P4H8	ATPSCKMT	0	2353.78	2312.43	2198.66	2689.6	2829.13	3314.64	3860.69	4878.37	4094.44	7980.9	6622.52	12173.4	10841.3	27.8153	1685.18	0.954261	2.11e-09
Q9H9J2	MRPL44	0	0	5380.39	4224.77	10539.4	9588.02	21587.6	23509.8	30304.7	37743.2	49881.6	47807.1	93809.3	90167.7	251.425	2847.41	0.991003	1.2e-13
Q02218	OGDH	1689.12	14881.1	26150.4	19809.5	38903.6	34326.3	71686.2	85094.3	113638	137288	188414	177761	346694	322834	906.289	13753.5	0.991803	6.87e-14
Q92947	GCDH	21.4819	1942.38	3420.91	1598.7	5382.07	7130.46	11829.9	7436.93	14758.7	18110	25450.6	28015.4	56397.9	60421.8	157.872	26.6536	0.987495	8.67e-13
Q9NNW7	TXNRD2	0	751.735	694.792	384.75	279.19	975.119	1387.5	1584.17	2526.35	2388.7	3675.56	3181.58	6466.31	5867.71	16.4068	361.506	0.978879	2.02e-11
P51553	IDH3G	0	3481.82	8843.08	3272.5	12190.1	11365.1	28472.1	29002.5	45038.2	42608.5	60392.4	59822.1	113679	120857	317.974	3751.78	0.99214	5.34e-14
P02794	FTH1	1932.21	6825.64	4515.76	4029.38	2787.34	9832.52	18946.4	11887.7	35241.5	48080	95184.1	77138.1	101683	112455	320.355	2885.46	0.904252	1.81e-07
P0DJ07	PET100	0	1688.77	1103.34	933.047	1804.88	1376.39	3339.14	2359.88	6488.08	4953.58	6818.08	6779.99	11378.6	11932.1	30.8589	981.549	0.965635	3.77e-10
P14735	IDE	0	0	36.3816	0	81.8768	0	21.0549	259.802	86.9913	297.802	479.427	295.537	515.062	580.026	1.58793	16.0308	0.836364	4.67e-06
Q8IYB8	SUPV3L1	0	0	1720.61	831.607	2974.66	1443.74	3680.7	3768.54	6813.42	6549.66	10954.4	9124.59	19032.4	16014.4	48.1518	659.74	0.977545	2.92e-11
Q96SZ6	CDK5RAP1	2803.35	461.109	2022.03	358.222	2679.96	4303.54	5112.72	6316.34	8250.63	7971.67	12284.3	13768.1	22664.1	22170.9	59.2624	1463.97	0.980525	1.24e-11
Q6UW68	TMEM205	0	56.5898	204.412	0	802.022	542.928	700.421	912.111	1828.11	2092.5	2319.39	1924.68	4016.31	3920.03	10.871	191.92	0.962529	6.35e-10
Q9NRZ5	AGPAT4	24.3887	71.8956	194.256	93.5803	108.547	166.779	312.05	216.449	639.757	596.168	1081.86	808.626	1271.48	1652.29	4.07305	71.8829	0.943459	7.56e-09
Q96H55	MYO19	0	387.278	41.5016	1528.6	1826.06	2429.08	4433.56	3895.05	8614.15	11499.6	14729.8	13449.8	22204.2	22579.3	64.0774	684.25	0.968999	2.03e-10
Q5TGZ0	MICOS10	0	69.0973	249.878	92.4834	623.867	445.473	1126.53	1129.19	2285.41	1874.54	3166.54	2705.56	6400.41	6423.96	17.6334	-27.5872	0.994023	1.03e-14
Q7Z7F7	MRPL55	154.692	419.341	1969.58	1463.87	2792.5	4423.53	7442.35	5574.34	9355.43	9638.83	14734.7	15449.9	29140.3	30677.9	80.6752	700.293	0.992858	3e-14
Q8N2F6	ARMC10	0	1027.19	888.749	1396.75	2003.14	2619.02	4356.05	3533.45	7731.03	6626.54	9482.98	9708.25	14768.3	16291.7	42.1192	1142.19	0.973582	7.76e-11
Q8TBP6	SLC25A40	20.94	0	327.791	0	0	0	0	0	29.7736	1133.41	1236.9	1689.73	1127.24	2362.15	5.44015	-28.2498	0.709178	0.000157649
Q9Y399	MRPS2	2412.13	1607.76	9966.71	6972.44	14588.6	14068	29711	27986.3	44147.4	47895.8	63517	65102.1	120902	115336	318.687	5473.05	0.99391	1.15e-14
Q8TCC3	MRPL30	0	0	4469.61	3990.91	7628.19	9357.09	15691.3	16638.8	22009	25458.4	35543.8	34481.3	65671.1	63695	175.123	2621.17	0.991875	6.51e-14
Q9BV79	MECR	0	803.425	193.303	9.26079	316.289	1548.85	863.552	391.638	1295.3	2222.61	2514.73	1844.66	4832.96	4170.98	11.7243	219.244	0.904003	1.84e-07
Q16134	ETFDH	0	2200.76	4559.72	674.094	4593.19	3216.06	16834	8825.76	23104.5	15513.7	32131.1	29017.3	43844.2	60269.2	144.7	1670.87	0.94044	1.03e-08
Q16822	PCK2	124.246	2636.45	2045.25	1518.68	2067.35	2017.51	4528.63	5225.79	6564.89	7207.53	12781.9	11453.2	19392.1	19987.2	52.7675	1201.17	0.978462	2.27e-11
O75616	ERAL1	594.426	3113.53	5602.6	4673.47	6449.81	7824.04	12153.5	15417.8	21454.9	25516.9	34071.2	31487.3	60629.4	58890.2	160.169	3058.65	0.992861	3e-14
Q9NQH7	XPNPEP3	0	683.719	640.237	83.2673	823.361	1386.2	2979.84	4625.66	5673.96	6783	8962.67	8066.56	16318.5	15932.5	44.762	319.547	0.983676	4.3e-12
P13073	COX4I1	0	11156.7	72866.1	70065.6	118082	127387	268371	258182	506188	460165	723093	819202	1.28152e+06	1.60362e+06	4012.72	12888.4	0.980789	1.14e-11
Q9NR77	PXMP2	0	1103.03	1448.59	389.205	685.274	543.13	1616.03	1608.23	3080.82	3638.4	4280.91	3479.52	7308.31	6290.02	17.8419	583.812	0.945114	6.32e-09
Q6PML9	SLC30A9	9.65247	0	373.088	85.983	233.59	224.427	682.445	539.121	706.52	1371.64	1490.58	1221.71	2035.2	2196.02	5.81428	162.438	0.921472	5.48e-08
Q9BRT2	UQCC2	0	0	50.3163	0	3849.04	2051.34	7570.32	5377.99	9608.38	14956.2	16288.5	15981.8	31400.1	26481.9	81.7578	609.027	0.962855	6.02e-10
Q9NZ45	CISD1	597.863	5503.98	9714.11	9155.44	16192.4	17761.3	36544.8	30744.5	64044.6	64365.6	94416.6	93482.1	161575	150986	433.608	6547.47	0.987285	9.59e-13
Q92934	BAD	52.4003	263.145	253.13	411.204	1356.05	1397.34	1528.42	1289.23	2293.31	3207.63	4065.59	4107.35	7301.44	7514.08	19.9805	319.3	0.984224	3.5e-12
Q16740	CLPP	0	2713.68	5942.1	2998.81	6429	6248.65	14067.7	13417.1	20097.3	24688.9	33039.3	29514.3	61498	59152.4	162.286	2250.68	0.992654	3.56e-14
Q96TA2	YME1L1	615.732	8126.72	17744.2	15936.8	29707.8	30657.1	62874.2	61789.1	112212	132543	195057	188233	322491	337346	923.365	7327.5	0.991896	6.41e-14
O43772	SLC25A20	0	3635.98	3034.9	2776.7	5389.47	3104.38	8297.83	7879.99	16419.3	15977.5	23924.7	22349.8	38715.2	44749.8	113.458	1618.92	0.985835	1.83e-12
O95721	SNAP29	525.814	1528.16	1364.97	298.75	1193.23	1507.74	2294.49	1489.11	5639.9	6033.44	8734.64	8240.17	13256.2	15212.7	39.3813	504.71	0.970775	1.42e-10
P82650	MRPS22	22.7399	3772.24	6563.59	5578.31	10951.5	11663.4	18635.8	23945.2	32137.4	43098.1	51639.1	49889.2	101500	96310.5	267.266	3342.15	0.991234	1.03e-13
P30041	PRDX6	0	1451.65	1977.61	244.749	2046.29	3276.76	4676.24	4152.47	11241.9	10680.1	19088.4	15566.1	31371.7	26820.7	82.2883	478.106	0.974728	5.94e-11
Q96EH3	MALSU1	1408.82	1985.19	2171.08	1720.63	1282.52	3640.24	5659.68	5994.41	7595.32	8916.17	14807.5	13106.8	24549	22712.2	63.0497	1363.12	0.982067	7.56e-12
P19404	NDUFV2	2811.89	7127.48	14790.5	16973.9	27458.8	29495.8	57786	49842.2	74064.9	82818.4	103438	116625	198649	193093	520.688	12737.3	0.988278	5.88e-13
Q05932	FPGS	0	1502.84	2882.8	0	3.01918	2993.83	2876.73	1400.37	1715.79	2180.85	2434.05	1656.36	3151.59	2484.38	4.40706	1324.27	0.228427	0.0838933
O43169	CYB5B	128.144	551.388	3277.82	1625.23	5174.86	8519.73	12069.9	5958.49	23795.7	24985.6	34378.3	35362.3	73033.2	80034.1	211.849	-1088.14	0.990102	2.13e-13
Q9H7Z7	PTGES2	0	4341.86	8597.6	5401.48	15883.2	14188.8	25426.5	28098.1	47692.9	51331.7	72204.2	68093.3	118034	122347	330.35	5443.28	0.989668	2.76e-13
P32119	PRDX2	0	0	3446.87	2820.85	8624.96	12071	19553	17279.6	34545.4	39421.6	37855.8	35337.6	59787.9	56216	158.965	5981.73	0.904519	1.78e-07
Q96LL9	DNAJC30	64.3973	452.025	510.745	108.719	405.473	669.459	829.326	1051.84	1261.43	1764.26	2623.58	1968.59	3331.74	3508.77	9.12301	328.01	0.944757	6.57e-09
P54886	ALDH18A1	7703.82	16001.4	19074.1	16005.9	35802.8	34215.5	69896.7	79118.5	113708	134583	173136	168990	358579	360179	965.236	7870.18	0.995602	1.64e-15
Q02252	ALDH6A1	0	670.857	1424.57	499.423	1025.96	642.05	1694.5	2112.63	2546.45	4170.71	5191.8	4773.87	8184.58	8196.23	22.0925	523.723	0.966829	3.05e-10
P36969	GPX4	0	8.69367	18.2983	13.4006	0	50.5015	96.392	50.7152	197.037	252.242	398.782	288.227	625.926	480.243	1.61777	0.376597	0.940951	9.82e-09
Q9Y3D5	MRPS18C	276.983	836.924	1998.1	1032.33	2322.18	2008.4	3916.97	3890.97	8057.55	4008.47	10257.9	6786.8	9801.52	14563.3	32.3393	1448.51	0.854941	2.25e-06
Q9BVS5	TRMT61B	0	0	82.2288	0	157.092	52.4318	69.033	34.901	34.9422	199.229	204.305	95.6958	306.506	192.487	0.611867	35.1926	0.623301	0.000784638
P14927	UQCRB	2902.54	554.522	9876.81	13420	26614.7	30260.3	48773.6	49037.1	68578.8	88200.9	114857	119102	189401	188056	517.596	11265.2	0.97895	1.98e-11
Q6PI48	DARS2	377.799	1981.54	5250.7	2424.32	4415.16	5352.15	12916.9	15394.7	16827.4	25860	27584.5	28749.3	55958.8	49895.3	142.681	2477.65	0.97365	7.64e-11
Q9BQ52	ELAC2	2547.46	5881.43	6194.77	9380.7	6325.94	13856	20576.7	23878.7	28683.2	34769.5	46028.7	42116.7	89543.2	80478.8	222.305	5009.61	0.984622	3e-12
P27105	STOM	0	3007.18	8385.95	2861.55	13241.2	10263.2	30715.7	30675	71120.8	71245.9	92037.1	99115.9	191165	202183	550.556	-1166.74	0.995831	1.19e-15
Q9BQ48	MRPL34	805.499	853.291	1475.75	1363.57	1024.24	2908.31	2273.75	4147.5	1723.84	3931.67	4193.13	4088.4	8028.65	6192.76	16.0707	1315.87	0.829942	5.9e-06
P82930	MRPS34	368.755	2863.08	5801.87	4021.89	5208.55	7301.49	16009.1	20599.4	22251	30610.6	36800.5	33267.2	70919.3	66367.1	183.884	2931.96	0.981035	1.06e-11
Q99551	MTERF1	33.9669	264.575	146.919	55.2376	180.725	266.967	369.206	185.427	646.547	548.944	824.247	719.047	1315.42	1196.34	3.26676	125.388	0.950497	3.39e-09
P60602	ROMO1	0	2367.96	592.501	0	5338.61	8440.4	17547.1	20805.4	36374.8	52068	47449.4	59454.8	126599	150128	382.426	-4138.93	0.970812	1.41e-10
Q3ZCQ8	TIMM50	0	3947.78	7321.02	5358.61	11241.8	12395.3	26254.4	25537.1	45789.7	54640.8	74185.3	77548	140522	145203	396.772	1634.55	0.996787	2.48e-16
Q9Y2Q9	MRPS28	0	2636.62	2088.8	0	3309.9	1580.85	8409.38	11622.5	18485.3	19039.3	28857.8	27349.7	56037.1	45251.2	143.102	408.759	0.974661	6.04e-11
O75027	ABCB7	1695.79	4852.81	4960.65	3207.28	7278.61	11407.5	20793.2	16177.2	26642.8	34759.7	58549	58188	109812	113268	307.895	36.6574	0.990196	2.01e-13
P22570	FDXR	1239.22	0	322.694	964.996	370.869	1652.8	1884.89	2670.23	2492.99	4732.63	6932.71	6956.72	10862.4	11398.7	30.7573	387.371	0.959115	1.07e-09
Q9BXW7	HDHD5	165.216	2388.22	2711.47	441.254	1689.9	2197.65	3735.28	5648.8	8143.41	5707.05	11686.7	12004.3	21075.8	17307.7	51.7832	1119.6	0.956463	1.57e-09
P30049	ATP5F1D	0	1076	5591.38	9110.02	11708.1	14243.3	27458.6	28151.3	41990.6	52227.1	74407.2	78404.7	146638	149323	408.705	1072.17	0.996657	3.16e-16
O15270	SPTLC2	648.222	1939.25	4508.94	2288.51	3813.16	3842.99	5445.23	7776.87	15920.5	13927.9	21396.2	18033.9	34058	33544.6	91.6447	1923.42	0.981304	9.71e-12
O00330	PDHX	1857.88	4162.43	6499.95	2163.17	8443.34	8027.81	15641.7	15766.3	30548.5	38064.9	44292.8	41688.7	86532.3	75982.7	221.651	2896.16	0.983473	4.63e-12
Q9Y2Z4	YARS2	0	5880.09	6423.33	5327.94	7466.95	6902.68	14648.5	16408.7	23410.2	25682.1	35825.4	31811.8	64214	67303.6	173.612	3262.84	0.992114	5.44e-14
Q96DB5	RMDN1	292.17	1118.29	3117.02	1653.53	2584.64	3265.39	5594.83	5635.17	11441.5	12337	18254.5	15515.5	28666.5	26449.6	76.0855	1393.91	0.979357	1.76e-11
Q9Y5L4	TIMM13	0	1974.56	3836.64	1780.98	3750.16	2765.09	9417.11	7487.43	18063.7	29937.4	33413.7	33617.3	66566.1	64741.9	184.985	-405.336	0.983624	4.38e-12
Q9UJS0	SLC25A13	2649.77	19378	15676.6	6014.18	15605	19778.6	38547.2	42258.7	69608.4	95365.9	138134	122566	226431	212567	610.253	6492.4	0.980412	1.28e-11
P51398	DAP3	0	3319.86	5870.43	1859.85	6952.02	9946.23	17353.4	20197.9	24580.7	30147.9	45634.2	37948.9	82797.1	76009.9	215.49	2351.29	0.986436	1.41e-12
Q9BSF4	TIMM29	284.377	521.506	2416.5	1360.53	292.502	1402.87	2347.37	1620.19	2300.86	2411.53	4350.4	3601.68	5241.84	6985.72	14.8905	882.529	0.876742	8.37e-07
Q9NS18	GLRX2	0	80.7089	398.54	377.901	45.1494	99.9282	563.673	1004.88	868.42	1969.84	2383.9	2444.14	4533.86	3474.61	11.3248	65.6147	0.933754	1.96e-08
P28331	NDUFS1	0	0	13156.9	9298.67	42181	41111.6	111827	121939	174149	219278	305101	307180	538661	527993	1510.92	7154.31	0.988633	4.89e-13
Q9P0U1	TOMM7	0	0	1014.6	956.004	2726.14	2268.43	6764.51	4203.16	11040.2	10184.5	12568.9	13098	33723.3	37021.7	95.6552	-770.215	0.976183	4.16e-11
P49753	ACOT2	0	2560.58	2575.67	0	840.484	4818.51	4564.73	4685.73	5730.41	8606.01	9392.89	11210.6	20702.4	18382.3	51.1805	1126.01	0.954738	1.98e-09
P21964	COMT	529.073	0	3328.04	2365.19	2365.67	4369.46	7989.57	8285.7	17894.1	20702.5	28828.3	28676.9	50782.1	55385.9	149.542	193.118	0.992496	4.04e-14
P22830	FECH	1562.53	2394.09	2838.63	1670.2	3268	2638.33	6226.56	6776.48	10559.8	11564.4	16330.9	13243.9	29326.9	26448.9	73.5507	1594.09	0.98663	1.3e-12
Q969S9	GFM2	2217	2407.52	6310.05	3291.95	5545.11	5758.32	7744.98	6297.37	11105.6	12424.4	16237.3	16595.3	26324.8	28687.5	68.5347	3292.09	0.984933	2.66e-12
Q9HC21	SLC25A19	0	308.493	0	0	2058.48	0	4964.25	664.529	14747.5	7083.95	13208.3	11349.7	24397.6	27513.1	74.3986	-538.139	0.942448	8.41e-09
Q15070	OXA1L	0	7928.27	7810.58	2460.39	15471	16023.4	37559.3	35763.7	59249.2	77019.8	109103	110745	218380	200279	584.613	238.292	0.992646	3.58e-14
Q7KZF4	SND1	123.117	10012.1	22394.5	11068.7	24819.3	26416	47013.5	54987.6	111178	141051	238942	224688	351860	388673	1065.4	1655.09	0.976337	4e-11
Q9Y2Z9	COQ6	330.072	82.645	949.519	705.783	636.557	1286.62	1789.21	2557.33	2390.42	3594.68	4305.89	4716.77	8694.32	7776.7	21.8608	454.961	0.975304	5.17e-11
Q9H4B0	OSGEPL1	425.957	216.511	245.583	477.329	698.801	737.487	1242.37	1161.61	1773.85	1694.33	2012.82	1654.9	3777.53	3305.01	8.72363	434.067	0.958107	1.24e-09
Q9Y5J9	TIMM8B	72.9027	0	687.228	0	472.472	0	112.208	0	1113.99	1388.89	1290.5	1144.59	2659.7	2713.71	7.33403	31.0815	0.90499	1.73e-07
Q9BYD3	MRPL4	2038.11	5552.23	7245.75	4178.57	8816.42	8319.92	11689.7	15277	20162.5	21793.2	28057.5	27902.3	53316.2	52114.6	134.562	4327.48	0.993123	2.39e-14
O95563	MPC2	286.144	1631.21	3143.94	2626.73	4305.73	4880.65	8757.15	6503.88	13956.7	16408.4	21296.9	20510	37991.6	40292	105.999	1458.03	0.994072	9.81e-15
Q9Y4W6	AFG3L2	2090.86	8417.52	15556.3	11391.9	23789.4	25281.8	52892.9	57588.3	99995.4	121427	176362	168234	299324	308528	851.672	4844.44	0.993045	2.56e-14
Q5U5X0	LYRM7	1122.49	5310.16	1690.84	740.902	2626.03	1353.84	3774.23	2493.21	7871.2	6174.64	9913.45	7244.58	14268.4	13701.4	34.9641	1770.73	0.894852	3.2e-07
Q96A26	FAM162A	0	0	1727.59	825.742	2819.64	3926.89	9337.81	7249.89	21629.9	20644.4	30975.5	28970.3	51142.4	61122.1	160.196	-337.697	0.984529	3.11e-12
Q96LJ7	DHRS1	0	725.701	518.551	19.5382	193.805	122.89	1101.45	1030	3154.25	2473.01	3814.65	3185.31	6336.79	6252.65	17.6958	132.43	0.963951	5.03e-10
P08559	PDHA1	1579.66	5618.51	20507.3	16503.2	32439.2	43933.3	98986	91478.5	147446	160185	228619	239506	485774	475245	1320.85	1923.21	0.997304	8.68e-17
Q9P0S9	TMEM14C	239.618	2016.77	3281.35	4406.81	4918.23	4510.55	4603.87	6162.06	9164.47	8796.84	12206.1	13083.9	20956	19293.4	50.3595	2613.57	0.972713	9.42e-11
P14324	FDPS	199.302	193.025	691.946	481.584	1061.6	602.471	1402.01	1220.93	2299.61	2415.44	3770.9	3050.46	5515.54	5306.48	14.5167	428.62	0.976005	4.35e-11
Q96GC5	MRPL48	938.198	1351.93	3753.42	3875.34	4261.28	4474.49	7968.12	7837.85	10503.6	12696.1	15190.6	16645.4	31527.2	26624.6	75.0508	2344.32	0.980939	1.09e-11
Q8NC60	NOA1	151.646	2137.49	2561.89	1092.69	1183.66	1343.51	3889.73	3527.46	5839.89	7541.03	8619.16	7661.66	15756.8	15157.4	40.425	1043.84	0.97327	8.32e-11
Q99798	ACO2	0	20387.7	26342.7	10612.8	20268.9	27717.6	59935	57495.4	100820	99834.7	159313	136992	283553	282642	767.787	7942.94	0.993284	2.08e-14
Q9Y697	NFS1	0	1245.35	2756.94	639.707	3889.31	2921.1	7023.87	7202.7	11657.6	11303.3	14988.3	14072.7	29421	27344.2	76.0623	1292.2	0.987601	8.24e-13
P31937	HIBADH	2034.29	6682.42	8285.41	2767.73	6499.84	5154.94	11720.8	13778.6	26691.6	23287.3	30549	28481.9	62460.1	54089.8	152.556	3505.23	0.976712	3.63e-11
Q92552	MRPS27	1702.25	3539.78	17084.2	15552.8	26461.5	31871.6	59785.7	57060.1	74255.6	90575.4	125661	122713	234822	227942	622.003	9811.57	0.992259	4.87e-14
O95571	ETHE1	215.411	410.641	364.974	25.9378	447.315	675.797	1115.33	1138.08	1556.42	2031.8	3617.88	2644.19	5133.48	5027.02	13.9624	217.275	0.968515	2.23e-10
Q4J6C6	PREPL	0	32.0585	167.543	73.5076	53.779	327.964	364.587	440.632	714.135	683.057	1068.23	1062.52	2198.96	1828.64	5.53333	39.258	0.980234	1.36e-11
Q92665	MRPS31	0	1995.97	2815.37	3636.75	1494.84	3163.53	7635.95	9536.39	13143.2	14796.7	21535.9	19281.3	39011.9	38348.2	105.304	1091.47	0.990371	1.81e-13
Q8IXM3	MRPL41	0	1410.41	1199.73	130.699	1833.49	799.509	3988.12	5184.14	8931.72	10492.8	14701.2	13694.5	28334.6	26367	76.8558	-37.244	0.990686	1.48e-13
P00403	MT-CO2	6662.37	8044.25	16086	9231.55	14533.4	14613.7	33629.9	23440.7	58449.5	65790.8	93269.5	91245.3	160401	166634	447.355	5541.37	0.992067	5.64e-14
Q96TC7	RMDN3	0	1994.1	3227.84	1817.92	2326.51	4507.14	8430.44	8549.39	12379.9	18938.1	25839.3	21967.8	43710.6	39106.6	114.884	1215.94	0.977057	3.32e-11
P00390	GSR	441.309	802.886	1374.14	1220.72	1597.07	4780.22	6423.3	5232.9	8871.35	9259.63	10939	10842.2	23011	20687.3	57.5748	1242.41	0.975722	4.67e-11
O14561	NDUFAB1	0	935.834	804.066	865.046	1430.19	1008.75	2144.9	1544.2	2552.29	3124.24	3724.82	4703.67	8888.19	8710.16	22.7342	403.781	0.981888	8.03e-12
Q9BYC8	MRPL32	0	0	3671.78	3302.6	5821.34	6138.76	10406.9	11703.4	15322.5	17317.6	26297.4	24499.1	43573.8	47784	123.824	1884.94	0.989543	2.96e-13
Q32P41	TRMT5	0	26.2998	138.056	0	58.2898	46.1907	352.362	275.329	586.773	614.187	1365.48	1131.73	2310.24	2213.18	6.50335	-59.4287	0.983326	4.88e-12
Q9H1K1	ISCU	0	0	3799.59	3463.82	3344.31	4842.19	6995.81	8757.11	12752.3	13968.4	23321.8	20135.6	39805.3	34533.4	101.961	1408.49	0.981802	8.26e-12
A3KMH1	VWA8	0	2315.51	3584.89	592.848	1462.74	2343.4	4787.94	3349.23	6480.36	8540.38	12515.9	8242.89	16675	17025.2	44.7502	1389.17	0.939631	1.12e-08
Q9NSE4	IARS2	0	8921.52	16531	9909.11	18801.1	24241.8	54046.3	57223.7	82172.6	96007.9	127955	128877	264180	261082	714.699	4032.84	0.995885	1.1e-15
Q96NB2	SFXN2	0	0	0	0	0	360.161	80.3105	98.1575	944.997	1193.63	1256.83	1584.98	3407.68	3302.61	9.58191	-173.641	0.973645	7.65e-11
Q96DV4	MRPL38	854.79	823.951	4485	1732.74	5918.1	5560.12	11403.2	11076.5	15625.4	21703.8	26420.3	25995.9	55146.2	46747.7	137.739	1625.18	0.982986	5.51e-12
Q9H4A6	GOLPH3	0	1564.24	1025.33	0	1120.06	2335.12	2992.3	2503.49	7496.75	6592.09	9869.83	8710.16	16727.4	17176.2	46.9256	451.201	0.981997	7.74e-12
O43674	NDUFB5	137.205	4347.26	5973.52	6993.07	11903.8	10763.3	22034.5	21728.2	39842	44107.7	65577.6	61709.8	110055	109167	303.501	3570.16	0.992956	2.76e-14
P51970	NDUFA8	0	0	3108.7	1847.22	5696.64	7777.87	13748	13399	28827.8	32492.2	44403.3	43996.1	72975.3	71103.2	205.888	1740.43	0.981596	8.83e-12
Q9Y2S7	POLDIP2	0	2928.39	7437.96	6798.69	8651.78	11865.3	22179.5	20998.3	33589.4	39647.8	60172.3	59299.1	114282	118749	319.11	1311.51	0.996762	2.6e-16
Q9Y276	BCS1L	0	4150.15	2644.12	3224.17	3625.11	4688.6	8750.43	8698.05	11809.3	15033.1	21624.3	20543.5	36653.4	38041.2	99.8267	1910.75	0.988348	5.67e-13
Q9NZE8	MRPL35	0	0	164.21	140.747	138.435	223.565	885.784	993.211	854.964	1389.47	3570.75	2119.53	4331.27	4506.96	12.7779	-16.5216	0.931015	2.51e-08
Q92667	AKAP1	471.833	1859.62	2152.68	991.152	1719.89	2331.24	3222.83	3035.18	4998.8	6121.28	8715.12	5894.25	10398.7	12071.5	28.7372	1429.72	0.937171	1.43e-08
Q53R41	FASTKD1	127.185	129.112	116.573	150.749	241.841	116.448	626.361	666.338	866.29	1030.79	1119.26	850.576	2008.62	1785.65	4.95053	161.534	0.941023	9.74e-09
Q9Y3E5	PTRH2	0	3312.97	7445.33	6024.35	9732.03	17483	26510.6	26750.3	50910.8	41981.2	62753.3	63104.1	117438	143256	352.948	2620.81	0.981547	8.98e-12
Q9NX63	CHCHD3	4217.28	3663.87	20191.6	15284.4	21293.7	33778	65410.4	58621.4	106786	125202	184242	189985	307664	343249	909.833	6253.09	0.98927	3.46e-13
Q9NWU5	MRPL22	337.852	0	6265	5055.84	12764.5	14388.3	26203.4	8943.91	27771.9	35884.9	42584.5	59469.4	152480	155815	411.208	-5798.87	0.950672	3.32e-09
P34897	SHMT2	7186.24	9708.34	18241.6	18484.4	37151.1	44866.6	90078.8	88524.5	123301	143677	217184	202832	415039	416745	1130.45	7387.38	0.995981	9.52e-16
P49327	FASN	5537.29	9577.37	11852.5	2532.46	10846.2	13562.8	18593.7	14798	47870.8	46967.5	72784.2	63570.8	106836	123990	317.575	4530.75	0.973527	7.85e-11
Q13405	MRPL49	0	194.19	3934.38	2400.08	5463.26	5090.52	12342.8	12011	15804.6	21111	29549.6	26907	55345	51539.3	146.274	1278.1	0.990515	1.65e-13
P52758	RIDA	0	0	0	0	0	0	0	299.973	630.205	1430.55	2729.53	2061.27	3714.05	4281.15	12.0516	-235.161	0.945293	6.19e-09
Q9UGM6	WARS2	0	469.23	294.611	114.758	275.62	723.606	953.735	714.381	2849.33	2002.13	2538.42	3305.02	5294.11	6495.23	16.251	83.3012	0.960081	9.29e-10
Q08J23	NSUN2	285.391	148.785	1830.49	2137.24	3713.26	5412.89	8910.98	7990.48	14834.9	15214.1	24453.6	22516.9	44395	43808.3	121.918	651.321	0.997382	7.28e-17
Q6UXV4	APOOL	0	1283.81	1462.16	1406.29	5272.58	7914.61	8150	6999.74	14451.2	16696.8	26939.7	23344.1	47018.8	42014.6	123.093	1044.39	0.983863	4.01e-12
Q16881	TXNRD1	3111.02	12122.8	10434.3	6542.76	11488.6	9601.01	16802.1	14085.4	52045.4	33847.9	56157.5	45954.4	94784.6	102788	262.585	4857.9	0.966141	3.45e-10
Q9H300	PARL	0	147.075	115.373	0	0	0	199.503	65.4136	709.263	607.834	640.249	732.489	1399.13	1080.19	3.55193	18.7196	0.909853	1.26e-07
Q9H061	TMEM126A	0	0	3153.33	3658.34	4723.29	7868.52	13437.6	11205.9	25037.2	28405.9	48188.2	39954.1	76058.5	75559.9	215.149	576.644	0.988225	6.04e-13
O15235	MRPS12	0	0	0	0	111.927	0	668.255	429.937	825.121	1454.58	1906.32	1816.66	3376.19	3048.8	9.4109	-54.3495	0.971336	1.27e-10
P10176	COX8A	622.31	0	1479.58	1104	1533.13	2088.7	4135.67	1252.76	5169.76	4096.66	6956.38	6159.63	13401.4	10888.4	32.0557	703.079	0.956773	1.5e-09
Q9UIJ7	AK3	0	4428.52	8040.39	6307.47	8714.95	14496.8	29538	26798.7	38149.7	41176	59879	60410.5	124643	116706	325.118	2989.84	0.992653	3.56e-14
P35270	SPR	5.09683	538.352	1140.13	228.223	1091.9	1458.28	1277.13	411.849	3061.18	4594.44	3957.37	3639.39	8225.69	8250.5	21.9244	309.657	0.943287	7.7e-09
Q9NYK5	MRPL39	0	4444.11	5421.64	3741.87	4784.9	10005.4	17627.8	23088.3	29054.1	39138.1	54415.9	49428.9	104100	91171.4	269.183	1755.2	0.984541	3.1e-12
P10515	DLAT	2150.35	5931.01	10170.3	6398.82	4636.35	6694.71	15433.5	21448.9	23194.4	32873.1	43961.6	38537	79743.1	71090.4	200.413	3973.71	0.976318	4.02e-11
Q9P2R7	SUCLA2	0	7205.24	6223.46	888.718	4973.23	2442.39	15080.8	16330.4	27455.5	29869.2	43466.6	42100.1	83934.8	73183.5	217.71	1432.73	0.981743	8.42e-12
Q96AQ8	MCUR1	0	3076.8	2553.6	2057.64	3675.25	4382.04	8571.05	7237.17	12785.4	20096.4	28296.7	24098.8	52375.7	46214.9	136.311	490.387	0.981633	8.73e-12
P22033	MMUT	2079.06	6174.9	6035.44	1909.52	6258.39	6519.98	12296.4	13100.4	22027.1	22438.6	30852.1	27842.3	57839.8	50390.6	142.768	3380.68	0.983463	4.65e-12
Q9NP58	ABCB6	0	739.04	1820.55	1529.28	4231.84	3510.89	7414.33	6281.09	20293.9	25892.4	39137.7	34819.2	64278.8	64149.5	185.795	-726.271	0.984657	2.96e-12
Q7Z4W1	DCXR	0	1181.29	2066.26	906.48	2166.38	1665.47	1729.78	2431.13	3584.12	5221	3714.47	3655.24	7913.98	7967.48	18.8621	1096	0.90513	1.72e-07
Q5XKP0	MICOS13	956.79	3916.56	6431.97	1676.55	8175.39	6652.66	15262	13991.9	33941.8	35534.5	56750.8	56228.2	108598	120748	319.516	-1428.18	0.99221	5.06e-14
Q9BXK5	BCL2L13	472.205	1550.94	2913.83	1044.83	2446.62	3442.14	5228.12	4751.64	9612.57	11156.8	19124.8	15738.6	28829.3	27333.2	78.0112	1020.61	0.978766	2.09e-11
O75431	MTX2	0	1462.47	1604.67	2081.64	2882.2	3735.5	6650.17	7448.72	13207.3	15225.3	20075.8	20287.3	37509.9	35773.6	101.542	898.897	0.993636	1.5e-14
Q7KZN9	COX15	144.829	1343.55	1943.29	828.18	1823.94	2197.83	7398.05	6388.22	13130.3	14749.3	22679.8	23459.5	40265.3	41524.6	116.103	17.1119	0.992044	5.74e-14
Q9NQ50	MRPL40	1354.36	1519.78	5276.87	5601.53	5062.4	6773.19	11958.6	10248.5	12914.4	14032.7	21680.1	21352.8	36654.5	30499.1	86.1117	3798.43	0.961905	7.01e-10
Q99623	PHB2	0	39967	51137.1	23259.6	89702.6	74542.3	196609	184636	344966	378285	532221	536408	1.02634e+06	1.14013e+06	2990.55	3046.62	0.994471	6.46e-15
Q9NX40	OCIAD1	0	0	2555.5	0	14647.5	7807.54	27830.6	26315.1	50227.1	60760.2	95702.8	93905.2	159657	166494	470.04	-947.016	0.989292	3.42e-13
P13995	MTHFD2	0	3444.81	6126.93	2297.44	12161.8	8588.43	20471	16886.2	28708.9	30260.8	38668.5	36072.7	73554	77710.2	200.9	3398.24	0.988121	6.37e-13
P50416	CPT1A	0	17396.4	21665.4	5566.77	21817.6	24126.2	52118.9	47219.3	112021	136564	181333	175671	351849	334232	958.31	1097.56	0.992544	3.89e-14
O95299	NDUFA10	1862.09	0	6067.62	5121.52	9641.48	13591.2	21150	24235.5	34938.4	44109.4	61781.4	61187.5	117228	115071	320.165	1866.61	0.996034	8.79e-16
P22307	SCP2	0	5228.63	12927.9	6550.99	14304.8	17835.6	41543.4	40335.1	64319	77551.3	123028	119200	245055	217427	644.003	-1.25537	0.991444	8.88e-14
P53701	HCCS	0	1085.52	4367.26	4533.72	9059.08	11610.5	26809.6	23045.1	49199.9	54256.3	84845.6	81905.9	151118	160828	441.214	-885.212	0.996156	7.29e-16
Q96HS1	PGAM5	6723.5	5301.19	9223.34	5506.36	14243.8	17989.9	33655.6	27392.3	50258.9	55095.7	99079.7	83134.4	143134	158971	417.797	5034.2	0.982016	7.69e-12
Q9BYN8	MRPS26	71.9735	270.448	560.709	629.508	1235.54	914.794	2804.44	3451.7	3465.59	4866.14	5818.02	5960.07	9720.05	12029.9	29.4637	479.954	0.964569	4.53e-10
Q96BR5	COA7	3545.32	3804.68	5158.56	5631.32	6036.86	8286.97	12183.3	11874	18868.3	19617.1	30095.6	29079.5	55490.2	53610.7	142.574	3224.55	0.997632	3.98e-17
Q9UDX5	MTFP1	348.954	687.37	802.2	0	497.993	763.737	993.61	1141.93	2062.14	2549.65	3903.47	2614.6	5243.79	5432.07	14.3186	366.716	0.953014	2.48e-09
Q8N2A8	PLD6	83.7419	49.4354	114.047	74.6149	52.295	212.759	177.496	162.424	136.015	166.666	350.284	243.146	386.545	355.017	0.825544	92.9575	0.792584	1.98e-05
Q9Y512	SAMM50	3821.66	13919.7	24946.2	13420.2	29032.1	35855.5	57217.3	60717	100643	127208	170619	183320	333048	383602	977.379	2998.6	0.989072	3.86e-13
O43615	TIMM44	1852.29	9239.11	12149.9	9409.57	17929.6	23253.8	43959.5	43264	53785.1	74709	100671	96942.1	199497	197299	533.339	4853.64	0.992303	4.71e-14
Q9Y241	HIGD1A	293.4	239.855	608.385	981.338	969.68	1316.31	2222.82	2604.94	4009.75	5217.89	6693.35	5794.22	13706.8	10097.3	32.4165	368.489	0.961207	7.82e-10
Q7L592	NDUFAF7	0	717.122	502.663	109.796	429.125	459.775	2054.42	1993.63	2579.23	3315.93	4436.91	4132.49	7240.77	8034.14	20.9835	278.664	0.974175	6.77e-11
Q5JPH6	EARS2	1951.17	1659.51	1419.4	1817.63	2154.87	3074.46	5915.47	6464	8244.81	10968.4	15663.9	13361.8	26090.2	27785.3	71.9902	1173.27	0.987765	7.61e-13
Q9BYT8	NLN	496.61	1848.76	2485.7	1262.8	1616.6	3559.82	4399.23	6525.01	7390.42	9914.03	14840.7	12097.3	24434.2	21392.8	61.6337	1283.17	0.971557	1.21e-10
Q6NVY1	HIBCH	0	6265.68	10156.7	3392.73	7283.86	10715.5	16038.8	24944.7	28274	37321.7	47451.7	42003.4	91469.8	87050.4	237.778	3469.21	0.983907	3.95e-12
Q8TB36	GDAP1	355.109	1668.8	2126.8	435.818	1069.75	1408.91	3630.69	4565.01	8369.97	7782.63	12916.4	10995.2	21976.4	23691.8	62.8087	349.722	0.987909	7.09e-13
O43181	NDUFS4	64.548	73.9131	1791.43	3355.43	2393.23	5728.88	8709.86	9296.71	13450.7	18663.3	24794.9	24509.3	44694.4	41756	120.348	1082.11	0.986186	1.58e-12
P00846	MT-ATP6	0	273.336	1301.96	727.295	1073.6	628.271	1808.63	2231.61	4077.48	3935.16	6409.9	6695.24	11923.7	10909.8	31.6955	250.129	0.988571	5.05e-13
Q5JRX3	PITRM1	2117.19	7230.57	9646.01	6657.14	10339.7	14879.3	23947.4	21055.1	36670.3	38759.7	60489	58948.1	122622	127727	334.51	2091.96	0.993945	1.12e-14
Q13423	NNT	0	18883	36824.8	27556.5	69515.5	77019.6	148395	154530	274346	316589	423128	444584	833532	846051	2328.23	7768.61	0.99804	1.28e-17
Q9NRK6	ABCB10	141.144	956.421	2407.75	1666.59	1575.67	2255.34	2950.89	1396.1	5607.44	5082.27	6279.43	5413.73	10763.7	12676.8	29.7175	978.963	0.955866	1.7e-09
P43155	CRAT	0	137.996	1328.95	1113.55	1013.69	1781.96	1845.8	1967.74	4434.4	5451.46	6006.93	4768.21	10170.9	9745.15	26.6922	637.687	0.963588	5.34e-10
Q7L0Y3	TRMT10C	76.3814	1731.72	5324.22	3716.87	7851	3724.54	18538.8	23918.3	29450.2	36575.9	51228.8	47491.8	104797	94787.9	275.154	587.69	0.989077	3.85e-13
P10109	FDX1	1272.75	375.678	933.364	1690.93	1103.2	1593.79	2786.52	1626.37	3447.76	3445.95	6278	3774.38	10378.3	9785.87	25.5393	672.7	0.959527	1.01e-09
Q96CU9	FOXRED1	0	0	1003.02	0	2537.85	1317.99	3815.31	2078.45	4412.27	9389.05	10031.2	9121.82	20951.3	16612.5	52.4464	73.4171	0.953475	2.33e-09
Q8NE62	CHDH	0	0	0	0	39.0456	0	84.0677	109.244	119.236	150.851	207.979	204.134	364.834	424.056	1.1136	-0.0253057	0.97495	5.63e-11
P12235	SLC25A4	0	954.484	1945.53	118.225	1826.74	1942.29	6860.6	5289.47	12319.7	14486	23138.1	24893.8	52421	57952.7	154.63	-2316.8	0.9853	2.29e-12
Q9NX74	DUS2	0	20.6267	0	21.5341	18.2716	52.4636	84.204	73.1817	127.804	226.844	290.149	277.689	526.596	476.24	1.42394	1.21227	0.975785	4.6e-11
Q96I59	NARS2	0	395.917	354.286	0	420.519	503.876	457.975	948.482	1802.2	1740.87	2961.02	2127.13	4883.15	4789.11	13.3481	68.7066	0.97864	2.16e-11
Q9HA77	CARS2	0	3067.15	5186.46	2474.08	4992.02	5744.92	11515.1	10420.4	15922	20567.1	27527.3	23981.5	52396	48666.9	135.26	1822.42	0.989868	2.45e-13
P11498	PC	1805.1	14789	25384.1	20898.8	43197.2	41282.2	83950.6	92164.8	133433	156890	196209	206485	405822	415845	1107.63	10248.7	0.996021	8.96e-16
P22695	UQCRC2	0	12367.3	17718.1	19150.2	58597.8	46480.8	105069	95232.6	161605	182955	272214	280471	488507	516102	1392.58	8987.1	0.994854	4.2e-15
Q9BTZ2	DHRS4	530.891	1386.79	1847.44	630.143	1337.68	1804.53	1921.44	1474.8	1554.95	3833.3	4318.37	4151.15	6869.31	5529.18	14.8964	1028.46	0.885315	5.41e-07
P22234	PAICS	0	2945.38	4653.7	2964.05	6936.68	8999.46	21278.7	19990.5	39206	43763.8	60278.9	58338.5	105705	118124	313.04	1016.62	0.992215	5.04e-14
Q9H6K4	OPA3	0	2935.32	824.294	0	1267.2	628.114	2083.07	470.229	8975.15	3388.12	5288.85	4210.85	11951.4	11241	30.4767	473.87	0.822924	7.55e-06
Q9Y375	NDUFAF1	0	193.945	574.981	421.352	917.865	838.212	1995.17	1400.67	2134.67	3733.38	4907.79	4470.25	8497.18	8266.33	23.1085	213.984	0.981926	7.93e-12
Q9NPJ3	ACOT13	0	1824.61	2283.83	0	2409.32	2268.15	9323.57	10491.9	16025.5	19119.2	29073.8	22892.7	56991.2	49911.2	149.152	-399.133	0.98445	3.21e-12
O43865	AHCYL1	2062.17	1317.27	2299.4	1426.76	2137.78	4652.55	5748.59	6606.68	11345.7	13493.9	22368.8	18011.6	36431	37257.2	101.149	742.987	0.988492	5.27e-13
Q9H2U2	PPA2	0	1382.43	3620.9	1044.02	7826.34	5602.73	18838	21508.3	31287.2	29409.7	45633	44630.1	90524.3	83377.6	240.915	1148.91	0.991219	1.04e-13
O43837	IDH3B	0	3703.84	4670.98	3817.19	6997.9	5582.93	15694.9	15504.2	24454.1	27415.5	36422.4	36595.4	79345.1	76142	210.014	1073.19	0.995089	3.17e-15
Q53S33	BOLA3	0	321.477	509.347	0	1617.56	1027.44	1303.51	1973.63	5169.07	6983.12	8441.53	8766.71	18884.6	21039.8	55.8969	-677.468	0.983632	4.37e-12
Q9NYY8	FASTKD2	0	4721.74	9015.86	6335.95	7814.16	9489.85	14262	16332.8	21060.6	28161.9	43645.2	36930.8	74963.8	68035.8	190.902	3477.94	0.983909	3.94e-12
Q9NP81	SARS2	0	1638.39	3386.57	21.3565	2592.17	2944.23	5917.69	8052.44	10577.6	14938.8	18853	16523.4	36536.4	32670.9	94.8429	681.678	0.981882	8.04e-12
Q02127	DHODH	0	2703.56	1213.47	628.939	828.811	0	1900.18	3253.62	5909.15	7872.81	10287.2	10223.3	18341.3	20325.8	53.8525	78.1272	0.970281	1.57e-10
O60830	TIMM17B	1164.23	370.408	1270.45	745.871	1432.67	3057.82	4667.47	2097	5591.32	6752.52	10096.4	9384.92	16942.3	17624.1	46.8046	684.745	0.982599	6.31e-12
P00505	GOT2	7163.2	2922.05	17233.6	21202.4	34760.2	46146.5	81152.5	84676.9	109528	138245	189901	191279	409806	397427	1090.43	4506.08	0.993579	1.59e-14
P49916	LIG3	0	0.300294	0	0	0	368.57	1010.72	601.229	1397.72	1441.79	2797.54	2234.78	3498.02	4209.27	11.3304	16.0343	0.952029	2.81e-09
Q02978	SLC25A11	0	3474.65	14612	6742.31	13174.7	10398.9	31490.6	30753	57694.1	70064.8	99925.6	99942.1	164444	197197	506.766	1754.44	0.983579	4.45e-12
O75127	PTCD1	0	635.663	433.311	382.412	432.702	992.254	2578.59	3562.43	2579.45	3797.07	6655.58	4864.42	10959.3	9630.79	28.1126	320.838	0.951802	2.89e-09
P55957	BID	0	0	0	0	34.4183	0	0.264113	0	125.239	100.554	366.499	260.715	517.482	520.029	1.5594	-32.9055	0.94339	7.61e-09
Q99497	PARK7	0	693.152	0	0	4146.07	5023.17	15011.1	10879.4	24219.6	31109.5	42108.3	42304.1	82630.7	90693.4	245.782	-1944.85	0.992961	2.75e-14
P18859	ATP5PF	0	0	2363.1	0	5228.67	0	12373.2	4976.32	13627.2	20605.6	25700	23814.2	61823.3	74914.4	187.947	-3009.54	0.9595	1.01e-09
Q9HBH5	RDH14	0	137.231	0	0	631.518	0	1404.01	1103.93	3526.39	3961.94	5893.04	6415.61	10836.2	12384.2	33.7547	-382.198	0.986206	1.56e-12
P13804	ETFA	5027.67	14631.1	21062.1	15643	41509.2	46384.5	81852.6	73217.9	143049	152990	204238	222209	425208	446791	1188.1	5430.48	0.99729	8.95e-17
Q9BPX6	MICU1	0	2988.4	1166.44	0	2155.91	3652.75	8495.62	8956.24	18088	17995.9	31368.2	27010.6	55016.1	50127.6	149.293	-99.7918	0.987233	9.82e-13
Q9NVA1	UQCC1	79.2544	591.184	785.995	513.198	1641.09	2115	3101.29	4053.69	5662.54	7440.63	11498.4	9508.63	20825.5	19163.8	55.4011	158.331	0.989381	3.25e-13
P35232	PHB	0	1073.97	46168.8	37846.4	76327.2	88446.4	171246	172052	298914	373395	515534	536128	1.00148e+06	996029	2790.94	3178.98	0.997254	9.68e-17
P49590	HARS2	0	0	0	0	1178.64	0	1498.11	2272.24	4813.58	5346.21	6559.74	6280.82	15538.5	11434.1	38.4531	-279.382	0.96212	6.78e-10
Q13011	ECH1	4080.06	465.576	2584.92	6361.48	11386.6	20120.3	26077.4	22002.3	27291.8	38412.6	50359.2	57383.3	106088	109030	287.364	2998.39	0.983037	5.41e-12
P51648	ALDH3A2	2295.57	9989.25	10630.3	8491.46	16653.1	22836.6	39673.8	39602.9	75082	79243.1	118234	110228	201249	214995	574.149	5054.03	0.994585	5.7e-15
Q9NS69	TOMM22	0	1695.62	6667.69	3267.68	5886.35	9907.45	17813	15071.5	25177.3	30546.6	46936.7	45840.2	92852.4	84371	244.024	905.506	0.992487	4.07e-14
P24752	ACAT1	0	25192.3	21090.9	3608.38	37449.3	11482.5	40006.1	37040.5	100006	75004.7	101013	100811	218746	233017	598.082	6385.89	0.973434	8.02e-11
P31040	SDHA	9072.34	23893.4	34262.5	27145.6	51455.6	67497.1	122314	140353	185845	228249	314673	306734	635244	595878	1667.68	13647.4	0.994416	6.85e-15
Q96GK7	FAHD2A	59.6309	0	304.696	386.846	287.086	167.092	710.294	546.258	1153.92	1163.09	1539.05	1526.28	2939.86	2866.1	7.83195	119.094	0.989565	2.93e-13
P08574	CYC1	7277.66	2171.21	8311.67	9723.9	12006.2	15655.1	21559.5	14610.9	37870.2	35861.5	50999.3	57107.5	88349.9	101610	253.029	5427.19	0.984657	2.96e-12
Q9UHN1	POLG2	32.3718	0	124.803	342.077	365.903	0	222.086	339.437	123.269	560.071	1056.75	974.61	1437.78	1700.27	4.2733	52.9482	0.890282	4.13e-07
Q9UBX3	SLC25A10	0	2200.84	2005.25	3659.52	13014.9	10730.7	21338.6	19882	51835	54528.8	71664.1	70942.9	144138	151086	412.996	-1061.25	0.996197	6.84e-16
P53396	ACLY	0	7670.51	16029	6812.79	17914.7	20135.8	48319.8	38794.8	89205.8	90837.9	119442	117614	191902	213787	564.502	8198.49	0.980592	1.22e-11
O75306	NDUFS2	1166.34	5922.04	6413.51	3373.49	10055.3	13015.8	26092	25743.5	43527.3	51448.1	70142.3	67945.3	133285	118947	348.329	3152.4	0.989872	2.45e-13
Q15031	LARS2	0	7718.34	5414.4	4211.45	5670.67	7291.46	22707.1	20820.9	36337.2	35546.5	51721.6	53898.4	103576	101963	281.202	1902.71	0.993756	1.34e-14
Q5RI15	COX20	0	1222.39	1279.13	1350.72	673.378	2252.09	4976.41	3496.9	5933.22	5774.37	8647.57	7396.46	16128.3	15301.9	41.5748	773.097	0.979884	1.51e-11
P53007	SLC25A1	0	0	8146.33	4733.42	16043.9	15067.6	34729.8	29632.1	54550.5	62827.2	97530.9	90838.2	186458	175433	504.792	261.361	0.996466	4.4e-16
Q96C36	PYCR2	0	4584.04	2216.69	2443.06	5939.11	10849.1	14376.4	14646	14571.1	18529.2	28996	26636	53501.7	49470.9	135.373	2831.32	0.973281	8.3e-11
Q9GZT6	CCDC90B	1.69949	0	15.8152	0	40.6697	0	80.2979	63.4165	39.3969	72.4334	236.004	102.215	402.735	254.098	0.911636	-6.14443	0.854344	2.3e-06
P82933	MRPS9	1453.56	6746.09	11367.1	10199	12022.3	15563.4	32367.4	31469.2	46085.3	49085.6	68767	69928.4	140623	147088	382.981	4057.39	0.994819	4.37e-15
Q9BYD6	MRPL1	1442.16	2917.15	4421.57	2508.09	3865.05	3700.02	7109.23	8033.35	11732.8	15739.5	21756.4	19493.2	37059.6	35444.5	96.9695	1918.53	0.98841	5.5e-13
Q9NRV9	HEBP1	918.467	1140.19	1373.15	1174	1602.27	2402.55	3653.86	2464.17	7160.69	8374.96	10687.3	11177.8	22157.1	22392.3	60.4871	295.249	0.993226	2.19e-14
P40939	HADHA	0	10445	31451.5	27111.6	69181.7	62286	132476	136097	225213	269116	363084	375056	738722	726837	2023.18	5115.31	0.99825	6.49e-18
Q8IUX1	TMEM126B	0	0	1468.98	1163.31	319.496	1295.14	1386.69	2069.37	1631.5	2024.46	2002.71	2945.28	4998.2	2899.46	9.34452	707.676	0.757506	5.16e-05
P53597	SUCLG1	570.385	3876.15	8229.75	5013.94	16843.4	14447.1	31367.2	34185.4	45023.2	61820.7	72678.2	73728.1	165090	150937	427.003	2178.27	0.989031	3.95e-13
P42126	ECI1	0	4384.24	5991.17	494.647	7769.52	9833.48	13415.4	16181.2	27742.9	33943.2	38356.3	41145.8	89377.5	80567.6	230.439	1187.93	0.987981	6.84e-13
Q96E11	MRRF	0	4030.17	7440.7	2527.27	10109.2	10603.1	17679.8	17962	26070.6	29415.7	42336.1	40096.4	85617.2	80084.6	221.43	2513.2	0.993373	1.92e-14
Q9UDW1	UQCR10	226.606	636.428	2974.85	2100.22	3766.53	4502.99	9835.48	8958.66	15947.1	16967.9	23149.9	25510.4	50211.3	49730.2	136.871	364.756	0.997953	1.66e-17
Q9UJZ1	STOML2	0	3757.12	8242.55	2772.21	4756.2	7799.52	22846.9	20860.8	38931.4	53738.4	79647.6	74830.6	153901	158940	439.655	-2974.87	0.992597	3.73e-14
Q96RP9	GFM1	0	1158.54	0	0	293.152	0	16.3265	8.8521	4231.25	1916.43	2103.29	1943.32	4402.76	4757.92	12.8056	88.5213	0.757378	5.17e-05
O43716	GATC	0	45.5579	0	9.18933	78.3461	84.4995	128.385	0	168.29	218.487	287.267	278.406	578.042	573.391	1.57782	2.55727	0.966828	3.05e-10
O75208	COQ9	1526.36	2990.29	2587.7	2557.69	4532	6868.57	7738.82	7200.46	13002.2	13158.7	19277.6	19172.2	38345.7	38604.2	100.864	1660.07	0.995111	3.09e-15
Q8N4H5	TOMM5	0	234.665	3093.15	1247.13	8489.85	2520.04	15062.2	2383.39	39554.3	16045.9	60958.3	49930	121364	87129.4	300.148	-3658.19	0.935492	1.67e-08
P23434	GCSH	0	941.727	495.961	434.698	1228.92	1464.98	4910.03	3574.27	5900.31	6488.7	12233	10819.9	22480.4	18604.6	57.634	99.8187	0.975938	4.42e-11
Q08426	EHHADH	590.656	0	116.517	294.25	279.482	1024.16	677.986	0	641.422	754.294	1319.62	631.134	1943.92	1334.01	3.76672	274.599	0.671484	0.000334931
Q7Z7K0	CMC1	148.392	334.903	500.215	426.398	677.809	914.862	1372.23	1045.49	2584.31	3414.41	4344.4	4607.04	9014.82	7939.52	23.3915	109.701	0.987535	8.51e-13
Q96ER9	CCDC51	3241.68	2518.32	2796.6	3561.63	6573.67	9332	12323.3	8058.08	19014.3	18098.8	25483.8	26709.1	55229.8	54824.1	144.511	1904.48	0.991635	7.75e-14
Q9BQ69	MACROD1	217.46	1905.78	1086.38	836.069	1197.92	1644.12	2204.5	1949.77	2726.12	5569.62	7027.12	5212.16	11234.1	11671.8	30.013	611.642	0.956062	1.65e-09
P27695	APEX1	1572.18	1538.18	2799.57	3200.11	3808.35	6607.45	11609.7	10599.8	22743.6	23406.5	36941.6	34667.4	61609.8	67938.9	180.534	916.119	0.992691	3.45e-14
P11182	DBT	122.591	3988.03	4344.62	2104.92	3692.23	3449.95	8029.6	7650.68	13061.4	14398.3	19358.7	18559.5	39882.1	42502	108.869	1041.13	0.988723	4.66e-13
Q7Z6M4	MTERF4	118.009	104.38	199.077	80.375	238.36	435.051	626.941	464.464	751.124	959.276	1561.62	1143.06	2445.12	2738.1	6.928	90.3657	0.977632	2.85e-11
Q12849	GRSF1	0	3537.28	2653.13	1792.74	4209.43	2950.9	10692.4	13796.8	24939.8	35198.2	49905.3	46162.9	124449	108111	323.843	-4791.55	0.978576	2.2e-11
Q9NTX5	ECHDC1	942.183	2931.41	2593.72	1778.56	676.062	2934.25	3892.09	2748.94	4621.43	7631.04	9408.15	6786.14	14779.2	14058.3	36.1832	1458.65	0.941727	9.06e-09
Q9Y6G3	MRPL42	307.15	401.254	778.659	978.876	1078.5	1323.95	2677.37	2475.86	3546.21	4421.46	5425.09	5278.88	11618.2	10032.1	28.6232	467.865	0.986095	1.64e-12
Q15118	PDK1	481.991	0	505.281	738.319	467.661	1417.8	1022.82	1503.73	1864.97	2793.87	2455.1	3188.54	8673.29	5814.46	18.649	171.066	0.907372	1.49e-07
O14832	PHYH	111.57	48.1483	72.5965	68.6795	164.944	211.367	297.624	236.468	698.249	777.379	1004.3	1042.35	1731.38	2031.35	5.2141	37.0596	0.982723	6.04e-12
Q9UMS0	NFU1	17.9134	32.3035	136.543	314.051	453.334	184.693	778.815	1424.38	1303.71	1808.12	2742.3	2368.6	6085.15	6282.19	16.8592	-133.04	0.978127	2.49e-11
P52815	MRPL12	1753.36	2478.16	1294.31	2261.85	4308.18	3542.2	8215.39	9260.79	10558	15827	24014.8	21281.8	49621.4	40806.6	122.414	566.5	0.975185	5.32e-11
Q96EY8	MMAB	0	1998.79	2624.92	1184.34	4055.73	1851.84	3541.76	4645.88	4694.97	6853.51	8681.71	7881.32	18183.7	14576.9	41.3192	1254.08	0.951728	2.92e-09
A6NJ78	METTL15	130.802	0	55.807	0	260.549	608.616	665.287	845.164	1163.29	1125.48	2114.75	2036.63	5189.84	4573.9	13.3462	-117.826	0.97739	3.04e-11
Q8WVM0	TFB1M	0	2286.43	1445.32	416.878	1679.01	735.873	909.144	3034.62	2979.8	4228.97	5044.46	4591.02	12825.8	9430.81	28.3392	446.37	0.911596	1.12e-07
Q9HCL2	GPAM	267.84	87.9284	399.799	315.945	548.805	337.994	1129.83	1293.72	2278.53	2950.77	4455.69	4099.98	8634.61	7565.38	22.6949	-25.4587	0.987841	7.33e-13
O75880	SCO1	1883.66	2904.04	2675.7	5725	4342.57	9065.4	8329.36	9862.66	19000	18791.7	29859.1	28611.7	57915.2	57439.5	154.765	1401.12	0.993678	1.44e-14
Q9BPW8	NIPSNAP1	0	210.598	356.21	266.802	197.02	159.529	869.372	1416.73	1790.54	2631.99	3332.81	3503.6	6608.94	7360.35	19.5363	-84.7199	0.984868	2.73e-12
Q96D53	COQ8B	216.083	334.229	563.223	46.9257	271.753	827.947	1549.07	1233.76	1999.53	3483.71	4361.82	4296.3	9353.91	7500.28	23.3517	22.1788	0.96902	2.02e-10
Q15388	TOMM20	114.456	470.766	2706.31	2044.61	2595.68	5094.31	8726.56	6901.99	12395.5	14197.3	23462.1	24524.7	52044	56545.6	148.744	-1125.27	0.98603	1.69e-12
Q9Y2Z2	MTO1	472.841	458.352	265.843	491.756	486.131	1116.7	1279.91	1333.73	1619.81	2266.25	2983.84	2634.95	6058.95	5885.41	15.4043	270.424	0.981514	9.07e-12
Q13505	MTX1	6068	6808.73	10105.7	6437.92	8635.69	9853.14	16925.8	18213.8	29559.7	37546.5	54106.5	47570.2	90897.6	96841.6	250.268	4047.18	0.990811	1.36e-13
Q6P587	FAHD1	1754.48	3693.14	5550.63	4705.7	4018.27	7540.07	9954.69	8240.7	11481.6	13043.7	18770.7	19476.1	40841.8	43050	105.744	2166.62	0.978803	2.07e-11
Q9H2W6	MRPL46	1784.07	1739.31	3249.8	2645.39	7277.99	4787.64	11041.2	10844.3	15461.1	21269.3	27165.4	27103.2	61554.4	56908	158.709	714.689	0.989576	2.91e-13
Q9NX18	SDHAF2	47.1523	0	93.0833	90.0308	109.918	212.978	448.698	305.973	587.819	749.815	1014.02	962.847	2292.73	2476.18	6.48342	-37.742	0.985068	2.52e-12
Q9NQZ5	STARD7	81.6867	50.7403	120.745	98.2188	78.6833	178.834	251.092	152.146	468.939	541.895	650.079	587.018	1277.75	1243.79	3.35868	45.9162	0.986389	1.44e-12
Q96C01	FAM136A	283.578	53.7528	584.953	899.391	1418.3	2054.59	3854.25	815.416	4330.11	5411.54	7815.23	10261.4	24248	29188.6	72.2798	-1383.5	0.940896	9.87e-09
O14925	TIMM23	0	1405.16	2972.3	268.755	4791.93	1377.58	5433.64	8855.48	12342.5	15011.3	21733.8	20703.5	39064	38594.4	108.24	496.179	0.988761	4.57e-13
O95363	FARS2	883.37	1313.51	1212.82	970.51	1241.82	1257.54	1503.65	1429.59	1660.06	2036.96	2638.31	2100.86	4486.03	3931.09	8.69735	954.228	0.957271	1.4e-09
O60220	TIMM8A	0	1162.85	505.999	896.1	1175.73	611.771	1209.77	1556.47	2797.92	1724.63	3508.48	2694.66	5924.14	6479.85	15.6869	446.24	0.956924	1.47e-09
P27144	AK4	1115.06	1617.84	3144.77	2217.25	6375.95	5108.52	8627.4	11191.6	15592.3	16741.3	22197.1	20299.3	44838.1	44943.7	118.792	1589.89	0.993348	1.96e-14
Q7L8L6	FASTKD5	1365.9	0	491.928	1599.91	1996.75	1843.19	4199.87	1558.03	5411.66	5323.58	7588.91	8452.76	17966.5	16325.1	45.6928	301.007	0.979748	1.57e-11
Q9UII2	ATP5IF1	3291.04	0	11502.7	8218.58	17474	26698.8	37298.8	42179.5	58322.4	86862.9	116543	118612	241895	234498	656.185	-40.5169	0.992869	2.98e-14
Q07021	C1QBP	1527.02	2095.1	4964.07	5264.21	9251.24	12463.4	21307	23949.2	25985.9	42224.4	61659.7	59074.6	145156	111265	349.895	-653.753	0.964744	4.4e-10
P00414	MT-CO3	45.9515	0	555.787	52.7305	0	2571.31	2392.68	2639.97	3552.5	2845.48	7965.86	6358.78	9932.49	11782	30.8206	252.857	0.935148	1.73e-08
Q6NUK1	SLC25A24	0	12335.1	10648.9	4282.59	21752.2	17024.2	47854.9	47538.5	87401.1	96149	141904	136938	305630	338861	885.63	-6192.52	0.988863	4.32e-13
O75648	TRMU	0	0	152.576	175.971	367.799	254.086	512.139	608.642	978.752	1390.56	1766.96	1869.31	4527.94	3973.23	11.6813	-92.4639	0.983784	4.13e-12
Q9HAV7	GRPEL1	0	5575.46	3971.8	6379.04	10749.7	9004.6	20077.1	15971.8	25828.7	32054.3	42508.4	44184	124409	104787	303.959	-1396.89	0.964807	4.35e-10
Q96ND0	FAM210A	944.852	3010.53	2376.67	589.931	2529.84	1923.9	6234.2	6473.57	10459.2	12106.6	20283.8	17675.5	32035.3	35596.4	93.266	681.654	0.983814	4.09e-12
Q5T9A4	ATAD3B	2005.39	1451.16	2826.96	2860.66	3743.02	3825.6	6999.73	6929	11950.2	15101.2	19165	20773.7	39595.8	50033.7	119.896	272.866	0.972148	1.07e-10
P05496	ATP5MC1	0	1194.21	4305.03	3700.96	5473.55	8313.78	14206.4	7079.9	18534.8	24243.5	29741	46074.6	101804	116985	295.553	-5038.53	0.948176	4.47e-09
P04179	SOD2	2393.97	2875.44	5650.07	4481.82	8150.96	10412.6	17429.2	17722.7	21890.8	34066.4	43826.7	42476.2	106020	100226	275.2	-245.21	0.98142	9.36e-12
Q86Y39	NDUFA11	0	733.934	405.833	800.697	1214.53	602.654	1058.78	1295.74	1878.81	3501.13	4729.22	3709.63	6503.33	6996.46	18.38	379.238	0.950641	3.33e-09
P05091	ALDH2	12785.2	4823.56	4411.71	894.799	2727.59	4789.95	14409.9	17663.2	24534.6	29069.1	43998	35741.5	75754.3	74629.2	201.57	2702.14	0.970828	1.41e-10
Q9H019	MTFR1L	576.707	904.788	321.238	454.356	672.962	296.614	1352.71	899.272	1989.51	2234.33	3091.79	2568.08	4638.04	4679.51	12.0929	441.269	0.962076	6.82e-10
P36542	ATP5F1C	0	8624.1	23055.4	17965.6	44616.6	34867.5	84940.9	90873.6	160660	182723	264092	266901	509045	510039	1419.94	1849.52	0.998503	2.54e-18
P82663	MRPS25	670.104	0	0	0	4412.49	0	4580.89	5752.48	11558.6	25100	23744.7	27198.7	66751.4	53599.6	170.406	-2668.06	0.958975	1.09e-09
O75746	SLC25A12	0	4360.36	5135.79	1297.35	2635.73	4239.88	10285.2	10933.3	14655.4	18338.9	28380.9	23630.6	49040.6	44282.8	126.921	1644.86	0.979397	1.74e-11
Q53H12	AGK	0	15260.9	5193.78	0	7109.21	3482.1	16215.9	14985.3	40373.8	34012.2	52542.1	51221.2	101230	106045	284.893	841.776	0.979651	1.62e-11
Q6UW78	UQCC3	367.794	431.851	1424.86	778.511	767.638	398.534	1309.01	1227.13	3031.9	2462.08	3667.35	4195.38	8605.19	8363.64	22.3367	203.983	0.980165	1.39e-11
P82909	MRPS36	888.803	823.087	1946.3	1573.64	1170.31	355.765	3199.11	2706.9	4554.17	4526.74	8056.01	6428.84	12931.2	12340.9	33.4625	736.014	0.97678	3.57e-11
P40926	MDH2	597.337	17354.1	40079.5	32559.7	53228.4	66537.1	126635	147709	188386	221927	315392	305713	665003	597350	1707.21	11888.3	0.991412	9.08e-14
P24539	ATP5PB	0	4556.29	21437.2	14699.8	34719.6	25813.5	62040.6	41578	101877	112610	174181	153315	348799	336996	941.248	-534.766	0.99494	3.79e-15
P82912	MRPS11	22.08	377.748	49.9879	254.185	166.087	585.422	601.513	662.397	607.435	768.478	1354.33	903.435	2064.52	1551.16	4.54593	215.251	0.883692	5.89e-07
O43464	HTRA2	598.271	609.562	600.723	609.451	718.676	872.757	1508.92	924.621	1446.73	1706.14	2362.17	2525.5	3799.2	4156.49	9.64812	548.399	0.977251	3.16e-11
P00387	CYB5R3	0	12703.4	13321.9	0	19077	10570	36911.3	33895	65726.8	68981.4	102563	98351.8	197829	185662	529.693	2511.62	0.99264	3.6e-14
Q9BSE5	AGMAT	0	429.033	0	141.279	168.574	0	693.897	420.432	230.899	965.085	1061.85	457.13	1644.51	1557	4.07294	109.864	0.80315	1.44e-05
P36776	LONP1	0	8133.04	13352.5	7464.95	13028.9	15717.5	33233.3	38869.2	50933.7	63199	89778	85104.5	177311	166518	467.118	3425.24	0.993277	2.09e-14
Q07812	BAX	494.703	582.242	606.03	443.212	319.475	685.474	262.382	609.115	1504.76	1654.7	1878.59	1787.02	3415.35	2956.5	7.95374	359.309	0.937651	1.36e-08
Q9HC36	MRM3	0	1872.91	1197.11	218.976	963.755	412.952	3317.77	3569.46	7818.3	7132.24	10935.4	8814.39	17811.9	19728	52.2028	280.212	0.976972	3.4e-11
P05141	SLC25A5	1000.62	9039.56	14283.9	7426.82	16369.7	25266.5	44094.9	47862.4	75421.7	92793.1	140870	131223	249991	253807	699.204	2833.35	0.994932	3.83e-15
Q9BUV8	RAB5IF	129.626	0	463.916	283.565	600.592	835.636	665.653	275.405	617.871	1621.6	1749.96	1472.61	4506.69	2239.15	8.70711	152.886	0.804536	1.38e-05
Q9Y2C4	EXOG	1621.58	2429.53	1674.16	2114.31	1958.46	3961.33	5094.08	4502.04	4929.93	5118.17	9581.81	7619.19	15883.8	17249.7	40.4466	1561.06	0.96427	4.77e-10
Q99797	MIPEP	0	337.68	1232.89	456.012	332.356	0	1236.38	1556.73	3129.46	3787.15	4006.93	3366.32	8586.92	5873.34	19.7943	258.348	0.914533	9.13e-08
P55084	HADHB	1564.57	4410.64	21286.3	13658.8	29110.2	32479.4	53037.7	55753	96649.4	105954	157493	156660	318577	327648	882.939	1670.42	0.998108	1.04e-17
Q9UBQ7	GRHPR	646.268	428.396	1277.03	717.914	821.202	1505.16	1651.21	1750.21	2333.3	2655.6	4284.07	3591.2	6667.89	6810.7	17.0834	643.041	0.983653	4.34e-12
Q9P015	MRPL15	0	2220.3	4763.81	1549.02	4988.37	4880.67	9867.13	12477.9	13151.2	20721.8	32105.2	25331.4	58178.6	50008.3	147.798	1008.09	0.975068	5.48e-11
P30536	TSPO	0	0	8803.53	5145.64	13319.4	13066.2	29001.5	27823.3	52889.2	59173.5	88467.5	83452.1	180191	180724	500.589	-1703.23	0.998388	3.96e-18
Q5HYI7	MTX3	718.709	326.547	1222.44	998.417	3276.96	2342.4	5089.5	4691.36	8663.06	12171.3	18043.5	16012.8	28135.1	32898.2	85.5309	266.285	0.982406	6.74e-12
P31930	UQCRC1	7043.82	18815	25100.4	30625.3	38699	54352.7	96719.5	98747.3	149252	176471	265065	247072	479421	468793	1293.79	12619.9	0.996024	8.92e-16
O94826	TOMM70	1683.04	8651.26	22557.4	18099.5	32996.9	41022.1	79790.3	69677.6	126454	163479	210024	218960	430567	446929	1206.12	1823.79	0.996274	6.05e-16
Q86SX6	GLRX5	2192.14	0	0	460.007	0	4775.11	1788.63	1593.35	1592.24	3978.38	8054.31	5208.02	14794.2	8787.33	31.1804	394.119	0.797883	1.69e-05
Q3SXM5	HSDL1	312.592	0	602.868	623.064	1136.38	1758.92	2532.77	3359.01	5452.87	6621.67	9282.22	7974.42	17030.5	16468.8	46.5474	138.47	0.993745	1.35e-14
Q9Y3D7	PAM16	0	3100.66	3529.24	1642.38	9242.77	6907.06	23918.6	16469.1	37955.1	37302.4	56067.7	50052.3	110779	105518	299.637	288.629	0.994384	7.1e-15
P12074	COX6A1	0	124.522	31.5565	0	35.3754	0	183.493	52.0438	669.329	445.702	536.751	492.536	1117.09	1216.8	3.27556	-7.60051	0.933675	1.98e-08
O75947	ATP5PD	0	4346.12	21185.6	19199.8	37172	45552.1	97121.1	82219.1	161018	197224	303005	291964	495546	535336	1459.61	4119.88	0.990202	2e-13
P03915	MT-ND5	0	566.899	386.492	374.322	131.788	120.201	719.716	1448.1	999.209	1461.55	2497.49	2043.28	5817.33	3330.32	12.2045	87.4156	0.868249	1.25e-06
Q8IXL7	MSRB3	399.024	138.478	548.894	682.706	325.019	796.728	553.872	333.651	530.817	581.312	852.432	713.755	1230.82	1049.12	1.98283	407.35	0.682491	0.000271195
O95139	NDUFB6	0	2779.79	7807.33	86.1758	7873.19	7144.79	22591	11032.9	32438.6	43025	81873	61775.2	109072	107591	314.758	965.093	0.956553	1.55e-09
Q15526	SURF1	2623.72	1152.71	2624.03	688.382	2808.82	5131.91	7108.75	4454.66	10506.9	10632.1	16050.4	15193.8	31222.5	29973.8	81.2856	1128.97	0.989872	2.45e-13
Q9NWU1	OXSM	178.087	636.833	615.426	254.939	108.498	456.172	380.805	219.873	241.243	858.626	523.654	578.256	757.614	1002.24	1.46342	326.66	0.434224	0.0103743
P49748	ACADVL	5624.87	23933.8	22773.4	13341.8	32229.6	34406	90292.1	89011	148088	168813	234093	220429	443389	457328	1233.59	6882.64	0.99577	1.29e-15
Q8WWC4	MAIP1	0	6908.61	12998.4	9332.22	9448.31	23852.5	29864.3	30476.9	41508.7	52700.1	78714.6	73143.8	141205	141252	379.861	5015.55	0.990598	1.56e-13
P26440	IVD	0	2858.29	5832.15	3039.69	5045.2	7130.26	11937.9	15344.6	21611.7	25210.6	28809.5	28609.6	60417.5	61887.4	162.871	2038.74	0.989759	2.61e-13
Q99757	TXN2	340.561	418.695	0	61.4907	0	287.32	176.649	352.802	478.301	633.853	938.087	734.759	2107.2	1225.62	4.24598	89.9278	0.831263	5.63e-06
O95822	MLYCD	54.2975	199.812	0	0	53.8796	2.97001	23.4596	0	259.999	390.585	553.521	254.326	782.557	786.679	2.17436	2.52294	0.868772	1.22e-06
Q16774	GUK1	0	0	210.602	172.384	0	1330.78	1292.42	1170.25	0	961.647	1880.77	840.856	4146.47	2135.83	7.76664	161.361	0.67139	0.000335527
Q9Y5J6	TIMM10B	139.797	104.655	254.368	319.483	535.799	537.426	1078.22	687.153	2486.45	2505.17	3717.67	3545.82	7562.46	7886.11	21.469	-106.211	0.994534	6.03e-15
P82664	MRPS10	0	2508.59	1164.14	1005.03	2559.31	3009.16	6938.85	6084.15	8161.08	13135	15405.6	15033.3	34716.4	22595	77.867	941.358	0.925985	3.83e-08
O75964	ATP5MG	0	1147.77	2337.84	643.913	4671.95	6486.03	14213	10503.1	26706.2	22937.6	33747.5	37880.7	83576.7	78469.2	224.13	-1399.76	0.992465	4.14e-14
Q9HA92	RSAD1	0	2.85111	43.0149	0	50.0468	150.167	329.443	319.62	335.246	353.513	957.152	532.226	1393.83	1435.25	3.94662	-9.71208	0.952737	2.57e-09
Q9H5Q4	TFB2M	0	2629.65	7396.61	3849.97	6576.9	5736.14	12777.6	14138.9	21038	29596.2	41286.1	30675.4	70529.4	66722.7	186.583	1962.98	0.98258	6.35e-12
Q9BX68	HINT2	0	3067.74	1967.4	3150.05	2966.66	1499.3	9123.32	9617.06	12228.9	14276.5	19690.6	18112.4	36630.1	36352.4	98.2321	1313.38	0.985396	2.2e-12
Q86Y79	PTRH1	397.334	0	127.642	44.1001	393.349	591.683	354.578	219.173	385.889	928.658	1240.91	1115.68	2322.63	1796.97	5.37103	121.495	0.900644	2.27e-07
Q8N8R3	SLC25A29	0	0	0	0	111.731	0	0	0	427.272	770.47	473.409	488.465	1637.2	1349.57	4.2084	-84.3383	0.914255	9.31e-08
P55789	GFER	72.5513	0	20.43	0	0	20.2648	0	0	126.025	398.16	166.084	324.914	881.262	659.343	2.12839	-41.9571	0.869486	1.18e-06
P48735	IDH2	2122.09	6161.78	6208.61	1972.63	4881.43	6812.25	11874	13987.5	20114.4	25413.6	30843.8	33098.3	71579.7	62387.7	178.005	1793.63	0.983325	4.88e-12
O43677	NDUFC1	266.845	476.706	492.709	637.123	940.095	715.745	1163.78	646.928	2435.24	1943.59	3418.47	2644.46	6567.65	4956.35	15.1586	293.792	0.95467	2e-09
P10620	MGST1	0	0	2226.24	140.776	6501.72	4083.99	6828.09	6841.2	16958.8	19853.3	27308.1	26650.2	63859.7	58951.4	170.549	-1481.18	0.990583	1.58e-13
Q9HCC0	MCCC2	0	54.0471	283.127	346.545	160.683	557.611	180.396	210.023	260.861	407.028	643.607	359.023	1352.9	759.821	2.39064	136.999	0.705279	0.000171151
Q9HCC0	MCCC2	0	0	0	0	297.916	0	168.884	115.426	673.279	763.955	608.811	753.399	1030.63	669.627	2.56545	82.6275	0.724557	0.000112795
Q6P1Q0	LETMD1	0	27.2214	228.494	100.62	134.835	62.8001	81.0215	167.915	455.091	319.182	441.107	309.695	502.112	531.944	1.32636	95.1937	0.767387	4e-05
Q969Y2	GTPBP3	141.973	398.303	231.31	0	339.007	271.602	149.965	594.039	796.599	928.337	1818.43	1324.85	3270.07	3028.83	8.48042	22.7337	0.960784	8.35e-10
Q9UI43	MRM2	274.364	339.086	138.458	363.37	0	190.682	380.458	213.092	340.708	358.635	657.884	465.713	1092.66	916.191	2.21422	167.396	0.831937	5.5e-06
P28288	ABCD3	0	7017.58	8301.15	5680.5	13526.8	8860.57	32427.2	34032.9	64563.9	73662.7	108998	102730	209195	211423	588.448	-1421.82	0.996928	1.9e-16
P23919	DTYMK	579.826	773.604	1194.26	146.762	1586.71	3145.94	3545.1	2180.23	5295.57	5665.11	7124	8045.01	14965.2	14484.4	39.18	627.597	0.984718	2.89e-12
Q8WW59	SPRYD4	0	0	454.518	0	88.1835	0	2272.1	1312.69	2938.96	5094.59	6683.86	6468.34	13957.4	11657	36.9739	-403.03	0.974402	6.42e-11
Q9HD33	MRPL47	357.547	3200.39	9092.08	7240.92	11129	14031.2	24103.4	17234.5	31888.6	32143.9	39231	43255.2	96238.9	99515	254.489	2806.65	0.983448	4.67e-12
Q96GW9	MARS2	316.543	118.933	195.776	116.276	0	511.505	463.698	69.1903	331.499	174.313	920.551	453.34	1249.37	999.353	2.67904	130.101	0.737993	8.29e-05
Q6UB35	MTHFD1L	0	9973.61	10902.7	3110.88	14304	13772.7	41268.4	39474.4	70849.5	72676.3	108665	104815	222084	217348	605.964	151.407	0.9966	3.49e-16
Q9Y305	ACOT9	0	4440.96	7688.25	4803.54	6874.7	8010.8	15561.8	18839.3	27001.4	32991.2	46495.2	43176.1	97566.6	90483.3	254.261	1065.28	0.992391	4.39e-14
Q9P032	NDUFAF4	3235.19	910.259	886.278	1931.51	5217.65	8042.3	12511	6354.34	15596.9	13464.3	20249.8	22538.6	41920.4	47456.3	118.155	1395.55	0.975787	4.59e-11
Q9GZY4	COA1	226.644	116.04	610.421	338.56	564.944	793.801	352.507	0	550.148	758.722	670.005	1373.38	1728.93	2337.57	4.74778	225.54	0.79439	1.88e-05
Q9NQE9	HINT3	277.096	122.237	36.9923	102.203	125.663	13.0479	0	169.353	262.606	190.722	225.941	225.006	680.476	439.898	1.23834	69.7559	0.707261	0.000164172
P28838	LAP3	292.375	2421.74	1968.17	2135.86	910.723	4242.46	6724.25	10173.6	14299.9	18481.9	26348.7	23383.7	52920.4	45466.5	136.432	73.5422	0.982876	5.73e-12
Q8NI60	COQ8A	62.2254	913.419	1639.64	783.606	865.864	1654.06	1481.95	2900.13	3215.76	3132.85	5276.25	4506.04	9124.73	7295.35	21.1525	749.179	0.950091	3.56e-09
Q5TC12	ATPAF1	0	634.054	1472.44	965.984	2048.91	1005.85	3246.06	3923.51	6652.13	7457.94	11158.4	10911.5	23794.5	21780	62.772	-70.719	0.993847	1.23e-14
O75439	PMPCB	0	1021.73	6188.27	5341.58	10323.4	11375.6	25605.9	29703.6	36810.9	46235.1	67129.2	64383.4	130812	116766	341.545	2080.93	0.989594	2.88e-13
P54819	AK2	0	0	3653.49	1412.19	7104.64	6824.31	19532.6	19092.6	42228.5	66218.8	84612.6	79614.3	192813	168766	512.414	-6579.95	0.985011	2.58e-12
Q8WVC6	DCAKD	0	0	0	0	0	0	0	9.22235	0	0	410.828	312.237	319.592	1180.82	2.1885	-79.6934	0.664051	0.00038479
P30048	PRDX3	0	11521.2	10604.3	3991.7	17024.5	6540.08	34563.9	47375.1	60723.3	66438.7	94161	93192.3	202112	203395	552.368	465.738	0.99022	1.98e-13
Q9NWS8	RMND1	0	0	751.461	523.827	1054.87	317.21	1659.9	1648.24	4187.07	3794.31	4797.46	4662.69	10406.4	9335.59	27.2351	104.955	0.985991	1.72e-12
Q6PI78	TMEM65	0	0	0	0	0	0	1567.49	1135.92	4646.52	6472.61	8988.46	8806.39	16606	19334.9	52.5789	-920.534	0.98186	8.1e-12
O75489	NDUFS3	0	2972.25	11389.9	9445.2	22130.1	27227	51811.3	48251.1	82291.4	104472	134721	136224	266577	253033	719.33	3569.28	0.995291	2.46e-15
P84085	ARF5	801.329	0	436.862	1509.54	1574.17	3301.36	2460.21	2852.92	3543.32	4788.25	7893.95	7175.3	16406.8	13343.2	39.4483	409.376	0.962881	6e-10
Q9Y619	SLC25A15	340.253	644.125	190.448	1836.63	2341.9	2104.97	5476.97	2235.65	6752.62	5906.78	9028.96	8328.6	16971.1	17810.4	46.4096	640.185	0.980016	1.45e-11
Q10713	PMPCA	1080.42	6590.96	12971.9	12220.1	13102.8	15305	25253.9	43884.1	35981.9	57113.4	77666.9	72532.1	160384	150260	413.387	3704.67	0.979439	1.72e-11
Q9NUJ1	ABHD10	0	567.135	411.297	452.105	530.749	631.714	1602.22	1278.22	2360.42	2186.86	3020.96	3126.58	7587.07	5293.74	17.1005	206.095	0.948303	4.41e-09
Q9BRQ8	AIFM2	495.703	984.506	897.348	684.522	730.318	1113.62	3404.21	990.962	4146.83	4418.88	7210.16	6380.41	13739.2	17009.4	41.4688	-88.658	0.963992	4.99e-10
O00429	DNM1L	11.0722	193.558	220.669	0	0	0	0	356.195	1227.06	1265.23	1785.18	2030.04	3277.23	3105.12	9.41288	-66.4544	0.957575	1.34e-09
Q9H9B4	SFXN1	9944.68	9475.56	10091.4	11685	13894.9	15297.3	37384.9	30590.2	66178.3	83889.6	119534	106550	231331	231606	634.834	439.734	0.993023	2.61e-14
Q13472	TOP3A	0	0	0	27.2631	37.7858	34.0899	41.4356	60.2287	136.048	155.119	188.014	179.063	391.775	304.796	0.97639	4.41019	0.967456	2.72e-10
P33316	DUT	0	379.901	1005.74	468.011	228.165	110.977	1216.78	1541.05	1836.31	1529.49	3387.21	2139.73	4518.26	6137.32	14.1257	206.187	0.920751	5.79e-08
Q5T160	RARS2	415.71	534.018	989.085	1175.68	1507.19	1102.45	1594.56	1723.27	3336.46	4218.32	4537.03	4255.54	10142.4	9814.24	25.7779	421.842	0.983722	4.23e-12
Q9H2D1	SLC25A32	0	853.575	1491	0	736.64	0	1161.39	1615.11	3581.36	3812.28	5296.03	5189.62	9323.46	8657.53	25.1211	234.484	0.966455	3.26e-10
Q9NVH0	EXD2	389.382	317.577	409.259	317.729	563.966	121.938	303.338	342.498	762.444	1135.52	1558.59	1178.25	2117.78	2105.02	5.33507	247.188	0.922574	5.03e-08
Q16775	HAGH	192.194	662.572	285.967	136.852	761.942	1317.85	1727.67	414.553	2528.76	2648.67	3872.31	3706.34	7201.39	8231.62	20.8001	133.182	0.972777	9.29e-11
Q9HD34	LYRM4	74.6908	332.966	113.831	230.339	641.011	632.958	940.401	653.685	1032.4	1582.44	1928.93	1930.65	3903.95	4133.82	10.5595	141.146	0.980985	1.08e-11
P62072	TIMM10	0	894.455	962.565	0	3824.89	159.121	6780.44	1137.67	13448.7	11634.4	14994.7	17488	36990.7	41656.7	109.664	-1272.38	0.974257	6.64e-11
Q5T1C6	THEM4	734.139	829.075	1072.03	237.708	80.9127	640.838	908.074	1241.23	2365.75	2130.98	2702.9	3166.27	6725.24	4622.71	14.6164	363.911	0.917225	7.53e-08
A4D1E9	GTPBP10	1096.65	0	1585.61	2230.64	1831.99	4059.55	3817.01	3221.94	5677.73	14950.3	20434.6	20134.5	49561.6	38503.5	122.411	-1441.61	0.949979	3.61e-09
P17152	TMEM11	2139.93	3082.52	5970.67	2264.8	6210.82	10454.3	15044.8	11719.5	22350.9	25006.6	41559.5	37150.7	68835.2	81409.9	203.823	1525.01	0.984029	3.77e-12
Q9H845	ACAD9	0	3376.6	5509.76	0	8297.95	6774.67	24376.5	23944	52476.3	66497.5	81276.4	84300.6	192878	186071	530.787	-5451.77	0.992473	4.11e-14
P36551	CPOX	51.4389	742.488	917.406	638.618	575.327	940.385	1648.85	1980.88	2806.96	3991.51	4438.42	4017.66	8727.02	7076.72	21.0235	456.266	0.964452	4.62e-10
P48047	ATP5PO	0	698.987	24932.3	15328	37996.3	36098.7	93351.9	83109.2	157338	184594	262259	288388	545005	569409	1556.36	-5909.07	0.996947	1.83e-16
Q9NTG7	SIRT3	59.1925	107.542	149.301	0	0	47.3741	118.974	196.533	250.049	246.344	324.41	340.187	705.681	607.349	1.69145	40.3582	0.940457	1.03e-08
Q9BQP7	MGME1	399.172	1135.24	1453.36	324.325	754.013	1991.42	2275.97	3080.5	3003.56	3683.03	6464.84	4598.21	8658.83	10008.2	24.1849	773.416	0.94973	3.72e-09
P39210	MPV17	695.507	2046.8	3593.07	1118.41	2808.63	1534.49	3769.91	3146.46	8816.9	10160.4	14306.2	12484.2	29396.6	25965.5	74.5924	408.338	0.98018	1.38e-11
P03905	MT-ND4	0	133.765	148.157	0	123.974	0	144.893	369.846	726.344	810.683	727.755	933.193	2309.4	1423.94	5.15853	-2.90053	0.901797	2.11e-07
Q16540	MRPL23	0	0	197.089	0	238.476	198.391	350.385	527.445	413.211	890.157	1576.02	1554.29	3015.07	2659.41	8.00599	-44.944	0.967797	2.55e-10
Q9Y6N5	SQOR	0	3285.61	2098.42	0	6574.3	1515.37	10472.7	9600.55	22158.5	24897.8	35539	32353.6	71747.9	72821.2	201.817	-1122.56	0.993126	2.39e-14
Q9UG56	PISD	732.265	781.587	1141.66	1265.3	1637.66	1177.33	1431.29	1569.96	2860.85	2982	4138.74	3782.77	6618.62	6647.93	16.3317	841.46	0.989288	3.42e-13
Q00059	TFAM	0	0	28188.5	4594.17	18537.8	6365.45	26573.7	48222	68400.9	90846.3	107161	98803.5	218121	231421	616.407	295.212	0.982192	7.25e-12
Q9Y6C9	MTCH2	0	3891.06	9342.31	1149.33	0	3344.3	12672.4	21500.3	32111.2	41519.3	58798.4	57691.4	107867	110581	309.832	-969.683	0.985611	2.01e-12
Q96E29	MTERF3	0	94.4366	826.359	0	481.967	15.8971	788.225	211.461	1426.73	1573.34	1833.51	1638.85	4735.98	2821.95	10.2315	56.7452	0.879476	7.3e-07
Q96AG3	SLC25A46	437.059	1037.53	490.505	0	686.105	1042.82	1483.93	1094.58	3226.39	3561.01	4310.54	4418.47	9487.89	8088.32	23.7129	220.315	0.975611	4.8e-11
O75390	CS	0	19889.9	25560.1	12769.6	42583.2	30102	75448.7	96103	133984	163304	203444	211578	487541	442809	1260.13	1222.49	0.988992	4.03e-13
P00395	MT-CO1	91.7118	1309.72	1061.49	831.209	707.492	841.05	1444.55	1122.15	1379.84	1872.05	2022	2142.53	3611.58	3411.62	7.7381	714.979	0.914767	8.98e-08
Q5T653	MRPL2	34161.8	0	8045.66	8383.03	13582.5	40168.7	35480	20368.1	35132.2	45276.8	62787.4	72488.6	140136	149927	363.273	7866.45	0.929404	2.88e-08
Q9P291	ARMCX1	409.914	15.5303	165.381	143.196	311.951	336.356	528.521	446.55	640.141	769.866	1076.98	1256.58	2023.31	2083.7	5.3053	149.348	0.973492	7.92e-11
Q9BUB7	TMEM70	0	1179.28	27.0066	0	1127.22	0	1563.82	2217.42	8151.57	5908.15	10718.2	10778	21090	19602.9	58.7863	-541.392	0.981228	9.95e-12
P07919	UQCRH	880.534	670.658	674.819	676.49	1330.79	1936.35	1871.45	1170.44	4148.21	4817.61	7789.85	6109.38	10458.5	17844.5	38.2943	127.815	0.898434	2.59e-07
Q49B96	COX19	0	107.341	54.8962	0	0	0	384.878	963.645	945.167	2200.87	3322.65	3251.46	6589.98	6070.3	18.4028	-304.649	0.972149	1.07e-10
P36957	DLST	0	2330.51	11032.3	8507.58	16004.8	16411.8	27561.7	35830.1	48313.5	62444.9	87245.5	82673.4	166689	178759	471.792	1568.73	0.994112	9.42e-15
P49914	MTHFS	202.611	424.494	893.109	0	15.827	556.782	948.663	748.011	1163.17	1229.58	2068.42	1625.19	4740.65	3354.52	10.4318	143.604	0.913636	9.73e-08
Q8IWL3	HSCB	119.707	474.627	343.733	315.599	199.408	235.569	292.352	527.626	1042.79	1039.66	1209.86	859.912	2453.55	2355.64	6.01093	162.379	0.944699	6.61e-09
P38646	HSPA9	0	29300.3	68749.9	73662.2	128103	127741	256592	277634	365140	487965	649652	639606	1.33823e+06	1.24112e+06	3505.61	22850.6	0.993272	2.1e-14
O14880	MGST3	0	1510.86	2920.99	3449.09	6716.84	4011.03	11060	10574.5	23509.5	25111.1	31044.6	30101.5	67523.6	70994.4	189.142	-61.3347	0.993317	2.02e-14
P45880	VDAC2	0	0	26494.7	14207.8	67307	58451.9	139858	114260	266892	288562	388163	447689	859189	909008	2471.44	-14373.3	0.99604	8.71e-16
Q969Q5	RAB24	125.212	1043.13	452.277	558.461	0	1029.56	890.67	193.271	1419.28	2224.05	3545.25	2283.16	6138.43	5484.16	15.4177	128.421	0.927728	3.32e-08
Q9BSH4	TACO1	0	1692.82	1787.59	173.945	894.34	1166.89	4596.38	4388.91	5912.37	6723.53	13472.8	12197	28422	24178.4	72.6101	-391.885	0.974827	5.8e-11
Q8NCW5	NAXE	12414.2	0	6557.76	3101.26	3622.77	15785.5	10856.9	4942.07	8984.06	8027.54	15420.1	20416.9	32251.6	37105.6	79.5744	4124.09	0.808786	1.21e-05
Q4G176	ACSF3	1395.33	365.05	1056.65	1578.38	488.314	2473.37	1005.8	2002.14	620.685	2223.64	2615.37	1634.65	3557.04	3793.41	6.92143	1015.72	0.623646	0.000780169
Q9NZJ7	MTCH1	0	1864.72	5061.81	0	10221.1	512.25	19080.2	23721.5	47914.4	60771.1	84008.2	86815.2	170125	170491	487.071	-4616.65	0.993641	1.5e-14
Q9Y3D6	FIS1	1363.56	2477.07	2315.71	2341.77	3435.21	4352.59	6501.45	6215.32	14894.7	14249.8	21073.8	19712	35702.7	33647.6	94.7507	1665.33	0.988111	6.4e-13
Q9Y2Q3	GSTK1	0	1289.94	586.05	0	760.12	417.92	3989.18	2739.52	8376.42	6974.44	10297.4	11983.5	30944.9	30670.9	84.939	-1494.74	0.974624	6.09e-11
Q99643	SDHC	0	2305.78	3648.89	1771.2	2641.03	4035.75	4399.76	4552.75	9651.95	9119.42	12158	11374.3	22320.8	22466.4	58.2455	1523.61	0.987182	1.01e-12
Q8TD30	GPT2	177.837	63.9156	147.438	22.7811	55.6162	83.796	143.56	161.002	215.986	249.921	335.901	362.729	566.518	733.758	1.59893	62.4572	0.923758	4.58e-08
Q9Y5J7	TIMM9	0	1292.51	203.605	1601.12	1188.6	1816.12	4290.44	2624.53	6346.76	4871.92	9494.86	7499.24	17977.9	19758.2	50.7194	97.5093	0.978274	2.4e-11
P83111	LACTB	0	522.593	499.518	0	350.343	312.683	1073.64	1632.6	1706.13	2091.89	4757.78	3736.15	8471.9	8021.12	23.0012	-143.961	0.974066	6.94e-11
Q6L8Q7	PDE12	358.695	12.4551	461.76	752.338	649.757	1270.92	1569.83	1115.9	2395.74	2750.31	3228.96	3312.4	7530.11	7449.81	19.6557	198.985	0.985832	1.84e-12
Q9NP80	PNPLA8	378.682	0	262.655	0	924.122	685.909	800.912	275.612	2440.5	3179.22	3858.96	4546.92	8855.76	10942.8	27.5403	-356.046	0.963981	5e-10
Q9UH62	ARMCX3	338.928	973.046	1508.56	788.256	1010.12	1572.33	2490.02	2404.21	4780.78	6507.01	7771.78	7887.72	16395.2	14751.9	42.2031	329.224	0.987411	9.03e-13
Q9NYJ1	COA4	0	0	0	0	0	0	0	0	0	112.38	140.005	41.3588	411.65	131.166	0.769682	-24.3609	0.677234	0.000300219
Q96Q11	TRNT1	95.108	418.298	457.799	161.478	2.97824	279.781	370.87	237.68	484.963	715.851	891.889	561.053	1851.59	1663.68	4.25563	120.136	0.893933	3.37e-07
O43488	AKR7A2	0	106.961	180.791	129.649	0	0	160.306	66.2122	98.3262	282.139	377.937	145.773	1031.92	475.169	1.8808	12.6832	0.712533	0.000146762
O14521	SDHD	1076.09	355.151	490.561	835.048	502.451	1459.3	870.967	408.128	2080.5	1147.73	2081.83	1762.54	3352.3	4737.76	9.40692	483.412	0.849507	2.81e-06
Q5JTJ3	COA6	2062.82	441.615	1297.21	1903.95	1981.38	2473.33	2361.48	702.027	2314.82	3358.21	4788.64	5679.55	9094.26	8734.23	21.4885	1022.58	0.922775	4.95e-08
Q92506	HSD17B8	465.802	0	115.846	0	0	530.372	119.354	0	520.245	204.364	447.387	784.621	1703.1	1839.03	4.47689	-8.537	0.831488	5.59e-06
P07954	FH	23290.3	12682.2	39982.3	40020.2	62324.3	69855.9	116212	111876	163748	195335	253694	272713	563256	558510	1482.33	15394.8	0.994301	7.75e-15
P09110	ACAA1	490.706	380.72	1043.65	989.669	292.453	1294.7	971.973	2078.17	3128.83	4745.81	6952.31	6758.6	15503.8	12696.9	38.7665	-141.746	0.968565	2.21e-10
Q8TB22	SPATA20	0	0	0	0	173.686	0	0	0	0	447.041	0	430.627	1315.72	548.481	2.50638	-65.658	0.665815	0.000372421
Q96QE5	TEFM	157.027	431.825	70.5952	157.909	0	196.339	67.2644	478.871	492.24	872.736	1672.67	1205.17	3111.68	2843.37	8.11496	-47.0135	0.940237	1.06e-08
Q9Y584	TIMM22	1735.4	1679.33	2417.74	2212.47	3290.92	2129.91	3654.76	2692.92	5684.57	6519.29	5228.6	7502.88	15286.3	17629.6	39.6382	1215.59	0.944008	7.12e-09
P33121	ACSL1	601.101	357.648	488.362	464.724	489.6	382.705	528.14	330.432	813.362	1146.99	1370.41	1298.31	2789.79	2647.55	6.4951	269.402	0.953774	2.25e-09
P56378	ATP5MPL	320.197	279.683	233.323	377.349	796.426	531.527	1353.79	1393.03	2385.08	2582.64	3361.11	3789.22	7141.05	6725.25	18.8242	176.327	0.994976	3.64e-15
Q6DKK2	TTC19	360.113	153.799	219.679	505.246	274.618	562.569	532.679	359.426	499.049	1167.66	1318.17	1108.13	2833.21	2154.04	6.17787	185.447	0.91474	9e-08
O43819	SCO2	4557.07	0	0	1178.95	5587.1	3165.2	3159.09	141.627	5173.79	8962.37	13462.6	16186.4	36216.2	45869.1	109.526	-1708.22	0.912111	1.08e-07
O75323	NIPSNAP2	13417.3	1677.79	5794.67	2585.59	6417.7	12163	9943.23	7167.77	16085.8	19738	28916	29642.6	69742	64003.5	170.733	1862.35	0.949094	4.01e-09
Q8IYQ7	THNSL1	66.4012	295.755	53.0736	17.1454	286.348	430.53	543.247	205.516	959.794	698.195	1185.07	922.544	2249.77	2725.8	6.53349	45.926	0.94932	3.91e-09
P04040	CAT	0	3971.98	489.176	0	488.195	0	7228.31	9685.46	19004.3	28500.1	53499.6	51600	131922	120901	358.767	-8687.38	0.97155	1.21e-10
Q8N4Q0	ZADH2	507.301	316.881	327.461	33.5017	90.9223	0	312.248	0	870.234	1134.7	1639.06	1142.22	2482.63	2744.8	7.08586	54.3279	0.916034	8.21e-08
Q9HD23	MRS2	187.547	0	0	0	10.0805	0	0	193.069	40.1281	220.475	432.589	281.247	1123.21	844.461	2.64446	-50.944	0.868592	1.23e-06
Q6IN84	MRM1	105.798	80.1455	184.44	133.823	117.813	104.984	207.251	268.514	306.157	358.106	633.704	488.379	1699.11	1121.7	3.60045	21.5176	0.901168	2.2e-07
P57105	SYNJ2BP	363.516	1932.39	2745.05	2621.21	2986.47	5128.15	8147.09	7695.05	13494.4	15313.4	25997.9	23577.6	44805.8	45874.9	124.938	680.561	0.994016	1.04e-14
Q9BQC6	MRPL57	0	0	2443.94	307.518	2106.6	2221.31	6188.15	6712.43	12635.8	13272.6	16830.6	18170.6	32709.9	34666.3	94.3714	276.968	0.992853	3.02e-14
Q9Y606	PUS1	191.836	583.583	74.5142	252.732	0	529.904	1181.86	1097.94	2248.67	2104.73	3652.38	3082.69	8380.4	7131.17	21.2359	-141.323	0.974667	6.03e-11
P42704	LRPPRC	21803.8	49076.9	100135	88965.4	120236	174551	312475	337480	450377	583747	835638	795594	1.75318e+06	1.63468e+06	4587.89	17033.5	0.992776	3.22e-14
P10809	HSPD1	0	86069.3	200336	225956	338189	336116	767937	836841	1.11682e+06	1.3189e+06	1.74566e+06	1.81427e+06	3.76652e+06	3.68891e+06	10074	59235.8	0.995069	3.25e-15
P06576	ATP5F1B	22011.6	23123.1	61705.1	46415	82094.7	83745.6	181867	194648	274228	413714	609500	554433	1.07609e+06	1.09337e+06	3008.36	8153.47	0.991056	1.16e-13
P25705	ATP5F1A	0	33795.6	77231.1	68232.6	147619	159618	360408	311864	627551	720988	1.05655e+06	1.12384e+06	2.23676e+06	2.37425e+06	6407.7	-36077.1	0.995655	1.52e-15
Q16891	IMMT	128.56	289.941	230.789	146.647	423.592	565.672	791.68	766.294	884.763	1411.22	2441.88	2160.71	4305.94	3198.27	10.2282	149.772	0.945957	5.76e-09
Q16891	IMMT	0	284.027	122.152	0	63.1132	0	37.293	55.1407	378.268	319.332	245.892	167.147	328.415	390.934	0.845538	78.4314	0.481567	0.00590267
P43304	GPD2	5720.95	26361.5	35870.3	24950.9	50215	56436.5	101224	103679	196826	213433	317080	333744	600580	643294	1714.9	6115.2	0.996302	5.78e-16
Q12931	TRAP1	794.201	22085.3	32555.8	35825.2	64102.3	66249.9	155211	176817	224627	270219	378922	384733	854245	816906	2269.44	789.353	0.992465	4.14e-14
P55809	OXCT1	0	17153.4	26838.3	16061.3	42472.8	40571.9	84367	92440	132356	163695	214615	214358	457199	443691	1221.04	5545.02	0.995339	2.32e-15
O60313	OPA1	0	8930.64	15868.2	6659.86	18198.6	26752	57060.2	52514.2	114356	142057	197872	197852	356466	350367	1004.29	599.462	0.991898	6.4e-14
P49411	TUFM	0	2974.16	26776	21443	40317.1	54397.2	134761	150164	221700	295772	340093	381698	811953	783667	2205.7	-7786.3	0.992485	4.08e-14
P51659	HSD17B4	0	10845.2	21541.2	4024.98	29712	22012.2	71695.8	60769.1	150619	166367	251323	258043	503005	540631	1470.68	-11396.1	0.994884	4.05e-15
Q9NVI7	ATAD3A	0	5450.93	10475.1	6438.37	12432	14219.7	33302.5	23505.7	58092.9	71367	99321.8	97371.4	178187	189090	514.114	904.241	0.993499	1.71e-14
P21796	VDAC1	0	2052.4	41225	34666.1	63902.1	76365.1	163101	162716	280242	318547	493313	524366	1.08768e+06	1.13441e+06	3081.02	-23669.6	0.994229	8.35e-15
P42765	ACAA2	0	2076.61	3414.44	3087.79	15814.9	10917.9	29422.4	26942.8	50265	63564.1	80944.6	89203.3	205255	198953	558.106	-5288.6	0.990538	1.63e-13
O95831	AIFM1	0	12024.4	17772.5	8926.62	14963.4	17106.4	36116.9	38981.5	71553.3	79371.4	120804	113550	218750	227532	615.265	2578.32	0.995518	1.83e-15
Q7L2E3	DHX30	0	6901.04	10854.5	5881.75	15590.7	16674	46393.9	41557.6	81120.9	107200	154489	153269	323858	324414	907.936	-7209.85	0.994787	4.54e-15
Q99714	HSD17B10	631.455	9955.98	16477.8	5396.78	12674	11755.7	27561.2	36133.4	41559.1	59297.3	80026	75420.3	176206	144159	431.174	2682.76	0.97463	6.08e-11
O95202	LETM1	4144.52	14433.1	27360.8	20304.5	38846.1	39402.5	69141.7	62961	116957	140705	200563	193957	410126	405950	1107.56	3591.86	0.996704	2.9e-16
P09622	DLD	0	15693.3	24128.7	13214.5	35437.9	36425.3	75012	76158.5	126362	143810	200049	198883	416718	402739	1118.57	3800.76	0.997446	6.27e-17
Q8TCS8	PNPT1	4304.91	4951.64	8637.95	7738.31	11640.8	20172.3	27168.4	28277	35718.7	54630.8	74439.2	70438.7	141806	136224	374.833	3761.06	0.989925	2.37e-13
P00367	GLUD1	0	10347.4	10789.6	7239.99	26099.9	21578.5	56966.4	52510.5	93294.2	102712	135612	150243	300154	338541	873.846	-2206.88	0.989627	2.82e-13
P30837	ALDH1B1	0	8686.94	8669.63	7947.43	17954.1	28115.1	55161.5	55664.6	89711	104463	160281	154912	374331	351774	998.667	-7877.9	0.990304	1.88e-13
P12236	SLC25A6	297.359	0	5786.7	5244.54	13880.1	14498	34440.1	31809.7	65474.9	88512.6	134514	120068	224556	224019	643.597	-1542.96	0.989478	3.08e-13
P49419	ALDH7A1	0	6381.67	6947.25	4734.32	6204.73	9054.7	17755.9	20126.7	29859.7	33300.3	48103.3	42845.1	93212.9	87915.9	244.274	2335.94	0.99297	2.73e-14
P11177	PDHB	0	0	13169.8	5760.13	15557.3	23965.5	41840.5	47756.6	58768.3	87902.7	122422	118585	270082	237187	699.639	-1960.74	0.986452	1.4e-12
O76031	CLPX	5485.88	8683.85	14135.5	10348.6	13347.9	20459.3	30295.7	29352.4	40018	48601	75868.8	68075.3	131896	131166	346.613	6958.25	0.993035	2.58e-14
O94925	GLS	0	7239.61	13802.3	8496.5	15921.2	23260.7	39310.3	36401	54915.6	72526.3	108482	109298	306872	317365	838.478	-12070	0.964058	4.94e-10
O96008	TOMM40	0	3989.47	4092.75	2315.13	7924.36	10938.2	24233.8	21956.3	40609.3	46734.4	82765.8	72711.1	135556	137120	387.001	-83.2127	0.990447	1.72e-13
Q9H078	CLPB	0	7840.15	2882.14	0	6246.76	2428.99	12477.6	11609.7	39139.3	34883.2	49263.5	47152.8	96041.4	94214.2	268.184	-438.676	0.985403	2.2e-12
Q9Y277	VDAC3	0	11114.8	18221.7	13356.8	26806.3	26637.6	55121.3	64468.6	109717	118325	170924	170103	337285	353974	951.298	1469.25	0.997894	1.97e-17
Q9GZY8	MFF	1639.2	822.107	661.599	716.924	362.872	2634.54	3516.45	2635.04	4865.41	5767.58	9922.22	8538.61	14156.1	13084.6	37.4749	856.191	0.953306	2.39e-09
Q9NVH1	DNAJC11	0	3565.12	9874.5	5408.66	10510.2	12354.1	24309.1	22489.8	46920	62007.6	89402.3	84167.3	159581	172106	464.768	-599.953	0.992742	3.31e-14
Q00325	SLC25A3	0	8675.74	36018.8	29788.5	40220.4	77384.1	148139	130214	206054	259782	442869	401237	747673	737657	2086.1	5284.3	0.990176	2.04e-13
P30084	ECHS1	2031.76	10159.7	18914.5	13613.3	25123.9	24864.3	52109	61662.8	82321.2	92444.4	122232	124399	269155	265999	715.297	5044.62	0.993899	1.17e-14
P07195	LDHB	0	1169.58	9843.12	577.868	9688.56	11495.8	24313.2	25325.8	58686.5	56155.7	88708.9	81383	188515	172214	504.821	-3164.25	0.994536	6.02e-15
P23786	CPT2	0	2479.22	7874.92	1381.6	11588	2864.76	18686	14560.4	32038.3	29145.6	44121	46432.1	87964	96987.8	253.795	558.421	0.99012	2.11e-13
Q6YN16	HSDL2	4271.8	4477.68	8666.25	7249.74	12716.7	11688.4	21735.1	23364.4	36332.8	44722.9	56305.3	61881.9	138990	138340	369.877	345.026	0.988616	4.93e-13
P32322	PYCR1	920.554	3315.59	3724.26	2308.61	8924.09	10797.9	20563.6	11841.4	32863.1	26527.6	40362.7	53174	110153	110124	298.831	-1543.62	0.981905	7.98e-12
Q9BWM7	SFXN3	0	4174.62	6314.93	3676.26	6444.24	6852	12068.6	12228.5	22359.4	25910.2	41980.2	37717	72258.1	71822.6	198.039	1486.24	0.993299	2.05e-14
P50213	IDH3A	0	0	1427.15	1126.27	5645.02	5938.16	21660.2	20703.9	30939.1	47066.1	55502.3	57043	128514	133285	364.967	-3539.17	0.989292	3.42e-13
Q9H857	NT5DC2	0	1647.24	7374.21	3448	9400.72	9938	18270.8	23067.6	31765.3	40557.9	57564.6	49941.6	93342.4	84057.8	246.524	3799.57	0.97704	3.34e-11
Q14318	FKBP8	50.3609	124.691	151.592	144.123	428.861	573.575	1172.62	1033.03	2114.8	2420.56	3258.18	3294.92	6043.32	6383.45	17.3929	41.6387	0.995528	1.81e-15
P11310	ACADM	7318.36	6823.4	13412.7	11588.3	12307.3	21875	27511.3	33134.2	43112.5	48077	68856.1	65905.7	132804	139722	354.953	6383.57	0.993187	2.26e-14
Q14318	FKBP8	1221.45	1506.79	1076.69	1611.05	0	2884.81	2979.67	3030.51	2371.82	1621.64	5859.89	3227.43	2543.82	2810.18	4.87689	1806.01	0.187902	0.121522
Q13162	PRDX4	0	52765.8	2271.26	0	11460.9	0	6476.14	8355.39	179002	19120.9	27773.5	31236.8	41600	69739.7	136.327	17230.1	0.123593	0.217729
Q16836	HADH	0	4750.2	22976.1	20614.2	22614.6	31322	63708	70099.7	96422.4	116347	146157	175319	331504	352295	927.747	2476.87	0.99133	9.62e-14
Q96EY1	DNAJA3	0	4551.86	4540.37	2732.24	9848.29	9579.12	16811	19568.2	30435.1	40692.2	53284.3	47343.6	109194	102601	289.483	590.895	0.992036	5.77e-14
P47985	UQCRFS1	1640.76	3129.48	5227.52	4234.85	6704.37	8111.38	19884.9	21335.1	30741.2	40133.3	55474.4	56582.8	115778	115712	318.399	-175.787	0.995258	2.57e-15
P04181	OAT	0	3060.46	6945.21	5218.37	7658.63	8497.28	16779	23981.4	20885.6	38961.9	53845.7	50246.5	122987	99869	303.031	-335.846	0.967824	2.54e-10
Q9BUP3	HTATIP2	0	2090.6	12883.3	5370.19	28017.5	21332.6	48198	48449.3	86673.4	107422	147071	141808	297973	299532	828.971	-1536.09	0.997501	5.5e-17
P30044	PRDX5	0	2868.34	6534.71	4004.6	7990.52	8437.47	12859.3	20894.3	23002	35567.9	44382.6	41956.7	92793.8	79412.2	233.97	1623.59	0.980201	1.37e-11
P38117	ETFB	0	6093.04	3169.62	1377.57	5830.46	10019.7	24333.3	22210.4	42981.6	50572.7	72911.2	71567.1	163649	156717	445.513	-3585.88	0.993292	2.06e-14
P56181	NDUFV3	0	1104.37	4882.47	2814.08	12413.8	5108.96	18269.6	16975.5	24416.9	32311.9	46507.5	45163.6	87237.7	89707	243.434	1032.8	0.992737	3.32e-14
P43897	TSFM	2604.42	9843.87	9475.01	5968.58	8276.71	9710.16	17375.6	13758.9	23207.5	23740.2	29797.9	33879.9	61961.3	60871.7	153.94	5353.16	0.98752	8.57e-13
Q9GZY8	MFF	0	69.7338	142.794	59.3231	115.253	93.896	157.62	214.251	260.021	346.627	529.591	315.715	772.956	532.326	1.70188	71.8736	0.883469	5.95e-07
Q04837	SSBP1	3963.6	4399.5	13606.3	12530	19206.9	21061.4	43523.1	54840.2	64763.1	84470.5	110966	105782	219143	210564	580.595	5750.59	0.992539	3.9e-14
Q4G0N4	NADK2	866.027	993.785	931.374	1043.17	1939.06	3212.87	5214.18	6701.96	8964.98	8366.25	14620	12025	30039.1	27001.4	76.8321	311.867	0.985528	2.09e-12
Q8NBU5	ATAD1	388.664	1854.96	4432.06	2033.59	4444.42	5337.71	11109.4	11066.4	18408.9	24895.2	35824.1	31488.4	60471.5	60227.7	167.971	1070.5	0.990585	1.58e-13
P61604	HSPE1	212.904	8867.07	26956.2	29011.4	57723.2	61521	140603	161386	197679	257760	317726	368227	761560	748993	2058.5	-805.95	0.990819	1.36e-13
Q8N183	NDUFAF2	12193	7147.49	12267.9	7722.3	10451	22548.8	25734.2	18521.4	38167.5	41339.2	64979.7	58419.1	115906	120111	307.392	6085.58	0.988056	6.58e-13
Q9NR28	DIABLO	0	1539.16	1517.97	2460.02	5077.26	4484.87	10290.5	7193.96	21843.3	24566	36830.3	29316.9	65902.4	64752.1	183.388	-343.536	0.991687	7.47e-14
Q9GZT3	SLIRP	0	2546.78	7160.24	9182.26	17446.4	15552.9	29689	30988.5	44818.8	50078	68451.5	68080	147472	142006	388.744	2763.86	0.995198	2.77e-15
P35914	HMGCL	0	2527.22	3283.44	2486.74	4821.06	5287.66	11721.9	9269.08	19948.1	20651	27063.4	28367.5	62732.9	58123.3	164.061	376.462	0.993964	1.09e-14
Q15046	KARS1	439.017	2368.36	1884.6	1194.66	2279.04	4478.89	6384.6	5562.53	9673.08	10100.1	14754.8	12577.7	27641.3	26864.9	72.2321	1120.6	0.990571	1.59e-13
Q96BW9	TAMM41	137.557	1764.54	1341.5	338.737	2109.19	504.913	3812.66	3213.01	10238.2	8368.08	11459.8	11907.4	24979.4	27147.7	71.784	-179.052	0.984552	3.09e-12
Q08257	CRYZ	2005.33	3605.62	5163.88	4680.74	5102.2	5267.08	14247.8	13517.9	22832.6	23707.1	35840.3	31042.7	68367.8	64413.2	178.352	1922.53	0.994251	8.17e-15
Q9BVV7	TIMM21	0	176.889	2483	2638.02	5553.02	7510.16	13038.2	13673.4	20003.6	26228.2	42547.5	34811.7	72713.5	77755	209.369	-85.9039	0.991167	1.08e-13
Q96RQ3	MCCC1	0	565.266	371.502	0	0	0	0	137.026	1407.89	563.36	1341.8	1618.23	1291.71	1543.35	4.2948	162.078	0.635243	0.000641804
P20674	COX5A	1235.82	2703.4	6979.93	6954.47	13830.9	12656.3	27591.2	24380.8	55526.1	66734	94356.5	90725	168744	170174	476.632	953.273	0.995073	3.23e-15
Q8NE86	MCU	82.6295	677.006	846.226	1167.76	999.509	1397.06	2265.35	2191.76	4039.91	4589.83	7715.21	5852.54	12855	10766.6	32.2574	435.183	0.974909	5.69e-11
Q9NVV4	MTPAP	1064.04	0	3401.19	2657.87	4452.66	5993.37	9369.33	8262.73	15698.4	17943.6	22972.9	22672.2	44557.8	45356	121.748	1294.83	0.996901	2e-16
Q9H936	SLC25A22	0	731.705	1909.34	1447.13	2490.14	4310.5	8289.62	6667	11849.6	15779.7	23628	22382.9	42693.2	49624.7	128.291	-320.157	0.987592	8.28e-13
P30405	PPIF	0	0	6865.18	1304.26	15439.1	14078.5	34935.1	34060.8	50364.7	64928.4	84592.6	89299.8	229623	198415	586.21	-5213.93	0.980519	1.24e-11
Q96DA6	DNAJC19	937.372	1822.51	3357.49	3190.02	7264.33	7248.68	16953.4	13198.3	25172.1	31432.7	41403.3	43224.3	88634.3	93047.5	249.101	-302.755	0.9949	3.98e-15
Q9HBL7	PLGRKT	85.0112	1156.76	1758.63	1496.47	4381.96	4155.41	5190.13	4735.08	10956.4	15048.7	18406.1	18795.1	43266.1	41471.1	115.592	-425.224	0.988428	5.44e-13
Q16718	NDUFA5	1190.02	7286.97	9437.26	8535.68	10276.9	12966.3	23445.3	22384.8	39709.7	47419.9	65310.8	60068.4	127225	118007	331.005	3344.74	0.994513	6.17e-15
P00441	SOD1	0	2533.09	1390.55	255.288	4230.91	4261.47	5449.97	5895.45	14384.1	16805.6	23298	22132.4	51253.3	52794.6	143.397	-1050.9	0.989658	2.77e-13
Q9Y2R0	COA3	9034.54	0	5758.43	3757.54	7383.95	13267.9	16216	7087.45	24686	26117	36905.4	40391.1	81320.6	76215.4	209.371	1985.98	0.98026	1.35e-11
Q56VL3	OCIAD2	0	266.135	2719.51	1403.89	7420.33	7374.23	16656.2	10991.1	30043	27491.5	35974.1	46618.8	108177	128374	322.033	-4942.91	0.962563	6.31e-10
P21953	BCKDHB	0	2945.77	574.021	0	0	7064.13	11227.7	0	2052.12	3755.64	4790.68	4061.65	8737.17	11839.4	22.3416	1633.27	0.429293	0.0109761
P56385	ATP5ME	0	0	3466.89	1484.73	3773.73	6217.55	9899.9	9783.6	21701.7	29265.8	40626.3	40932.3	83757.4	84254.2	236.908	-1950.36	0.994771	4.62e-15
Q9UI09	NDUFA12	0	1734.76	3643.99	3755.6	3770.8	5809	11440.4	10311.5	17401.9	12869.5	18532.2	20375.9	44981.5	57318.3	133.329	568.01	0.951814	2.88e-09
Q9BUR5	APOO	1030.96	2279.64	2557.9	2094.47	2243.46	4879.46	9018.51	7111.72	14124.3	13368.3	23128.8	20461.3	38552.8	45651.2	114.477	810.908	0.984766	2.84e-12
Q8NBN7	RDH13	423.509	1424.31	1542.95	746.83	1685.94	1364.28	2489.21	2621.68	3085.93	4423.11	4896.82	5446.93	9979.22	9472.08	24.4923	866.393	0.981441	9.29e-12
Q13085	ACACA	0	0	177.757	4.32129	12.4359	531.86	504.859	209.529	415.279	790.031	1271.45	905.323	1703.66	1736.08	4.78718	67.0148	0.914778	8.98e-08
Q9UDR5	AASS	0	1673.12	1442.1	0	616.847	0	408.551	385.618	2000.12	1629.85	4415.99	1823.31	2775.75	1942.12	6.43998	661.444	0.395753	0.0159414
Q8N5M1	ATPAF2	155.368	409.728	221.421	91.3089	129.368	65.0079	329.862	690.131	498.686	867.716	709.5	469.557	2760.08	1308.36	4.92767	83.3398	0.728981	0.000102097
O14548	COX7A2L	0	0	5282.37	769.118	5785.47	3985.82	11319.7	15211.8	27702.2	34573	48020	41027.7	64226.6	67387.6	191.285	2330.35	0.951899	2.85e-09
Q6KCM7	SLC25A25	238.611	0	562.384	60.6453	1136.83	779.838	515.792	0	2232.22	1890.41	1947.27	1651.4	2172.43	1722.39	5.19337	497.455	0.558123	0.00213627
Q96BQ5	CCDC127	0	458.103	1637.01	1210.03	1863.16	3424.03	5085.12	4848.2	9805.71	11107.7	14144.9	14451.9	31436.9	33745.2	89.0117	-212.132	0.992668	3.52e-14
Q8N490	PNKD	737.071	222.902	1818.01	1342.51	2012.44	3192.77	4028.9	2907.72	6662.74	8639.42	12115.9	12006.1	23332	22348.6	62.371	424.244	0.992476	4.11e-14
P14854	COX6B1	0	187.135	1040.16	714.641	2314.89	3491.38	6437.04	4661.5	13545.6	16028.4	22747.7	22073.5	48362.2	49413.9	137.441	-1376.23	0.995299	2.44e-15
Q96HY7	DHTKD1	0	33.9651	767.547	358.919	458.885	361.356	290.799	586.202	663.691	204.147	654.175	1013.06	694.706	246.554	0.743451	371.181	0.0977748	0.276381
P25325	MPST	686.736	1329.42	609.285	324.023	856.033	525.038	805.067	819.746	1110.67	684.402	887.476	474.964	1189.63	863.07	0.678336	723.407	0.0885009	0.301623
Q9UKK9	NUDT5	202.564	150.156	0	0	220.631	108.357	0	220.111	135.438	200.195	645.534	512.65	379.817	561.131	1.26088	100.531	0.539911	0.00275793
Q9Y2W6	TDRKH	0	352.024	91.5321	179.221	12.3653	0	32.8275	115.806	437.865	1015.26	1176.48	970.81	2140.78	1829.4	5.59102	-14.2778	0.913761	9.64e-08
Q8NFV4	ABHD11	0	104.528	270.04	0	0	421.775	1041.64	1574.61	1996.96	2640.67	3278.37	3272.16	7305.23	6472.48	19.3183	-84.1858	0.983948	3.89e-12
Q14CZ7	FASTKD3	0	0	6088.27	299.181	0	21.6425	0	258.02	691.422	816.021	963.365	583.926	2581.49	1797.61	3.11108	667.214	0.0534337	0.426537
Q13907	IDI1	106.161	168.022	29.8388	98.4859	25.3716	0	105.828	68.918	153.666	135.834	80.1841	8.64696	154.414	146.914	0.165313	73.5254	0.123288	0.218335
Q8N4T8	CBR4	223.262	1864.57	409.096	0	421.42	247.88	1298.01	98.1574	2333.82	714.039	1492.71	2072.31	2759.54	2090.69	5.70211	521.52	0.539781	0.00276289
Q709F0	ACAD11	266.598	412.345	25.4569	190.413	49.2056	183.644	299.062	81.493	520.304	279.992	722.513	451.343	564.022	597.879	1.2875	191.028	0.521476	0.00353894
Q9NZJ6	COQ3	89.5533	2841.29	490.547	0	427.011	0	446.16	489.776	5374.86	1057	883.086	1057.12	2178.65	2132.73	4.30932	776.752	0.127773	0.209574
Q4VC31	CCDC58	83.5858	130.057	221.367	142.133	11.0635	285.432	99.4588	228.913	40.0954	66.0161	222.13	118.049	161.378	40.0993	-0.110783	144.234	0.0267509	0.576365
P30038	ALDH4A1	41.6908	87.617	128.036	84.5096	98.7008	9.0123	34.8675	29.101	12.5333	98.163	118.544	7.05305	33.8285	66.307	-0.0548157	66.7023	0.0258524	0.582928
P17612	PRKACA	139.099	255.927	222.909	287.228	84.1123	213.739	857.765	645.418	1719.11	1518.03	2126.41	1809.63	3735.15	3719.54	10.2185	121.411	0.979016	1.94e-11
Q7Z3D6	DGLUCY	38.2474	391.28	310.619	96.9683	161.103	252.938	386.793	396.795	473.074	599.767	752.442	531.913	1004.14	1084.81	2.40577	200.004	0.885358	5.39e-07
Q9GZT8	NIF3L1	115.121	0	33.1968	0.910243	0	0	75.9693	0	24.4344	53.7581	50.8353	96.2233	0	44.9809	0.0152436	33.7219	0.00227195	0.871457
Q9BXR0	QTRT1	156.818	114.535	382.322	243.895	2.18841	0	160.428	310.752	30.5835	112.841	0	81.4101	199.745	0	-0.280563	158.913	0.0784953	0.331955
Q6JQN1	ACAD10	65.3742	78.4021	44.3487	0	9.68968	28.0539	0	0	0	130.972	192.731	52.9864	61.4096	0	0.0578775	41.1011	0.0153167	0.673373
P45954	ACADSB	0	412.679	362.032	59.4541	0	0	40.9581	432.681	1471.86	233.247	268.999	298.481	780.147	531.359	1.4306	193.077	0.193995	0.114979
Q07817	BCL2L1	725.695	157.847	205.217	2307.12	313.156	278.705	584.617	553.961	999.953	1159.07	3116.97	2247.94	3405.17	3287.99	8.42943	460.456	0.709517	0.000156518
Q9Y3B1	PRELID3B	240.943	691.746	840.168	655.473	579.618	993.236	1131.88	1395.68	1542.24	1210.62	1558.47	1143.81	750.908	964.809	0.81272	889.724	0.0680213	0.367798
Q3KQZ1	SLC25A35	0	377.478	683.905	182.405	0	0	0	431.062	515.232	382.146	871.518	533.963	605.526	749.101	1.56093	210.294	0.40195	0.0148986
Q96HP4	OXNAD1	0	968.386	1304.66	564.942	674.764	0	981.461	469.473	1312.95	1186.1	253.207	0	808.364	472.108	-0.212278	665.8	0.00304323	0.85142
Q567V2	MPV17L2	0	316.09	1093.07	0	0	0	0	275.151	0	1077.13	0	0	1474.7	1931.87	3.66304	40.2545	0.457524	0.00790179
Q32NB8	PGS1	0	271.323	311.475	0	0	0	116.059	595.609	642.841	548.972	386.17	127.811	58.8608	40.423	-0.102989	232.651	0.00280397	0.857323
Q5VUM1	SDHAF4	0	647.371	905.442	66.1423	27.3931	518.052	685.129	0	667.614	620.794	259.407	389.221	2294.48	1561.3	4.03503	176.34	0.58818	0.00137102
Q9NQG6	MIEF1	3129.06	0	95.2985	1460.66	836.824	529.699	652.219	1299.53	0	1215.14	1027.83	1858.32	5306.47	5161.46	11.0148	408.558	0.6003	0.00113674
Q16854	DGUOK	180.946	204.554	280.932	194.074	113.826	481.608	551.131	577.307	822.063	998.762	1121.64	1362.4	1835.38	2890.47	6.10257	162.726	0.913945	9.52e-08
P00156	MT-CYB	349.753	350.848	990.711	352.58	761.334	190.807	1492.85	1833.29	3185.14	2896.35	4984.4	3637.99	8674.84	7420.6	21.8803	260.329	0.972072	1.08e-10
Q8WYQ3	CHCHD10	26.4452	0	0	0	7.86394	26.7798	43.0348	131.444	68.0439	0	282.127	169.727	138.291	258.48	0.604593	16.2293	0.571522	0.00175928
Q5THJ4	VPS13D	0	61.1883	17.9983	25.6153	15.4807	38.1405	2.64866	12.6456	23.7886	58.3776	153.33	29.1855	204.183	134.002	0.42437	9.09272	0.682163	0.000272931
O95847	SLC25A27	530.486	0	0	0	817.572	537.742	1419.86	0	991.58	1721.56	1789.69	3105.49	4720.16	7561.13	16.5036	-146.805	0.869887	1.16e-06
Q9H2K0	MTIF3	0	788.756	1745.97	3052.92	869.592	806.507	192.342	1396	3135.12	2184.16	2809.85	4075.17	4028.47	3209.53	8.2479	1119.65	0.534345	0.00297639
Q9P0J6	MRPL36	328.042	3361.32	3954.36	2016.65	3732.95	2639.49	5578	7113.31	7276.6	9967.18	11105.3	9449.45	18131.3	15269.3	40.5826	2702.27	0.924806	4.22e-08
Q96AB3	ISOC2	121.828	222.038	285.682	154.622	403.883	249.004	587.698	797.467	925.883	1016.9	1503.16	1296.32	2467.22	2784.87	6.85195	166.649	0.982851	5.78e-12
Q9Y5U8	MPC1	1082.75	680.153	271.238	298.567	934.87	836.103	1960.28	433.457	3418.21	2804.48	3676.21	4683.6	8014.55	10727.9	24.8768	125.772	0.939703	1.11e-08

## Sheet: Quartiles
Q1	Q1 Gene Symbol	Q2	Q2 Gene Symbol	Q3	Q3 Gene Symbol	Q4	Q4 Gene Symbol
P31327	CPS1	P49327	FASN	Q5T9A4	ATAD3B	Q9GZY8	MFF
P42704	LRPPRC	Q8TCS8	PNPT1	O75746	SLC25A12	Q14318	FKBP8
P10809	HSPD1	O75439	PMPCB	O00411	POLRMT	Q8NC60	NOA1
P38646	HSPA9	P49419	ALDH7A1	P28838	LAP3	Q9UH62	ARMCX3
P06576	ATP5F1B	O76031	CLPX	P22033	MMUT	P43155	CRAT
P11498	PC	O75306	NDUFS2	P41250	GARS1	P49590	HARS2
P25705	ATP5F1A	Q13011	ECH1	Q6PI48	DARS2	P09110	ACAA1
P40939	HADHA	Q5JRX3	PITRM1	Q5JTZ9	AARS2	P84085	ARF5
Q13423	NNT	Q07021	C1QBP	Q9BXK5	BCL2L13	Q7L8L6	FASTKD5
P43304	GPD2	Q9NP58	ABCB6	Q08J23	NSUN2	Q9NRK6	ABCB10
P31040	SDHA	Q9H078	CLPB	Q9BYD3	MRPL4	Q8IVS2	MCAT
Q12931	TRAP1	P12235	SLC25A4	O15270	SPTLC2	Q8IYU8	MICU2
P49748	ACADVL	Q12849	GRSF1	P21964	COMT	Q16540	MRPL23
P55809	OXCT1	Q7L0Y3	TRMT10C	Q9Y697	NFS1	Q7L592	NDUFAF7
O60313	OPA1	P05091	ALDH2	P11182	DBT	Q02252	ALDH6A1
P49411	TUFM	P31937	HIBADH	Q96ER9	CCDC51	Q96EY8	MMAB
Q99798	ACO2	P04040	CAT	Q8IYB8	SUPV3L1	Q8NE86	MCU
P28331	NDUFS1	P10515	DLAT	Q4G0N4	NADK2	Q9BQ69	MACROD1
P51659	HSD17B4	P33897	ABCD1	Q16822	PCK2	Q3SXM5	HSDL1
Q9NVI7	ATAD3A	O75027	ABCB7	Q9HA77	CARS2	Q96D53	COQ8B
Q7KZF4	SND1	Q9H2U2	PPA2	Q9NP81	SARS2	O00429	DNM1L
P36776	LONP1	P23786	CPT2	Q9Y276	BCS1L	O43716	GATC
P53396	ACLY	Q9H7Z7	PTGES2	P12694	BCKDHA	Q9NUL7	DDX28
P31930	UQCRC1	Q6YN16	HSDL2	Q9BYT8	NLN	Q9NQH7	XPNPEP3
Q9NSE4	IARS2	Q16881	TXNRD1	Q9BPX6	MICU1	P82909	MRPS36
P50416	CPT1A	Q9BQ52	ELAC2	Q9Y2Q3	GSTK1	Q9BPW8	NIPSNAP1
P21796	VDAC1	Q15031	LARS2	Q96TC7	RMDN3	O43464	HTRA2
P40926	MDH2	P32322	PYCR1	Q9BYD6	MRPL1	O75127	PTCD1
P07954	FH	Q9BWM7	SFXN3	Q96C36	PYCR2	A6NJ78	METTL15
P22695	UQCRC2	P22234	PAICS	P82675	MRPS5	Q6IAN0	DHRS7B
Q02218	OGDH	P50213	IDH3A	P30041	PRDX6	Q9NP80	PNPLA8
Q9UJZ1	STOML2	Q9H857	NT5DC2	Q9P015	MRPL15	P14324	FDPS
P42765	ACAA2	P11310	ACADM	P49753	ACOT2	Q8NI60	COQ8A
O95831	AIFM1	Q9P2R7	SUCLA2	Q02127	DHODH	Q9NPE2	NGRN
P34897	SHMT2	P23368	ME2	Q16698	DECR1	Q96LJ7	DHRS1
Q7L2E3	DHX30	Q9Y6N5	SQOR	P52815	MRPL12	Q8NBN7	RDH13
Q99714	HSD17B10	Q9Y305	ACOT9	Q96H55	MYO19	Q9H2D1	SLC25A32
O95202	LETM1	Q96EY1	DNAJA3	P57105	SYNJ2BP	Q6L8Q7	PDE12
Q99623	PHB2	P27695	APEX1	Q92665	MRPS31	P23919	DTYMK
P09622	DLD	P47985	UQCRFS1	Q8N5N7	MRPL50	P10109	FDX1
Q6UB35	MTHFD1L	O95299	NDUFA10	Q9BXW7	HDHD5	Q9BYN8	MRPS26
Q9UJS0	SLC25A13	P04181	OAT	Q5VT66	MTARC1	Q9Y606	PUS1
P54886	ALDH18A1	Q9Y6C9	MTCH2	Q5JPH6	EARS2	O75600	GCAT
P55084	HADHB	Q8IXI1	RHOT2	P49189	ALDH9A1	Q8WW59	SPRYD4
O75390	CS	Q9BW92	TARS2	P22830	FECH	P49916	LIG3
P35232	PHB	Q8IWA4	MFN1	Q9NPJ3	ACOT13	Q9NNW7	TXNRD2
Q6NUK1	SLC25A24	Q6NVY1	HIBCH	Q9H4A6	GOLPH3	Q9Y2Z2	MTO1
P00367	GLUD1	O00330	PDHX	Q96I51	RCC1L	Q86Y39	NDUFA11
O95140	MFN2	P30044	PRDX5	P62072	TIMM10	P22570	FDXR
Q96I99	SUCLG2	P56181	NDUFV3	Q13405	MRPL49	O43824	GTPBP6
O94826	TOMM70	P43897	TSFM	Q9BX68	HINT2	Q8TAA5	GRPEL2
P13804	ETFA	Q9UIJ7	AK3	Q9Y2Q9	MRPS28	Q9H019	MTFR1L
Q10713	PMPCA	Q96E11	MRRF	Q6UXV4	APOOL	O95571	ETHE1
Q9H845	ACAD9	P51398	DAP3	Q15046	KARS1	P83111	LACTB
P30837	ALDH1B1	Q92947	GCDH	Q96DV4	MRPL38	Q9HBH5	RDH14
P12236	SLC25A6	Q9NYK5	MRPL39	O43865	AHCYL1	P36551	CPOX
Q96TA2	YME1L1	P51553	IDH3G	O75208	COQ9	Q9UGM6	WARS2
P11177	PDHB	O43837	IDH3B	Q96BW9	TAMM41	Q96EL3	MRPL53
Q9Y4W6	AFG3L2	Q53H12	AGK	Q96A35	MRPL24	Q5T160	RARS2
P00505	GOT2	Q9NYY8	FASTKD2	Q9BU61	NDUFAF3	Q9UBQ7	GRHPR
P00387	CYB5R3	Q99497	PARK7	Q9NX47	MARCHF5	Q9Y2C4	EXOG
P24752	ACAT1	Q96EY7	PTCD3	Q96DB5	RMDN1	Q9Y2Z9	COQ6
O94925	GLS	Q9BZE1	MRPL37	Q969S9	GFM2	Q5RI15	COX20
P49821	NDUFV1	P13995	MTHFD2	Q9Y6M9	NDUFB9	Q8N2F6	ARMC10
O96008	TOMM40	Q9HAV7	GRPEL1	Q96CU9	FOXRED1	Q969Y2	GTPBP3
P08559	PDHA1	P48735	IDH2	Q9NVV4	MTPAP	Q9NWS8	RMND1
Q9H9B4	SFXN1	Q9NS69	TOMM22	Q8TB36	GDAP1	Q9UDX5	MTFP1
P05141	SLC25A5	Q9Y2Z4	YARS2	Q9BSH4	TACO1	O95721	SNAP29
Q9Y277	VDAC3	P26440	IVD	P23434	GCSH	O75648	TRMU
P28288	ABCD3	Q9Y2S7	POLDIP2	P00390	GSR	O14874	BCKDK
P51648	ALDH3A2	Q9H9J2	MRPL44	Q9H936	SLC25A22	Q96I59	NARS2
Q16795	NDUFA9	P82673	MRPS35	Q6P587	FAHD1	O95363	FARS2
P45880	VDAC2	Q8NBU5	ATAD1	Q7Z7F7	MRPL55	Q9BRQ8	AIFM2
P82933	MRPS9	Q16740	CLPP	P27144	AK4	Q6UW78	UQCC3
P54819	AK2	Q8N183	NDUFAF2	O75431	MTX2	Q6UW68	TMEM205
Q9NVH1	DNAJC11	P42126	ECI1	Q9BRT2	UQCC2	Q96AG3	SLC25A46
Q92552	MRPS27	P82650	MRPS22	O14925	TIMM23	Q9HCL2	GPAM
Q00325	SLC25A3	Q9Y2R9	MRPS7	Q7KZN9	COX15	Q4J6C6	PREPL
O75489	NDUFS3	Q7Z2W9	MRPL21	Q9P032	NDUFAF4	Q9H4B0	OSGEPL1
P30084	ECHS1	Q13505	MTX1	O43181	NDUFS4	Q9Y619	SLC25A15
O43615	TIMM44	O75616	ERAL1	Q5HYI7	MTX3	Q8NFV4	ABHD11
P27105	STOM	Q9NR28	DIABLO	Q8WUK0	PTPMT1	Q9Y6G3	MRPL42
P36542	ATP5F1C	P08574	CYC1	Q9HBL7	PLGRKT	Q9Y375	NDUFAF1
P07195	LDHB	Q9Y399	MRPS2	Q9HC36	MRM3	Q6P4H8	ATPSCKMT
P36957	DLST	O15091	PRORP	Q96ND0	FAM210A	Q6P4A7	SFXN4
Q9Y512	SAMM50	P04179	SOD2	Q9BUB7	TMEM70	Q9HBH1	PDF
P48047	ATP5PO	Q5XKP0	MICOS13	Q5HYK3	COQ5	P05165	PCCA
Q02978	SLC25A11	Q9BYD2	MRPL9	Q96SZ6	CDK5RAP1	Q9UG56	PISD
Q969Z0	TBRG4	P82930	MRPS34	Q9NPL8	TIMMDC1	Q6P087	RPUSD3
P13073	COX4I1	P35914	HMGCL	P00441	SOD1	Q16775	HAGH
Q16836	HADH	Q9H5Q4	TFB2M	Q13084	MRPL28	Q8IVP5	FUNDC1
P24539	ATP5PB	Q9Y3E5	PTRH2	Q8IXM3	MRPL41	Q49B96	COX19
O75947	ATP5PD	Q08257	CRYZ	O15382	BCAT2	P33121	ACSL1
P22307	SCP2	Q9BVV7	TIMM21	Q9UI09	NDUFA12	Q96CM3	RPUSD4
Q9BUP3	HTATIP2	P18859	ATP5PF	Q9BUR5	APOO	Q9NQZ5	STARD7
P38117	ETFB	O95139	NDUFB6	Q9H4K7	MTG2	Q6P161	MRPL54
Q9UBX3	SLC25A10	Q7L311	ARMCX2	Q5TC12	ATPAF1	Q9NX18	SDHAF2
Q9NZJ7	MTCH1	O43169	CYB5B	O43772	SLC25A20	Q9Y241	HIGD1A
P53701	HCCS	Q14197	MRPL58	Q9BWH2	FUNDC2	Q9NXH9	TRMT1
Q9NX63	CHCHD3	Q9H2W6	MRPL46	Q96GC5	MRPL48	Q13472	TOP3A
Q04837	SSBP1	O43674	NDUFB5	Q9P0S9	TMEM14C	Q9HD34	LYRM4
P53597	SUCLG1	P82663	MRPS25	Q9Y3D6	FIS1	Q9NW81	DMAC2
O96000	NDUFB10	P82932	MRPS6	Q9NQ50	MRPL40	Q9Y5J6	TIMM10B
Q9Y3B7	MRPL11	O14880	MGST3	Q9Y676	MRPS18B	P17612	PRKACA
P30048	PRDX3	Q9HD33	MRPL47	P39210	MPV17	Q9NU23	LYRM2
Q3ZCQ8	TIMM50	Q9BYD1	MRPL13	Q96AQ8	MCUR1	Q5T2R2	PDSS1
P19404	NDUFV2	Q9NX14	NDUFB11	Q9NRV9	HEBP1	P00846	MT-ATP6
P53007	SLC25A1	P82914	MRPS15	Q9UDW1	UQCR10	Q7Z6M4	MTERF4
P61604	HSPE1	P10620	MGST1	Q15526	SURF1	P0DJ07	PET100
P10606	COX5B	O00217	NDUFS8	Q15388	TOMM20	Q5TGZ0	MICOS10
P99999	CYCS	P17152	TMEM11	Q96BQ5	CCDC127	Q99551	MTERF1
Q96HS1	PGAM5	Q96DA6	DNAJC19	Q8N490	PNKD	Q7Z7K0	CMC1
Q9GZT3	SLIRP	Q16718	NDUFA5	P14854	COX6B1	P56378	ATP5MPL
P00403	MT-CO2	Q9NRX2	MRPL17	Q9Y5T4	DNAJC15	Q99807	COQ7
Q9Y3D9	MRPS23	Q9Y2R0	COA3	Q96CB9	NSUN4	O43677	NDUFC1
P21912	SDHB	Q56VL3	OCIAD2	Q9H1K1	ISCU	Q70HW3	SLC25A26
Q9H3K2	GHITM	Q96A26	FAM162A	O60830	TIMM17B	Q9UMS0	NFU1
Q9NX40	OCIAD1	P56385	ATP5ME	Q9NVA1	UQCC1	Q9P0S2	COX16
P14927	UQCRB	Q9Y5L4	TIMM13	O75394	MRPL33	O14561	NDUFAB1
Q9NWU5	MRPL22	O43678	NDUFA2	Q9NVS2	MRPS18A	Q32P41	TRMT5
Q8WWC4	MAIP1	Q9NX20	MRPL16	P56134	ATP5MF	O15235	MRPS12
Q15070	OXA1L	O75251	NDUFS7	Q99643	SDHC	Q9P291	ARMCX1
P30049	ATP5F1D	P49406	MRPL19	Q96EH3	MALSU1	Q96GK7	FAHD2A
P20674	COX5A	Q9Y3D3	MRPS16	Q9BYC8	MRPL32	O60220	TIMM8A
Q00059	TFAM	Q9H061	TMEM126A	Q7Z7H8	MRPL10	O14832	PHYH
Q9NZ45	CISD1	Q9Y3D7	PAM16	Q6PI78	TMEM65	Q9UGC7	MTRF1L
Q9UII2	ATP5IF1	P56556	NDUFA6	Q9BQC6	MRPL57	Q9NRP4	SDHAF3
P30405	PPIF	O95182	NDUFA7	Q96BR5	COA7	P10176	COX8A
O00483	NDUFA4	O14548	COX7A2L	Q53S33	BOLA3	Q92934	BAD
O14949	UQCRQ	O75964	ATP5MG	O75438	NDUFB1	Q9NX74	DUS2
O95298	NDUFC2	Q8TCC3	MRPL30	P03891	MT-ND2	Q8IW45	NAXD
O43676	NDUFB3	Q99595	TIMM17A	O95563	MPC2	Q9BQD7	ANTKMT
P30536	TSPO	O75880	SCO1	Q9Y5J7	TIMM9	Q9HA92	RSAD1
P09669	COX6C	P14406	COX7A2	Q96I36	COX14	Q96NB2	SFXN2
P60602	ROMO1	P51970	NDUFA8	Q9NRP2	CMC2	P00156	MT-CYB
P24311	COX7B	Q96IX5	ATP5MD	Q9P0U1	TOMM7	Q8NE62	CHDH
						Q96AB3	ISOC2
