# Supplementary material for: Global mitochondrial protein import proteomics reveal distinct regulation by translation and translocation machinery
Source: Mol Cell. 2022 Jan 20;82(2):435–446.e7. doi: 10.1016/j.molcel.2021.11.004 (PMC8791276; doi:10.1016/j.molcel.2021.11.004)
Supplement: Table S2. Reactome pathway network analyses, related to Figures 2, 3, and 5 — Sheets contain network analysis summaries obtained with ClueGO of the networks shown in the respective figure panel. [file mmc3.xlsx]

## Sheet: Info
Table S2. Reactome pathway network analyses, related to Figures 2, 3 and 5
Sheets contain network analysis summaries obtained with ClueGO of the networks shown in the respective figure panel.

## Sheet: Figure 2G
GOID	GOTerm	Ontology Source	Term PValue	Term PValue Corrected with Benjamini-Hochberg	Group PValue	Group PValue Corrected with Benjamini-Hochberg	GOLevels	GOGroups	% Associated Genes	Nr. Genes	Associated Genes Found
R-HSA:8964539	Glutamate and glutamine metabolism	REACTOME_Pathways_08.05.2020	0.0966727	0.200782	0.0966727	0.171863	[-1]	Group00	57.1429	4	[ALDH18A1, GLS, GLUD1, GOT2]
R-HSA:70895	Branched-chain amino acid catabolism	REACTOME_Pathways_08.05.2020	0.744425	0.820387	0.744425	0.916216	[-1]	Group01	33.3333	4	[ACAT1, DLD, ECHS1, HSD17B10]
R-HSA:196849	Metabolism of water-soluble vitamins and cofactors	REACTOME_Pathways_08.05.2020	0.760134	0.820944	0.789358	0.841982	[-1]	Group02	30.7692	4	[CYB5R3, MTHFD1L, PC, SHMT2]
R-HSA:196854	Metabolism of vitamins and cofactors	REACTOME_Pathways_08.05.2020	0.789358	0.835791	0.789358	0.841982	[-1]	Group02	22.2222	4	[CYB5R3, MTHFD1L, PC, SHMT2]
R-HSA:2262752	Cellular responses to stress	REACTOME_Pathways_08.05.2020	1	1	1	1	[-1]	Group03	25	3	[CYCS, HSPA9, PRDX3]
R-HSA:8953897	Cellular responses to external stimuli	REACTOME_Pathways_08.05.2020	1	1	1	1	[-1]	Group03	25	3	[CYCS, HSPA9, PRDX3]
R-HSA:390918	Peroxisomal lipid metabolism	REACTOME_Pathways_08.05.2020	0.40216	0.505038	0.760134	0.868724	[-1]	Group04	42.8571	3	[ALDH3A2, HSD17B4, SCP2]
R-HSA:8957322	Metabolism of steroids	REACTOME_Pathways_08.05.2020	0.690543	0.793389	0.760134	0.868724	[-1]	Group04	37.5	3	[HSD17B4, SCP2, TSPO]
R-HSA:1268020	Mitochondrial protein import	REACTOME_Pathways_08.05.2020	0.152465	0.274437	0.349876	0.559802	[-1]	Group05	37.2093	16	[ACO2, ATP5F1A, ATP5F1B, CHCHD3, CS, HSPA9, HSPD1, PMPCA, SAMM50, SLC25A13, SLC25A6, TIMM44, TIMM50, TOMM40, TOMM70, VDAC1]
R-HSA:9609507	Protein localization	REACTOME_Pathways_08.05.2020	0.349876	0.484444	0.349876	0.559802	[-1]	Group05	33.3333	20	[ABCD3, ACO2, ALDH3A2, ATP5F1A, ATP5F1B, CHCHD3, CS, HSD17B4, HSPA9, HSPD1, PMPCA, SAMM50, SCP2, SLC25A13, SLC25A6, TIMM44, TIMM50, TOMM40, TOMM70, VDAC1]
R-HSA:1643685	Disease	REACTOME_Pathways_08.05.2020	0.80602	0.83702	1	1	[-1]	Group06	23.8095	5	[PC, PHB, SLC25A5, SLC25A6, SND1]
R-HSA:425407	SLC-mediated transmembrane transport	REACTOME_Pathways_08.05.2020	0.354082	0.478011	1	1	[-1]	Group06	50	3	[SLC25A10, SLC25A5, SLC25A6]
R-HSA:382551	Transport of small molecules	REACTOME_Pathways_08.05.2020	0.000751398	0.00507194	0.000751398	0.00601118	[-1]	Group07	57.1429	16	[ABCD3, AFG3L2, LETM1, MAIP1, PHB, PHB2, PMPCA, SLC25A10, SLC25A5, SLC25A6, STOM, STOML2, VDAC1, VDAC2, VDAC3, YME1L1]
R-HSA:8949215	Mitochondrial calcium ion transport	REACTOME_Pathways_08.05.2020	0.000242513	0.00261914	0.000751398	0.00601118	[-1]	Group07	73.3333	11	[AFG3L2, LETM1, MAIP1, PHB, PHB2, PMPCA, STOML2, VDAC1, VDAC2, VDAC3, YME1L1]
R-HSA:8949664	Processing of SMDT1	REACTOME_Pathways_08.05.2020	0.0127301	0.0404368	0.000751398	0.00601118	[-1]	Group07	63.6364	7	[AFG3L2, MAIP1, PHB, PHB2, PMPCA, STOML2, YME1L1]
R-HSA:168249	Innate Immune System	REACTOME_Pathways_08.05.2020	0.760134	0.820944	0.594961	0.793282	[-1]	Group08	30.7692	4	[ACLY, CYB5R3, NDUFC2, STOM]
R-HSA:168256	Immune System	REACTOME_Pathways_08.05.2020	0.594961	0.698433	0.594961	0.793282	[-1]	Group08	33.3333	6	[ACLY, CYB5R3, HSPA9, NDUFC2, PHB, STOM]
R-HSA:6798695	Neutrophil degranulation	REACTOME_Pathways_08.05.2020	0.506394	0.607673	0.594961	0.793282	[-1]	Group08	36.3636	4	[ACLY, CYB5R3, NDUFC2, STOM]
R-HSA:70263	Gluconeogenesis	REACTOME_Pathways_08.05.2020	0.00234352	0.0105458	0.00601042	0.0192333	[-1]	Group09	77.7778	7	[GOT2, MDH2, PC, SLC25A1, SLC25A10, SLC25A11, SLC25A13]
R-HSA:70326	Glucose metabolism	REACTOME_Pathways_08.05.2020	0.00601042	0.0216375	0.00601042	0.0192333	[-1]	Group09	70	7	[GOT2, MDH2, PC, SLC25A1, SLC25A10, SLC25A11, SLC25A13]
R-HSA:71387	Metabolism of carbohydrates	REACTOME_Pathways_08.05.2020	0.00601042	0.0216375	0.00601042	0.0192333	[-1]	Group09	70	7	[GOT2, MDH2, PC, SLC25A1, SLC25A10, SLC25A11, SLC25A13]
R-HSA:389661	Glyoxylate metabolism and glycine degradation	REACTOME_Pathways_08.05.2020	0.203203	0.332513	0.00446504	0.0178601	[-1]	Group10	46.1538	6	[DLD, DLST, GOT2, OGDH, PDHA1, PDHB]
R-HSA:70268	Pyruvate metabolism	REACTOME_Pathways_08.05.2020	0.123223	0.246446	0.00446504	0.0178601	[-1]	Group10	55.5556	5	[DLD, LDHB, PDHA1, PDHB, VDAC1]
R-HSA:71403	Citric acid cycle (TCA cycle)	REACTOME_Pathways_08.05.2020	0.00322369	0.0133907	0.00446504	0.0178601	[-1]	Group10	60	12	[ACO2, CS, DLD, DLST, FH, MDH2, NNT, OGDH, SDHA, SDHB, SUCLG1, SUCLG2]
R-HSA:71406	Pyruvate metabolism and Citric Acid (TCA) cycle	REACTOME_Pathways_08.05.2020	0.000751398	0.00507194	0.00446504	0.0178601	[-1]	Group10	57.1429	16	[ACO2, CS, DLD, DLST, FH, LDHB, MDH2, NNT, OGDH, PDHA1, PDHB, SDHA, SDHB, SUCLG1, SUCLG2, VDAC1]
R-HSA:1592230	Mitochondrial biogenesis	REACTOME_Pathways_08.05.2020	0.0218453	0.0589823	0.0248698	0.0568452	[-1]	Group11	46.875	15	[ATP5F1A, ATP5F1B, ATP5F1C, ATP5F1D, ATP5PB, ATP5PD, ATP5PO, CHCHD3, CYCS, DNAJC11, GLUD1, HSPA9, SAMM50, SSBP1, TFAM]
R-HSA:163210	Formation of ATP by chemiosmotic coupling	REACTOME_Pathways_08.05.2020	0.0235568	0.0578213	0.0248698	0.0568452	[-1]	Group11	58.3333	7	[ATP5F1A, ATP5F1B, ATP5F1C, ATP5F1D, ATP5PB, ATP5PD, ATP5PO]
R-HSA:1852241	Organelle biogenesis and maintenance	REACTOME_Pathways_08.05.2020	0.0248698	0.0583899	0.0248698	0.0568452	[-1]	Group11	45.4545	15	[ATP5F1A, ATP5F1B, ATP5F1C, ATP5F1D, ATP5PB, ATP5PD, ATP5PO, CHCHD3, CYCS, DNAJC11, GLUD1, HSPA9, SAMM50, SSBP1, TFAM]
R-HSA:2151201	Transcriptional activation of mitochondrial biogenesis	REACTOME_Pathways_08.05.2020	0.148695	0.27688	0.0248698	0.0568452	[-1]	Group11	50	5	[ATP5F1B, CYCS, GLUD1, SSBP1, TFAM]
R-HSA:8949613	Cristae formation	REACTOME_Pathways_08.05.2020	0.0327007	0.0735765	0.0248698	0.0568452	[-1]	Group11	47.8261	11	[ATP5F1A, ATP5F1B, ATP5F1C, ATP5F1D, ATP5PB, ATP5PD, ATP5PO, CHCHD3, DNAJC11, HSPA9, SAMM50]
R-HSA:162582	Signal Transduction	REACTOME_Pathways_08.05.2020	1	1	0.0650864	0.130173	[-1]	Group12	29.4118	5	[CPT1A, DLD, PDHA1, PDHB, PHB]
R-HSA:204174	Regulation of pyruvate dehydrogenase (PDH) complex	REACTOME_Pathways_08.05.2020	0.133035	0.256568	0.0650864	0.130173	[-1]	Group12	60	3	[DLD, PDHA1, PDHB]
R-HSA:5362517	Signaling by Retinoic Acid	REACTOME_Pathways_08.05.2020	0.225391	0.338086	0.0650864	0.130173	[-1]	Group12	50	4	[CPT1A, DLD, PDHA1, PDHB]
R-HSA:71064	Lysine catabolism	REACTOME_Pathways_08.05.2020	0.133035	0.256568	0.0650864	0.130173	[-1]	Group12	60	3	[DLD, DLST, OGDH]
R-HSA:71291	Metabolism of amino acids and derivatives	REACTOME_Pathways_08.05.2020	0.282942	0.412943	0.0650864	0.130173	[-1]	Group12	34.8837	15	[ACAT1, ALDH18A1, CPS1, DLD, DLST, ECHS1, GLS, GLUD1, GOT2, HSD17B10, OGDH, PDHA1, PDHB, SLC25A10, SLC25A13]
R-HSA:9006931	Signaling by Nuclear Receptors	REACTOME_Pathways_08.05.2020	0.474113	0.581866	0.0650864	0.130173	[-1]	Group12	40	4	[CPT1A, DLD, PDHA1, PDHB]
R-HSA:392499	Metabolism of proteins	REACTOME_Pathways_08.05.2020	0.00161118	0.0087004	0.00161118	0.00859298	[-1]	Group13	15.0538	14	[ACADVL, ETFB, IARS2, MRPL11, MRPL22, MRPS23, MRPS27, MRPS9, OXA1L, TOMM70, TUFM, VDAC1, VDAC2, VDAC3]
R-HSA:5368286	Mitochondrial translation initiation	REACTOME_Pathways_08.05.2020	0.000541063	0.00417392	0.00161118	0.00859298	[-1]	Group13	10	6	[MRPL11, MRPL22, MRPS23, MRPS27, MRPS9, OXA1L]
R-HSA:5368287	Mitochondrial translation	REACTOME_Pathways_08.05.2020	0.000502462	0.00452215	0.00161118	0.00859298	[-1]	Group13	10.7692	7	[MRPL11, MRPL22, MRPS23, MRPS27, MRPS9, OXA1L, TUFM]
R-HSA:5389840	Mitochondrial translation elongation	REACTOME_Pathways_08.05.2020	0.00117228	0.00703367	0.00161118	0.00859298	[-1]	Group13	11.2903	7	[MRPL11, MRPL22, MRPS23, MRPS27, MRPS9, OXA1L, TUFM]
R-HSA:5419276	Mitochondrial translation termination	REACTOME_Pathways_08.05.2020	0.000221793	0.0029942	0.00161118	0.00859298	[-1]	Group13	9.52381	6	[MRPL11, MRPL22, MRPS23, MRPS27, MRPS9, OXA1L]
R-HSA:5688426	Deubiquitination	REACTOME_Pathways_08.05.2020	0.0966727	0.200782	0.00161118	0.00859298	[-1]	Group13	57.1429	4	[TOMM70, VDAC1, VDAC2, VDAC3]
R-HSA:5689880	Ub-specific processing proteases	REACTOME_Pathways_08.05.2020	0.0966727	0.200782	0.00161118	0.00859298	[-1]	Group13	57.1429	4	[TOMM70, VDAC1, VDAC2, VDAC3]
R-HSA:597592	Post-translational protein modification	REACTOME_Pathways_08.05.2020	0.148695	0.27688	0.00161118	0.00859298	[-1]	Group13	50	5	[ETFB, TOMM70, VDAC1, VDAC2, VDAC3]
R-HSA:72766	Translation	REACTOME_Pathways_08.05.2020	2.74946e-05	0.000742353	0.00161118	0.00859298	[-1]	Group13	9.7561	8	[IARS2, MRPL11, MRPL22, MRPS23, MRPS27, MRPS9, OXA1L, TUFM]
R-HSA:1632852	Macroautophagy	REACTOME_Pathways_08.05.2020	0.186909	0.315409	0.00697449	0.0185986	[-1]	Group14	45.4545	5	[MFN2, PGAM5, TOMM40, TOMM70, VDAC1]
R-HSA:5205647	Mitophagy	REACTOME_Pathways_08.05.2020	0.148695	0.27688	0.00697449	0.0185986	[-1]	Group14	50	5	[MFN2, PGAM5, TOMM40, TOMM70, VDAC1]
R-HSA:5205685	Pink/Parkin Mediated Mitophagy	REACTOME_Pathways_08.05.2020	0.225391	0.338086	0.00697449	0.0185986	[-1]	Group14	50	4	[MFN2, TOMM40, TOMM70, VDAC1]
R-HSA:9612973	Autophagy	REACTOME_Pathways_08.05.2020	0.186909	0.315409	0.00697449	0.0185986	[-1]	Group14	45.4545	5	[MFN2, PGAM5, TOMM40, TOMM70, VDAC1]
R-HSA:9663891	Selective autophagy	REACTOME_Pathways_08.05.2020	0.186909	0.315409	0.00697449	0.0185986	[-1]	Group14	45.4545	5	[MFN2, PGAM5, TOMM40, TOMM70, VDAC1]
R-HSA:1428517	The citric acid (TCA) cycle and respiratory electron transport	REACTOME_Pathways_08.05.2020	4.61199e-06	0.000249047	0.000439393	0.00703028	[-1]	Group15	45.7143	48	[ACAD9, ACO2, ATP5F1A, ATP5F1B, ATP5F1C, ATP5F1D, ATP5PB, ATP5PD, ATP5PO, COX2, COX4I1, COX5A, COX5B, COX6C, COX7B, CS, CYCS, DLD, DLST, ETFA, ETFB, FH, LDHB, LRPPRC, MDH2, NDUFA4, NDUFA9, NDUFB10, NDUFB3, NDUFC2, NDUFS1, NDUFS3, NDUFV1, NDUFV2, NNT, OGDH, PDHA1, PDHB, SDHA, SDHB, SUCLG1, SUCLG2, TRAP1, UQCRB, UQCRC1, UQCRC2, UQCRQ, VDAC1]
R-HSA:1430728	Metabolism	REACTOME_Pathways_08.05.2020	0.000202801	0.00365042	0.000439393	0.00703028	[-1]	Group15	35.426	79	[ACAA2, ACAD9, ACADVL, ACAT1, ACLY, ACO2, AK2, ALDH18A1, ALDH1B1, ALDH3A2, ATP5F1A, ATP5F1B, ATP5F1C, ATP5F1D, ATP5PB, ATP5PD, ATP5PO, COX2, COX4I1, COX5A, COX5B, COX6C, COX7B, CPS1, CPT1A, CS, CYB5R3, CYCS, DLD, DLST, ECHS1, ETFA, ETFB, FH, GLS, GLUD1, GOT2, GPD2, HADH, HADHA, HADHB, HSD17B10, HSD17B4, LDHB, LRPPRC, MDH2, MTHFD1L, NDUFA4, NDUFA9, NDUFB10, NDUFB3, NDUFC2, NDUFS1, NDUFS3, NDUFV1, …
R-HSA:163200	Respiratory electron transport, ATP synthesis by chemiosmotic coupling, and heat production by uncoupling proteins.	REACTOME_Pathways_08.05.2020	0.00207178	0.0101706	0.000439393	0.00703028	[-1]	Group15	42.5	34	[ACAD9, ATP5F1A, ATP5F1B, ATP5F1C, ATP5F1D, ATP5PB, ATP5PD, ATP5PO, COX2, COX4I1, COX5A, COX5B, COX6C, COX7B, CYCS, ETFA, ETFB, LRPPRC, NDUFA4, NDUFA9, NDUFB10, NDUFB3, NDUFC2, NDUFS1, NDUFS3, NDUFV1, NDUFV2, SDHA, SDHB, TRAP1, UQCRB, UQCRC1, UQCRC2, UQCRQ]
R-HSA:212436	Generic Transcription Pathway	REACTOME_Pathways_08.05.2020	0.203545	0.323277	0.000439393	0.00703028	[-1]	Group15	37.931	11	[COX2, COX4I1, COX5A, COX5B, COX6C, COX7B, CYCS, GLS, HSPD1, LRPPRC, NDUFA4]
R-HSA:3700989	Transcriptional Regulation by TP53	REACTOME_Pathways_08.05.2020	0.156279	0.272228	0.000439393	0.00703028	[-1]	Group15	41.6667	10	[COX2, COX4I1, COX5A, COX5B, COX6C, COX7B, CYCS, GLS, LRPPRC, NDUFA4]
R-HSA:5628897	TP53 Regulates Metabolic Genes	REACTOME_Pathways_08.05.2020	0.0833368	0.180008	0.000439393	0.00703028	[-1]	Group15	45.4545	10	[COX2, COX4I1, COX5A, COX5B, COX6C, COX7B, CYCS, GLS, LRPPRC, NDUFA4]
R-HSA:611105	Respiratory electron transport	REACTOME_Pathways_08.05.2020	0.018441	0.0553229	0.000439393	0.00703028	[-1]	Group15	39.7059	27	[ACAD9, COX2, COX4I1, COX5A, COX5B, COX6C, COX7B, CYCS, ETFA, ETFB, LRPPRC, NDUFA4, NDUFA9, NDUFB10, NDUFB3, NDUFC2, NDUFS1, NDUFS3, NDUFV1, NDUFV2, SDHA, SDHB, TRAP1, UQCRB, UQCRC1, UQCRC2, UQCRQ]
R-HSA:6799198	Complex I biogenesis	REACTOME_Pathways_08.05.2020	0.846215	0.862182	0.000439393	0.00703028	[-1]	Group15	25	9	[ACAD9, NDUFA9, NDUFB10, NDUFB3, NDUFC2, NDUFS1, NDUFS3, NDUFV1, NDUFV2]
R-HSA:73857	RNA Polymerase II Transcription	REACTOME_Pathways_08.05.2020	0.203545	0.323277	0.000439393	0.00703028	[-1]	Group15	37.931	11	[COX2, COX4I1, COX5A, COX5B, COX6C, COX7B, CYCS, GLS, HSPD1, LRPPRC, NDUFA4]
R-HSA:74160	Gene expression (Transcription)	REACTOME_Pathways_08.05.2020	0.310198	0.440808	0.000439393	0.00703028	[-1]	Group15	36.3636	12	[COX2, COX4I1, COX5A, COX5B, COX6C, COX7B, CYCS, GLS, HSPD1, LRPPRC, NDUFA4, TFAM]
R-HSA:1483206	Glycerophospholipid biosynthesis	REACTOME_Pathways_08.05.2020	0.712647	0.801727	0.401283	0.583685	[-1]	Group16	33.3333	3	[GPD2, HADHA, HADHB]
R-HSA:1483257	Phospholipid metabolism	REACTOME_Pathways_08.05.2020	0.712647	0.801727	0.401283	0.583685	[-1]	Group16	33.3333	3	[GPD2, HADHA, HADHB]
R-HSA:556833	Metabolism of lipids	REACTOME_Pathways_08.05.2020	0.401283	0.515935	0.401283	0.583685	[-1]	Group16	32.6531	16	[ACAA2, ACADVL, ACAT1, ACLY, ALDH3A2, CPT1A, ECHS1, GPD2, HADH, HADHA, HADHB, HSD17B4, OXCT1, SCP2, SLC25A1, TSPO]
R-HSA:77286	mitochondrial fatty acid beta-oxidation of saturated fatty acids	REACTOME_Pathways_08.05.2020	0.0071648	0.0241812	0.401283	0.583685	[-1]	Group16	83.3333	5	[ACADVL, ECHS1, HADH, HADHA, HADHB]
R-HSA:77289	Mitochondrial Fatty Acid Beta-Oxidation	REACTOME_Pathways_08.05.2020	0.397074	0.522975	0.401283	0.583685	[-1]	Group16	37.5	6	[ACAA2, ACADVL, ECHS1, HADH, HADHA, HADHB]
R-HSA:77305	Beta oxidation of palmitoyl-CoA to myristoyl-CoA	REACTOME_Pathways_08.05.2020	0.0209169	0.0594481	0.401283	0.583685	[-1]	Group16	100	3	[ACADVL, HADHA, HADHB]
R-HSA:77310	Beta oxidation of lauroyl-CoA to decanoyl-CoA-CoA	REACTOME_Pathways_08.05.2020	0.005691	0.021951	0.401283	0.583685	[-1]	Group16	100	4	[ECHS1, HADH, HADHA, HADHB]
R-HSA:77346	Beta oxidation of decanoyl-CoA to octanoyl-CoA-CoA	REACTOME_Pathways_08.05.2020	0.0223011	0.0573457	0.401283	0.583685	[-1]	Group16	80	4	[ECHS1, HADH, HADHA, HADHB]
R-HSA:77348	Beta oxidation of octanoyl-CoA to hexanoyl-CoA	REACTOME_Pathways_08.05.2020	0.0223011	0.0573457	0.401283	0.583685	[-1]	Group16	80	4	[ECHS1, HADH, HADHA, HADHB]
R-HSA:77350	Beta oxidation of hexanoyl-CoA to butanoyl-CoA	REACTOME_Pathways_08.05.2020	0.005691	0.021951	0.401283	0.583685	[-1]	Group16	100	4	[ECHS1, HADH, HADHA, HADHB]
R-HSA:8978868	Fatty acid metabolism	REACTOME_Pathways_08.05.2020	0.209288	0.322901	0.401283	0.583685	[-1]	Group16	38.7097	12	[ACAA2, ACADVL, ACLY, ALDH3A2, CPT1A, ECHS1, HADH, HADHA, HADHB, HSD17B4, SCP2, SLC25A1]

## Sheet: Figure S2D
GOID	GOTerm	Ontology Source	Term PValue	Term PValue Corrected with Benjamini-Hochberg	Group PValue	Group PValue Corrected with Benjamini-Hochberg	GOLevels	GOGroups	% Associated Genes	Nr. Genes	Associated Genes Found
R-HSA:382551	Transport of small molecules	REACTOME_Pathways_08.05.2020	0.813557	0.881353	0.813557	0.949149	[-1]	Group00	17.8571	5	[ABCB10, MCU, MICU2, PRKACA, SLC25A26]
R-HSA:1430728	Metabolism	REACTOME_Pathways_08.05.2020	0.398941	0.576247	0.398941	0.558517	[-1]	Group01	18.8341	42	[ACAA1, ACSL1, ALDH6A1, ATP6, BCKDK, CHDH, COQ6, COQ7, COX16, COX20, COX8A, CPOX, CRAT, CYTB, DHRS7B, DTYMK, ETHE1, FDPS, FDX1, FDXR, GCAT, GPAM, GRHPR, HAGH, LYRM4, MCAT, MMAB, NAXD, NDUFA11, NDUFAB1, NDUFAF1, NDUFAF7, NDUFC1, PCCA, PDSS1, PHYH, PISD, PNPLA8, PRKACA, SLC25A15, SLC25A32, STARD7]
R-HSA:71291	Metabolism of amino acids and derivatives	REACTOME_Pathways_08.05.2020	0.843872	0.866079	0.843872	0.908785	[-1]	Group02	18.6047	8	[ALDH6A1, BCKDK, CHDH, ETHE1, GCAT, GRHPR, NDUFAB1, SLC25A15]
R-HSA:168249	Innate Immune System	REACTOME_Pathways_08.05.2020	0.736026	0.844265	0.772634	0.983352	[-1]	Group03	23.0769	3	[ACAA1, PRKACA, SNAP29]
R-HSA:168256	Immune System	REACTOME_Pathways_08.05.2020	0.772634	0.860935	0.772634	0.983352	[-1]	Group03	22.2222	4	[ACAA1, PDE12, PRKACA, SNAP29]
R-HSA:1592230	Mitochondrial biogenesis	REACTOME_Pathways_08.05.2020	0.115505	0.264982	0.265674	0.46493	[-1]	Group04	9.375	3	[ATP6, MICOS10, MTERF1]
R-HSA:1852241	Organelle biogenesis and maintenance	REACTOME_Pathways_08.05.2020	0.265674	0.470968	0.265674	0.46493	[-1]	Group04	12.1212	4	[ATP6, MICOS10, MTERF1, PRKACA]
R-HSA:162582	Signal Transduction	REACTOME_Pathways_08.05.2020	0.362126	0.564917	0.362126	0.563307	[-1]	Group05	29.4118	5	[BAD, GPAM, PRKACA, RDH13, RDH14]
R-HSA:9006931	Signaling by Nuclear Receptors	REACTOME_Pathways_08.05.2020	0.436958	0.587633	0.362126	0.563307	[-1]	Group05	30	3	[GPAM, RDH13, RDH14]
R-HSA:1483206	Glycerophospholipid biosynthesis	REACTOME_Pathways_08.05.2020	0.0917459	0.238539	0.0917459	0.321111	[-1]	Group06	44.4444	4	[GPAM, PISD, PNPLA8, STARD7]
R-HSA:1483257	Phospholipid metabolism	REACTOME_Pathways_08.05.2020	0.0917459	0.238539	0.0917459	0.321111	[-1]	Group06	44.4444	4	[GPAM, PISD, PNPLA8, STARD7]
R-HSA:6782315	tRNA modification in the nucleus and cytosol	REACTOME_Pathways_08.05.2020	0.00718622	0.0700657	0.00439851	0.0307896	[-1]	Group07	80	4	[DUS2, PUS1, TRMT1, TRMT5]
R-HSA:6787450	tRNA modification in the mitochondrion	REACTOME_Pathways_08.05.2020	0.0357142	0.232142	0.00439851	0.0307896	[-1]	Group07	57.1429	4	[GTPBP3, MTO1, PUS1, TRMU]
R-HSA:72306	tRNA processing	REACTOME_Pathways_08.05.2020	0.00409578	0.0798678	0.00439851	0.0307896	[-1]	Group07	58.3333	7	[DUS2, GTPBP3, MTO1, PUS1, TRMT1, TRMT5, TRMU]
R-HSA:8953854	Metabolism of RNA	REACTOME_Pathways_08.05.2020	0.00439851	0.0571806	0.00439851	0.0307896	[-1]	Group07	53.3333	8	[DUS2, GTPBP3, MTERF4, MTO1, PUS1, TRMT1, TRMT5, TRMU]
R-HSA:196849	Metabolism of water-soluble vitamins and cofactors	REACTOME_Pathways_08.05.2020	0.31713	0.515337	0.0103602	0.0483474	[-1]	Group08	30.7692	4	[MMAB, NAXD, PCCA, SLC25A32]
R-HSA:196854	Metabolism of vitamins and cofactors	REACTOME_Pathways_08.05.2020	0.0693796	0.225484	0.0103602	0.0483474	[-1]	Group08	38.8889	7	[COQ6, COQ7, MMAB, NAXD, PCCA, PDSS1, SLC25A32]
R-HSA:2142789	Ubiquinol biosynthesis	REACTOME_Pathways_08.05.2020	0.0616357	0.218527	0.0103602	0.0483474	[-1]	Group08	60	3	[COQ6, COQ7, PDSS1]
R-HSA:5668914	Diseases of metabolism	REACTOME_Pathways_08.05.2020	0.0181545	0.141605	0.0103602	0.0483474	[-1]	Group08	66.6667	4	[FDX1, FDXR, MMAB, PCCA]
R-HSA:8978934	Metabolism of cofactors	REACTOME_Pathways_08.05.2020	0.0616357	0.218527	0.0103602	0.0483474	[-1]	Group08	60	3	[COQ6, COQ7, PDSS1]
R-HSA:1362409	Mitochondrial iron-sulfur cluster biogenesis	REACTOME_Pathways_08.05.2020	0.0616357	0.218527	0.199118	0.464609	[-1]	Group09	60	3	[FDX1, FDXR, LYRM4]
R-HSA:1643685	Disease	REACTOME_Pathways_08.05.2020	0.40445	0.563341	0.199118	0.464609	[-1]	Group09	28.5714	6	[BAD, FDX1, FDXR, MMAB, PCCA, PRKACA]
R-HSA:8957322	Metabolism of steroids	REACTOME_Pathways_08.05.2020	0.0602978	0.261291	0.199118	0.464609	[-1]	Group09	50	4	[FDPS, FDX1, FDXR, GPAM]
R-HSA:1428517	The citric acid (TCA) cycle and respiratory electron transport	REACTOME_Pathways_08.05.2020	0.00321259	0.125291	0.00143379	0.020073	[-1]	Group10	10.4762	11	[ATP6, COX16, COX20, COX8A, CYTB, HAGH, NDUFA11, NDUFAB1, NDUFAF1, NDUFAF7, NDUFC1]
R-HSA:163200	Respiratory electron transport, ATP synthesis by chemiosmotic coupling, and heat production by uncoupling proteins.	REACTOME_Pathways_08.05.2020	0.0469621	0.22894	0.00143379	0.020073	[-1]	Group10	12.5	10	[ATP6, COX16, COX20, COX8A, CYTB, NDUFA11, NDUFAB1, NDUFAF1, NDUFAF7, NDUFC1]
R-HSA:5628897	TP53 Regulates Metabolic Genes	REACTOME_Pathways_08.05.2020	0.589269	0.76605	0.00143379	0.020073	[-1]	Group10	13.6364	3	[COX16, COX20, COX8A]
R-HSA:611105	Respiratory electron transport	REACTOME_Pathways_08.05.2020	0.139461	0.286262	0.00143379	0.020073	[-1]	Group10	13.2353	9	[COX16, COX20, COX8A, CYTB, NDUFA11, NDUFAB1, NDUFAF1, NDUFAF7, NDUFC1]
R-HSA:6799198	Complex I biogenesis	REACTOME_Pathways_08.05.2020	0.390482	0.585722	0.00143379	0.020073	[-1]	Group10	13.8889	5	[NDUFA11, NDUFAB1, NDUFAF1, NDUFAF7, NDUFC1]
R-HSA:1268020	Mitochondrial protein import	REACTOME_Pathways_08.05.2020	0.0711602	0.213481	1	1	[-1]	Group11	9.30233	4	[COX19, GRPEL2, TIMM10B, TIMM8A]
R-HSA:390918	Peroxisomal lipid metabolism	REACTOME_Pathways_08.05.2020	0.157169	0.30648	1	1	[-1]	Group11	42.8571	3	[ACAA1, CRAT, PHYH]
R-HSA:556833	Metabolism of lipids	REACTOME_Pathways_08.05.2020	0.0374131	0.208444	1	1	[-1]	Group11	32.6531	16	[ACAA1, ACSL1, CRAT, DHRS7B, FDPS, FDX1, FDXR, GPAM, MCAT, NDUFAB1, PCCA, PHYH, PISD, PNPLA8, PRKACA, STARD7]
R-HSA:77289	Mitochondrial Fatty Acid Beta-Oxidation	REACTOME_Pathways_08.05.2020	1	1	1	1	[-1]	Group11	18.75	3	[MCAT, NDUFAB1, PCCA]
R-HSA:8978868	Fatty acid metabolism	REACTOME_Pathways_08.05.2020	0.81768	0.861879	1	1	[-1]	Group11	22.5806	7	[ACAA1, ACSL1, CRAT, MCAT, NDUFAB1, PCCA, PHYH]
R-HSA:9033241	Peroxisomal protein import	REACTOME_Pathways_08.05.2020	0.703957	0.83195	1	1	[-1]	Group11	27.2727	3	[ACAA1, CRAT, PHYH]
R-HSA:9609507	Protein localization	REACTOME_Pathways_08.05.2020	0.0835259	0.232679	1	1	[-1]	Group11	11.6667	7	[ACAA1, COX19, CRAT, GRPEL2, PHYH, TIMM10B, TIMM8A]
R-HSA:212436	Generic Transcription Pathway	REACTOME_Pathways_08.05.2020	0.635606	0.799633	0.198525	0.55587	[-1]	Group12	24.1379	7	[AIFM2, COX16, COX20, COX8A, GPAM, PRKACA, TOP3A]
R-HSA:3700989	Transcriptional Regulation by TP53	REACTOME_Pathways_08.05.2020	1	1	0.198525	0.55587	[-1]	Group12	20.8333	5	[AIFM2, COX16, COX20, COX8A, TOP3A]
R-HSA:73857	RNA Polymerase II Transcription	REACTOME_Pathways_08.05.2020	0.635606	0.799633	0.198525	0.55587	[-1]	Group12	24.1379	7	[AIFM2, COX16, COX20, COX8A, GPAM, PRKACA, TOP3A]
R-HSA:74160	Gene expression (Transcription)	REACTOME_Pathways_08.05.2020	0.653525	0.796484	0.198525	0.55587	[-1]	Group12	24.2424	8	[AIFM2, COX16, COX20, COX8A, GPAM, MTERF1, PRKACA, TOP3A]
R-HSA:379724	tRNA Aminoacylation	REACTOME_Pathways_08.05.2020	0.362126	0.564917	0.248467	0.496934	[-1]	Group13	29.4118	5	[FARS2, HARS2, NARS2, RARS2, WARS2]
R-HSA:379726	Mitochondrial tRNA aminoacylation	REACTOME_Pathways_08.05.2020	0.362126	0.564917	0.248467	0.496934	[-1]	Group13	29.4118	5	[FARS2, HARS2, NARS2, RARS2, WARS2]
R-HSA:392499	Metabolism of proteins	REACTOME_Pathways_08.05.2020	0.248467	0.461439	0.248467	0.496934	[-1]	Group13	16.129	15	[ARF5, FARS2, FKBP8, HARS2, MRPL23, MRPL42, MRPL53, MRPL54, MRPS12, MRPS26, MRPS36, MTRF1L, NARS2, RARS2, WARS2]
R-HSA:5368286	Mitochondrial translation initiation	REACTOME_Pathways_08.05.2020	0.0835259	0.232679	0.248467	0.496934	[-1]	Group13	11.6667	7	[MRPL23, MRPL42, MRPL53, MRPL54, MRPS12, MRPS26, MRPS36]
R-HSA:5368287	Mitochondrial translation	REACTOME_Pathways_08.05.2020	0.0942568	0.229751	0.248467	0.496934	[-1]	Group13	12.3077	8	[MRPL23, MRPL42, MRPL53, MRPL54, MRPS12, MRPS26, MRPS36, MTRF1L]
R-HSA:5389840	Mitochondrial translation elongation	REACTOME_Pathways_08.05.2020	0.0604501	0.235755	0.248467	0.496934	[-1]	Group13	11.2903	7	[MRPL23, MRPL42, MRPL53, MRPL54, MRPS12, MRPS26, MRPS36]
R-HSA:5419276	Mitochondrial translation termination	REACTOME_Pathways_08.05.2020	0.127171	0.275537	0.248467	0.496934	[-1]	Group13	12.6984	8	[MRPL23, MRPL42, MRPL53, MRPL54, MRPS12, MRPS26, MRPS36, MTRF1L]
R-HSA:72766	Translation	REACTOME_Pathways_08.05.2020	0.287488	0.48748	0.248467	0.496934	[-1]	Group13	15.8537	13	[FARS2, HARS2, MRPL23, MRPL42, MRPL53, MRPL54, MRPS12, MRPS26, MRPS36, MTRF1L, NARS2, RARS2, WARS2]

## Sheet: Figure 3D
GOID	GOTerm	Ontology Source	Term PValue	Term PValue Corrected with Benjamini-Hochberg	Group PValue	Group PValue Corrected with Benjamini-Hochberg	GOLevels	GOGroups	% Associated Genes	Nr. Genes	Associated Genes Found
R-HSA:1430728	Metabolism	REACTOME_Pathways_08.05.2020	0.35471	0.35471	0.35471	0.35471	[-1]	Group0	2.48447	8	[ACAD11, AGPAT4, AHCYL1, DMAC2L, EHHADH, GLRX5, MAOB, SLC25A15]
R-HSA:212436	Generic Transcription Pathway	REACTOME_Pathways_08.05.2020	0.0370198	0.0555297	0.0108802	0.0217604	[-1]	Group1	9.52381	4	[AIFM2, BID, PMAIP1, SIRT3]
R-HSA:73857	RNA Polymerase II Transcription	REACTOME_Pathways_08.05.2020	0.0370198	0.0555297	0.0108802	0.0217604	[-1]	Group1	9.52381	4	[AIFM2, BID, PMAIP1, SIRT3]
R-HSA:74160	Gene expression (Transcription)	REACTOME_Pathways_08.05.2020	0.0108802	0.0326406	0.0108802	0.0217604	[-1]	Group1	10.8696	5	[AIFM2, BID, PMAIP1, SIRT3, TDRKH]

## Sheet: Figure 3E
GOID	GOTerm	Ontology Source	Term PValue	Term PValue Corrected with Benjamini-Hochberg	Group PValue	Group PValue Corrected with Benjamini-Hochberg	GOLevels	GOGroups	% Associated Genes	Nr. Genes	Associated Genes Found
R-HSA:1592230	Mitochondrial biogenesis	REACTOME_Pathways_08.05.2020	0.742553	0.742553	0.742553	0.742553	[-1]	Group0	7.69231	3	[ATP5PD, ATP5PF, SIRT5]
R-HSA:1852241	Organelle biogenesis and maintenance	REACTOME_Pathways_08.05.2020	0.742553	0.742553	0.742553	0.742553	[-1]	Group0	7.69231	3	[ATP5PD, ATP5PF, SIRT5]
R-HSA:1428517	The citric acid (TCA) cycle and respiratory electron transport	REACTOME_Pathways_08.05.2020	0.00163913	0.008742	0.199298	0.797191	[-1]	Group1	13.2353	18	[ATP5PD, ATP5PF, COQ10B, COX7B, COX7C, COX8A, MPC1, NDUFA11, NDUFA13, NDUFA4, NDUFA6, NDUFB11, NDUFB3, NDUFC2, NDUFS8, NDUFV3, PDK1, UQCR10]
R-HSA:1430728	Metabolism	REACTOME_Pathways_08.05.2020	0.199298	0.289887	0.199298	0.797191	[-1]	Group1	8.07453	26	[ACADL, ACSF2, ATP5PD, ATP5PF, AUH, COQ10B, COX7B, COX7C, COX8A, DHTKD1, LYRM4, MPC1, NDUFA11, NDUFA13, NDUFA4, NDUFA6, NDUFB11, NDUFB3, NDUFC2, NDUFS8, NDUFV3, PDK1, PDSS2, SLC25A32, STARD7, UQCR10]
R-HSA:163200	Respiratory electron transport, ATP synthesis by chemiosmotic coupling, and heat production by uncoupling proteins.	REACTOME_Pathways_08.05.2020	0.000450205	0.00720328	0.199298	0.797191	[-1]	Group1	15.534	16	[ATP5PD, ATP5PF, COQ10B, COX7B, COX7C, COX8A, NDUFA11, NDUFA13, NDUFA4, NDUFA6, NDUFB11, NDUFB3, NDUFC2, NDUFS8, NDUFV3, UQCR10]
R-HSA:611105	Respiratory electron transport	REACTOME_Pathways_08.05.2020	0.00119472	0.00955774	0.199298	0.797191	[-1]	Group1	15.5556	14	[COQ10B, COX7B, COX7C, COX8A, NDUFA11, NDUFA13, NDUFA4, NDUFA6, NDUFB11, NDUFB3, NDUFC2, NDUFS8, NDUFV3, UQCR10]
R-HSA:6799198	Complex I biogenesis	REACTOME_Pathways_08.05.2020	0.0129387	0.0345031	0.199298	0.797191	[-1]	Group1	16.3265	8	[NDUFA11, NDUFA13, NDUFA6, NDUFB11, NDUFB3, NDUFC2, NDUFS8, NDUFV3]
R-HSA:212436	Generic Transcription Pathway	REACTOME_Pathways_08.05.2020	0.518486	0.592555	0.543453	0.724604	[-1]	Group2	9.52381	4	[COX7B, COX7C, COX8A, NDUFA4]
R-HSA:3700989	Transcriptional Regulation by TP53	REACTOME_Pathways_08.05.2020	0.307145	0.378025	0.543453	0.724604	[-1]	Group2	10.8108	4	[COX7B, COX7C, COX8A, NDUFA4]
R-HSA:5628897	TP53 Regulates Metabolic Genes	REACTOME_Pathways_08.05.2020	0.140054	0.224087	0.543453	0.724604	[-1]	Group2	13.3333	4	[COX7B, COX7C, COX8A, NDUFA4]
R-HSA:73857	RNA Polymerase II Transcription	REACTOME_Pathways_08.05.2020	0.518486	0.592555	0.543453	0.724604	[-1]	Group2	9.52381	4	[COX7B, COX7C, COX8A, NDUFA4]
R-HSA:74160	Gene expression (Transcription)	REACTOME_Pathways_08.05.2020	0.543453	0.579683	0.543453	0.724604	[-1]	Group2	8.69565	4	[COX7B, COX7C, COX8A, NDUFA4]
R-HSA:392499	Metabolism of proteins	REACTOME_Pathways_08.05.2020	0.230846	0.307795	0.230846	0.461692	[-1]	Group3	9.52381	12	[AURKAIP1, MRPL11, MRPL16, MRPL18, MRPL30, MRPL34, MRPL41, MRPL51, MRPS15, MRPS21, MRPS7, MTFMT]
R-HSA:5368286	Mitochondrial translation initiation	REACTOME_Pathways_08.05.2020	0.00761682	0.0304673	0.230846	0.461692	[-1]	Group3	14.4578	12	[AURKAIP1, MRPL11, MRPL16, MRPL18, MRPL30, MRPL34, MRPL41, MRPL51, MRPS15, MRPS21, MRPS7, MTFMT]
R-HSA:5368287	Mitochondrial translation	REACTOME_Pathways_08.05.2020	0.0107578	0.0344249	0.230846	0.461692	[-1]	Group3	13.6364	12	[AURKAIP1, MRPL11, MRPL16, MRPL18, MRPL30, MRPL34, MRPL41, MRPL51, MRPS15, MRPS21, MRPS7, MTFMT]
R-HSA:5389840	Mitochondrial translation elongation	REACTOME_Pathways_08.05.2020	0.0199746	0.0399492	0.230846	0.461692	[-1]	Group3	13.0952	11	[AURKAIP1, MRPL11, MRPL16, MRPL18, MRPL30, MRPL34, MRPL41, MRPL51, MRPS15, MRPS21, MRPS7]
R-HSA:5419276	Mitochondrial translation termination	REACTOME_Pathways_08.05.2020	0.0185628	0.0424292	0.230846	0.461692	[-1]	Group3	13.253	11	[AURKAIP1, MRPL11, MRPL16, MRPL18, MRPL30, MRPL34, MRPL41, MRPL51, MRPS15, MRPS21, MRPS7]
R-HSA:72766	Translation	REACTOME_Pathways_08.05.2020	0.0546315	0.0971227	0.230846	0.461692	[-1]	Group3	11.3208	12	[AURKAIP1, MRPL11, MRPL16, MRPL18, MRPL30, MRPL34, MRPL41, MRPL51, MRPS15, MRPS21, MRPS7, MTFMT]

## Sheet: Figure 5A
GOID	GOTerm	Ontology Source	Term PValue	Term PValue Corrected with Benjamini-Hochberg	Group PValue	Group PValue Corrected with Benjamini-Hochberg	GOLevels	GOGroups	% Associated Genes	Nr. Genes	Associated Genes Found
R-HSA:1430728	Metabolism	REACTOME_Pathways_08.05.2020	0.832053	0.832053	0.832053	0.832053	[-1]	Group0	4.48276	13	[ACAA1, ACACA, ACSL1, AK2, COQ3, CYB5B, CYB5R3, ECI2, FASN, GOT2, HMGCL, MTARC1, TXNRD1]
R-HSA:211859	Biological oxidations	REACTOME_Pathways_08.05.2020	0.0297674	0.052093	0.0297674	0.0496124	[-1]	Group1	17.6471	3	[CYB5B, CYB5R3, MTARC1]
R-HSA:211945	Phase I - Functionalization of compounds	REACTOME_Pathways_08.05.2020	0.0063774	0.0297612	0.0297674	0.0496124	[-1]	Group1	30	3	[CYB5B, CYB5R3, MTARC1]
R-HSA:168249	Innate Immune System	REACTOME_Pathways_08.05.2020	0.040139	0.0561946	0.0888308	0.111039	[-1]	Group2	15.7895	3	[ACAA1, CYB5R3, SNAP29]
R-HSA:168256	Immune System	REACTOME_Pathways_08.05.2020	0.0888308	0.103636	0.0888308	0.111039	[-1]	Group2	11.5385	3	[ACAA1, CYB5R3, SNAP29]
R-HSA:6798695	Neutrophil degranulation	REACTOME_Pathways_08.05.2020	0.0210509	0.0491187	0.0888308	0.111039	[-1]	Group2	20	3	[ACAA1, CYB5R3, SNAP29]
R-HSA:1632852	Macroautophagy	REACTOME_Pathways_08.05.2020	0.0139857	0.0489498	0.0139857	0.0349642	[-1]	Group3	23.0769	3	[MFN1, TOMM22, TOMM5]
R-HSA:5205647	Mitophagy	REACTOME_Pathways_08.05.2020	0.0063774	0.0297612	0.0139857	0.0349642	[-1]	Group3	30	3	[MFN1, TOMM22, TOMM5]
R-HSA:5205685	Pink/Parkin Mediated Mitophagy	REACTOME_Pathways_08.05.2020	0.00458991	0.0321294	0.0139857	0.0349642	[-1]	Group3	33.3333	3	[MFN1, TOMM22, TOMM5]
R-HSA:9612973	Autophagy	REACTOME_Pathways_08.05.2020	0.0139857	0.0489498	0.0139857	0.0349642	[-1]	Group3	23.0769	3	[MFN1, TOMM22, TOMM5]
R-HSA:9663891	Selective autophagy	REACTOME_Pathways_08.05.2020	0.0139857	0.0489498	0.0139857	0.0349642	[-1]	Group3	23.0769	3	[MFN1, TOMM22, TOMM5]
R-HSA:196849	Metabolism of water-soluble vitamins and cofactors	REACTOME_Pathways_08.05.2020	0.0587286	0.0747455	0.0139174	0.0695871	[-1]	Group4	13.6364	3	[ACACA, CYB5R3, FASN]
R-HSA:196854	Metabolism of vitamins and cofactors	REACTOME_Pathways_08.05.2020	0.0276436	0.0552872	0.0139174	0.0695871	[-1]	Group4	13.7931	4	[ACACA, COQ3, CYB5R3, FASN]
R-HSA:556833	Metabolism of lipids	REACTOME_Pathways_08.05.2020	0.0146086	0.040904	0.0139174	0.0695871	[-1]	Group4	10.4478	7	[ACAA1, ACACA, ACSL1, ECI2, FASN, HMGCL, TXNRD1]
R-HSA:75105	Fatty acyl-CoA biosynthesis	REACTOME_Pathways_08.05.2020	0.00314617	0.0440464	0.0139174	0.0695871	[-1]	Group4	37.5	3	[ACACA, ACSL1, FASN]
R-HSA:8978868	Fatty acid metabolism	REACTOME_Pathways_08.05.2020	0.0353707	0.055021	0.0139174	0.0695871	[-1]	Group4	10.8696	5	[ACAA1, ACACA, ACSL1, ECI2, FASN]
R-HSA:9033241	Peroxisomal protein import	REACTOME_Pathways_08.05.2020	0.0210509	0.0491187	0.0139174	0.0695871	[-1]	Group4	20	3	[ACAA1, ECI2, HMGCL]
R-HSA:9609507	Protein localization	REACTOME_Pathways_08.05.2020	0.10001	0.107703	0.0139174	0.0695871	[-1]	Group4	8.57143	6	[ACAA1, ATAD1, ECI2, HMGCL, TOMM22, TOMM5]

## Sheet: Figure 5B
GOID	GOTerm	Ontology Source	Term PValue	Term PValue Corrected with Benjamini-Hochberg	Group PValue	Group PValue Corrected with Benjamini-Hochberg	GOLevels	GOGroups	% Associated Genes	Nr. Genes	Associated Genes Found
R-HSA:15869	Metabolism of nucleotides	REACTOME_Pathways_08.05.2020	0.404645	0.527798	0.404645	0.480516	[-1]	Group00	30.7692	4	[AK4, DHODH, DTYMK, GPX1]
R-HSA:75105	Fatty acyl-CoA biosynthesis	REACTOME_Pathways_08.05.2020	1	1	1	1	[-1]	Group01	37.5	3	[ACLY, HSD17B8, SLC25A1]
R-HSA:8964539	Glutamate and glutamine metabolism	REACTOME_Pathways_08.05.2020	0.0476972	0.143091	0.0476972	0.151041	[-1]	Group02	85.7143	6	[ALDH18A1, GLS, GLUD1, OAT, PYCR1, PYCR2]
R-HSA:71064	Lysine catabolism	REACTOME_Pathways_08.05.2020	0.0920557	0.212436	0.0920557	0.218632	[-1]	Group03	83.3333	5	[AASS, ALDH7A1, DLD, DLST, OGDH]
R-HSA:1268020	Mitochondrial protein import	REACTOME_Pathways_08.05.2020	0.284306	0.448904	0.00114978	0.0109229	[-1]	Group04	36.1702	17	[ACO2, ATP5F1B, CS, GRPEL1, GRPEL2, HSPA9, HSPD1, IDH3G, PITRM1, PMPCA, PMPCB, SAMM50, SLC25A13, TIMM17A, TIMM17B, TIMM44, TIMM50]
R-HSA:9609507	Protein localization	REACTOME_Pathways_08.05.2020	0.00114978	0.00862331	0.00114978	0.0109229	[-1]	Group04	25.7143	18	[ABCD3, ACO2, ATP5F1B, CS, GRPEL1, GRPEL2, HSPA9, HSPD1, IDH3G, PITRM1, PMPCA, PMPCB, SAMM50, SLC25A13, TIMM17A, TIMM17B, TIMM44, TIMM50]
R-HSA:211859	Biological oxidations	REACTOME_Pathways_08.05.2020	0.0267872	0.0892906	0.0267872	0.101791	[-1]	Group05	17.6471	3	[ALDH1B1, ALDH2, FDXR]
R-HSA:211945	Phase I - Functionalization of compounds	REACTOME_Pathways_08.05.2020	0.524336	0.65542	0.0267872	0.101791	[-1]	Group05	30	3	[ALDH1B1, ALDH2, FDXR]
R-HSA:379724	tRNA Aminoacylation	REACTOME_Pathways_08.05.2020	1	1	1	1	[-1]	Group06	41.1765	7	[DARS2, EARS2, GARS1, IARS2, RARS2, TARS2, YARS2]
R-HSA:379726	Mitochondrial tRNA aminoacylation	REACTOME_Pathways_08.05.2020	1	1	1	1	[-1]	Group06	41.1765	7	[DARS2, EARS2, GARS1, IARS2, RARS2, TARS2, YARS2]
R-HSA:1614517	Sulfide oxidation to sulfate	REACTOME_Pathways_08.05.2020	0.325468	0.488202	1	1	[-1]	Group07	75	3	[ETHE1, SQOR, TST]
R-HSA:1614558	Degradation of cysteine and homocysteine	REACTOME_Pathways_08.05.2020	1	1	1	1	[-1]	Group07	42.8571	3	[ETHE1, SQOR, TST]
R-HSA:1614635	Sulfur amino acid metabolism	REACTOME_Pathways_08.05.2020	1	1	1	1	[-1]	Group07	42.8571	3	[ETHE1, SQOR, TST]
R-HSA:382551	Transport of small molecules	REACTOME_Pathways_08.05.2020	0.372877	0.508469	0.372877	0.506048	[-1]	Group08	35.2941	12	[ABCD3, AFG3L2, MAIP1, MICU1, PHB, PHB2, PMPCA, PMPCB, SMDT1, SPG7, STOML2, YME1L1]
R-HSA:8949215	Mitochondrial calcium ion transport	REACTOME_Pathways_08.05.2020	0.245076	0.42013	0.372877	0.506048	[-1]	Group08	57.8947	11	[AFG3L2, MAIP1, MICU1, PHB, PHB2, PMPCA, PMPCB, SMDT1, SPG7, STOML2, YME1L1]
R-HSA:8949664	Processing of SMDT1	REACTOME_Pathways_08.05.2020	0.0119588	0.0512521	0.372877	0.506048	[-1]	Group08	78.5714	11	[AFG3L2, MAIP1, MICU1, PHB, PHB2, PMPCA, PMPCB, SMDT1, SPG7, STOML2, YME1L1]
R-HSA:389661	Glyoxylate metabolism and glycine degradation	REACTOME_Pathways_08.05.2020	0.0704768	0.176192	0.00565381	0.0358075	[-1]	Group09	68.75	11	[ALDH4A1, BCKDHA, BCKDHB, DBT, DHTKD1, DLAT, DLD, DLST, OGDH, PDHA1, PDHB]
R-HSA:70895	Branched-chain amino acid catabolism	REACTOME_Pathways_08.05.2020	0.0186667	0.0700002	0.00565381	0.0358075	[-1]	Group09	75	12	[ACAT1, BCAT2, BCKDHA, BCKDHB, BCKDK, DBT, DLD, ECHS1, HIBADH, HSD17B10, MCCC1, MCCC2]
R-HSA:71291	Metabolism of amino acids and derivatives	REACTOME_Pathways_08.05.2020	0.00565381	0.030839	0.00565381	0.0358075	[-1]	Group09	62.2642	33	[AASS, ACAT1, ALDH18A1, ALDH4A1, ALDH7A1, ALDH9A1, BCAT2, BCKDHA, BCKDHB, BCKDK, CPS1, DBT, DHTKD1, DLAT, DLD, DLST, ECHS1, ETHE1, GLS, GLUD1, HIBADH, HSD17B10, MCCC1, MCCC2, OAT, OGDH, PDHA1, PDHB, PYCR1, PYCR2, SLC25A13, SQOR, TST]
R-HSA:70263	Gluconeogenesis	REACTOME_Pathways_08.05.2020	0.192006	0.360012	0.3484	0.551633	[-1]	Group10	66.6667	6	[MDH2, PC, PCK2, SLC25A1, SLC25A11, SLC25A13]
R-HSA:70326	Glucose metabolism	REACTOME_Pathways_08.05.2020	0.192006	0.360012	0.3484	0.551633	[-1]	Group10	66.6667	6	[MDH2, PC, PCK2, SLC25A1, SLC25A11, SLC25A13]
R-HSA:71387	Metabolism of carbohydrates	REACTOME_Pathways_08.05.2020	0.3484	0.509853	0.3484	0.551633	[-1]	Group10	60	6	[MDH2, PC, PCK2, SLC25A1, SLC25A11, SLC25A13]
R-HSA:204174	Regulation of pyruvate dehydrogenase (PDH) complex	REACTOME_Pathways_08.05.2020	0.3484	0.509853	0.146982	0.253878	[-1]	Group11	60	6	[DLAT, DLD, PDHA1, PDHB, PDK3, PDPR]
R-HSA:70268	Pyruvate metabolism	REACTOME_Pathways_08.05.2020	1	1	0.146982	0.253878	[-1]	Group11	46.1538	6	[DLAT, DLD, PDHA1, PDHB, PDK3, PDPR]
R-HSA:71403	Citric acid cycle (TCA cycle)	REACTOME_Pathways_08.05.2020	0.0213051	0.0751945	0.146982	0.253878	[-1]	Group11	70	14	[ACO2, CS, DLD, DLST, IDH2, IDH3B, IDH3G, MDH2, ME2, NNT, OGDH, SDHA, SDHB, SUCLG2]
R-HSA:71406	Pyruvate metabolism and Citric Acid (TCA) cycle	REACTOME_Pathways_08.05.2020	0.146982	0.314961	0.146982	0.253878	[-1]	Group11	57.5758	19	[ACO2, CS, DLAT, DLD, DLST, IDH2, IDH3B, IDH3G, MDH2, ME2, NNT, OGDH, PDHA1, PDHB, PDK3, PDPR, SDHA, SDHB, SUCLG2]
R-HSA:1280215	Cytokine Signaling in Immune system	REACTOME_Pathways_08.05.2020	0.736136	0.803057	0.00044355	0.00842746	[-1]	Group12	50	4	[HSPA9, PDE12, PHB, SOD2]
R-HSA:168256	Immune System	REACTOME_Pathways_08.05.2020	0.00850729	0.0425365	0.00044355	0.00842746	[-1]	Group12	19.2308	5	[ACLY, HSPA9, PDE12, PHB, SOD2]
R-HSA:2262752	Cellular responses to stress	REACTOME_Pathways_08.05.2020	0.0669795	0.174729	0.00044355	0.00842746	[-1]	Group12	20	3	[GPX1, HSPA9, SOD2]
R-HSA:8953897	Cellular responses to external stimuli	REACTOME_Pathways_08.05.2020	0.0669795	0.174729	0.00044355	0.00842746	[-1]	Group12	20	3	[GPX1, HSPA9, SOD2]
R-HSA:212436	Generic Transcription Pathway	REACTOME_Pathways_08.05.2020	0.211728	0.38496	0.494681	0.552879	[-1]	Group13	33.3333	11	[COX4I1, COX5A, COX6C, GLS, HSPD1, LRPPRC, NDUFA4, SOD2, SURF1, TACO1, TOP3A]
R-HSA:3700989	Transcriptional Regulation by TP53	REACTOME_Pathways_08.05.2020	0.179485	0.34739	0.494681	0.552879	[-1]	Group13	31.0345	9	[COX4I1, COX5A, COX6C, GLS, LRPPRC, NDUFA4, SURF1, TACO1, TOP3A]
R-HSA:5628897	TP53 Regulates Metabolic Genes	REACTOME_Pathways_08.05.2020	0.301837	0.464365	0.494681	0.552879	[-1]	Group13	33.3333	8	[COX4I1, COX5A, COX6C, GLS, LRPPRC, NDUFA4, SURF1, TACO1]
R-HSA:73857	RNA Polymerase II Transcription	REACTOME_Pathways_08.05.2020	0.211728	0.38496	0.494681	0.552879	[-1]	Group13	33.3333	11	[COX4I1, COX5A, COX6C, GLS, HSPD1, LRPPRC, NDUFA4, SOD2, SURF1, TACO1, TOP3A]
R-HSA:74160	Gene expression (Transcription)	REACTOME_Pathways_08.05.2020	0.494681	0.631508	0.494681	0.552879	[-1]	Group13	37.8378	14	[COX4I1, COX5A, COX6C, GLS, HSPD1, LRPPRC, NDUFA4, POLRMT, SOD2, SURF1, TACO1, TFAM, TFB2M, TOP3A]
R-HSA:1428517	The citric acid (TCA) cycle and respiratory electron transport	REACTOME_Pathways_08.05.2020	0.000191203	0.00191203	0.390047	0.49406	[-1]	Group14	59.0164	72	[ACAD9, ACO2, ATP5F1B, ATP5F1C, ATP5F1D, ATP5PB, ATP5PD, ATP5PO, COQ10B, COX4I1, COX5A, COX6C, CS, DLAT, DLD, DLST, ETFA, ETFB, ETFDH, IDH2, IDH3B, IDH3G, LRPPRC, MDH2, ME2, ND1, ND5, NDUFA10, NDUFA11, NDUFA13, NDUFA2, NDUFA4, NDUFA6, NDUFA7, NDUFA9, NDUFAF3, NDUFAF4, NDUFB1, NDUFB2, NDUFB3, NDUFB4, NDUFB5, NDUFB6, NDUFB9, NDUFS1, NDUFS2, NDUFS3, NDUFS4, NDUFS7, NDUFS8, NDUFV1, NDUFV2, NDUFV3, NN…
R-HSA:1430728	Metabolism	REACTOME_Pathways_08.05.2020	0.390047	0.520063	0.390047	0.49406	[-1]	Group14	45.8621	133	[AASS, ACAA2, ACAD9, ACADM, ACADVL, ACAT1, ACLY, ACO2, ACOT9, AK4, ALDH18A1, ALDH1B1, ALDH2, ALDH4A1, ALDH7A1, ALDH9A1, ATP5F1B, ATP5F1C, ATP5F1D, ATP5PB, ATP5PD, ATP5PO, BCAT2, BCKDHA, BCKDHB, BCKDK, COQ10B, COQ5, COX4I1, COX5A, COX6C, CPS1, CS, DBT, DHODH, DHTKD1, DLAT, DLD, DLST, DTYMK, ECHS1, ECI1, ETFA, ETFB, ETFDH, ETHE1, FDXR, GLS, GLUD1, GPD2, GPX1, HADH, HADHA, HADHB, HIBADH, HSD17B10, H…
R-HSA:163200	Respiratory electron transport, ATP synthesis by chemiosmotic coupling, and heat production by uncoupling proteins.	REACTOME_Pathways_08.05.2020	0.00119331	0.00795541	0.390047	0.49406	[-1]	Group14	59.7826	55	[ACAD9, ATP5F1B, ATP5F1C, ATP5F1D, ATP5PB, ATP5PD, ATP5PO, COQ10B, COX4I1, COX5A, COX6C, ETFA, ETFB, ETFDH, LRPPRC, ND1, ND5, NDUFA10, NDUFA11, NDUFA13, NDUFA2, NDUFA4, NDUFA6, NDUFA7, NDUFA9, NDUFAF3, NDUFAF4, NDUFB1, NDUFB2, NDUFB3, NDUFB4, NDUFB5, NDUFB6, NDUFB9, NDUFS1, NDUFS2, NDUFS3, NDUFS4, NDUFS7, NDUFS8, NDUFV1, NDUFV2, NDUFV3, SDHA, SDHB, SURF1, TACO1, TIMMDC1, TMEM126B, TRAP1, UQCRB, U…
R-HSA:611105	Respiratory electron transport	REACTOME_Pathways_08.05.2020	0.000585987	0.00502275	0.390047	0.49406	[-1]	Group14	62.0253	49	[ACAD9, COQ10B, COX4I1, COX5A, COX6C, ETFA, ETFB, ETFDH, LRPPRC, ND1, ND5, NDUFA10, NDUFA11, NDUFA13, NDUFA2, NDUFA4, NDUFA6, NDUFA7, NDUFA9, NDUFAF3, NDUFAF4, NDUFB1, NDUFB2, NDUFB3, NDUFB4, NDUFB5, NDUFB6, NDUFB9, NDUFS1, NDUFS2, NDUFS3, NDUFS4, NDUFS7, NDUFS8, NDUFV1, NDUFV2, NDUFV3, SDHA, SDHB, SURF1, TACO1, TIMMDC1, TMEM126B, TRAP1, UQCRB, UQCRC1, UQCRC2, UQCRFS1, UQCRQ]
R-HSA:6799198	Complex I biogenesis	REACTOME_Pathways_08.05.2020	0.00129669	0.00778016	0.390047	0.49406	[-1]	Group14	68.1818	30	[ACAD9, ND1, ND5, NDUFA10, NDUFA11, NDUFA13, NDUFA2, NDUFA6, NDUFA7, NDUFA9, NDUFAF3, NDUFAF4, NDUFB1, NDUFB2, NDUFB3, NDUFB4, NDUFB5, NDUFB6, NDUFB9, NDUFS1, NDUFS2, NDUFS3, NDUFS4, NDUFS7, NDUFS8, NDUFV1, NDUFV2, NDUFV3, TIMMDC1, TMEM126B]
R-HSA:392499	Metabolism of proteins	REACTOME_Pathways_08.05.2020	0.0093034	0.0429388	0.0093034	0.0441912	[-1]	Group15	54.6218	65	[ACADVL, DAP3, DARS2, EARS2, ERAL1, ETFB, GADD45GIP1, GARS1, GFM1, IARS2, MRPL1, MRPL10, MRPL11, MRPL12, MRPL13, MRPL15, MRPL16, MRPL17, MRPL19, MRPL2, MRPL22, MRPL23, MRPL24, MRPL27, MRPL30, MRPL34, MRPL37, MRPL38, MRPL4, MRPL41, MRPL46, MRPL48, MRPL49, MRPL55, MRPL58, MRPL9, MRPS11, MRPS15, MRPS16, MRPS17, MRPS18A, MRPS18B, MRPS2, MRPS21, MRPS22, MRPS23, MRPS25, MRPS26, MRPS27, MRPS28, MRPS30, …
R-HSA:5368286	Mitochondrial translation initiation	REACTOME_Pathways_08.05.2020	2.19011e-05	0.000438021	0.0093034	0.0441912	[-1]	Group15	66.6667	52	[DAP3, ERAL1, GADD45GIP1, MRPL1, MRPL10, MRPL11, MRPL12, MRPL13, MRPL15, MRPL16, MRPL17, MRPL19, MRPL2, MRPL22, MRPL23, MRPL24, MRPL27, MRPL30, MRPL34, MRPL37, MRPL38, MRPL4, MRPL41, MRPL46, MRPL48, MRPL49, MRPL55, MRPL58, MRPL9, MRPS11, MRPS15, MRPS16, MRPS17, MRPS18A, MRPS18B, MRPS2, MRPS21, MRPS22, MRPS23, MRPS25, MRPS26, MRPS27, MRPS28, MRPS30, MRPS31, MRPS34, MRPS5, MRPS6, MRPS7, MTIF2, OXA1…
R-HSA:5368287	Mitochondrial translation	REACTOME_Pathways_08.05.2020	3.93219e-06	0.000235931	0.0093034	0.0441912	[-1]	Group15	67.4699	56	[DAP3, ERAL1, GADD45GIP1, GFM1, MRPL1, MRPL10, MRPL11, MRPL12, MRPL13, MRPL15, MRPL16, MRPL17, MRPL19, MRPL2, MRPL22, MRPL23, MRPL24, MRPL27, MRPL30, MRPL34, MRPL37, MRPL38, MRPL4, MRPL41, MRPL46, MRPL48, MRPL49, MRPL55, MRPL58, MRPL9, MRPS11, MRPS15, MRPS16, MRPS17, MRPS18A, MRPS18B, MRPS2, MRPS21, MRPS22, MRPS23, MRPS25, MRPS26, MRPS27, MRPS28, MRPS30, MRPS31, MRPS34, MRPS5, MRPS6, MRPS7, MRRF,…
R-HSA:5389840	Mitochondrial translation elongation	REACTOME_Pathways_08.05.2020	8.45447e-06	0.000253634	0.0093034	0.0441912	[-1]	Group15	67.5	54	[DAP3, ERAL1, GADD45GIP1, GFM1, MRPL1, MRPL10, MRPL11, MRPL12, MRPL13, MRPL15, MRPL16, MRPL17, MRPL19, MRPL2, MRPL22, MRPL23, MRPL24, MRPL27, MRPL30, MRPL34, MRPL37, MRPL38, MRPL4, MRPL41, MRPL46, MRPL48, MRPL49, MRPL55, MRPL58, MRPL9, MRPS11, MRPS15, MRPS16, MRPS17, MRPS18A, MRPS18B, MRPS2, MRPS21, MRPS22, MRPS23, MRPS25, MRPS26, MRPS27, MRPS28, MRPS30, MRPS31, MRPS34, MRPS5, MRPS6, MRPS7, OXA1L…
R-HSA:5419276	Mitochondrial translation termination	REACTOME_Pathways_08.05.2020	4.24279e-05	0.000509135	0.0093034	0.0441912	[-1]	Group15	65.8228	52	[DAP3, ERAL1, GADD45GIP1, MRPL1, MRPL10, MRPL11, MRPL12, MRPL13, MRPL15, MRPL16, MRPL17, MRPL19, MRPL2, MRPL22, MRPL23, MRPL24, MRPL27, MRPL30, MRPL34, MRPL37, MRPL38, MRPL4, MRPL41, MRPL46, MRPL48, MRPL49, MRPL55, MRPL58, MRPL9, MRPS11, MRPS15, MRPS16, MRPS17, MRPS18A, MRPS18B, MRPS2, MRPS21, MRPS22, MRPS23, MRPS25, MRPS26, MRPS27, MRPS28, MRPS30, MRPS31, MRPS34, MRPS5, MRPS6, MRPS7, MRRF, OXA1L…
R-HSA:72766	Translation	REACTOME_Pathways_08.05.2020	3.28278e-05	0.000492417	0.0093034	0.0441912	[-1]	Group15	63	63	[DAP3, DARS2, EARS2, ERAL1, GADD45GIP1, GARS1, GFM1, IARS2, MRPL1, MRPL10, MRPL11, MRPL12, MRPL13, MRPL15, MRPL16, MRPL17, MRPL19, MRPL2, MRPL22, MRPL23, MRPL24, MRPL27, MRPL30, MRPL34, MRPL37, MRPL38, MRPL4, MRPL41, MRPL46, MRPL48, MRPL49, MRPL55, MRPL58, MRPL9, MRPS11, MRPS15, MRPS16, MRPS17, MRPS18A, MRPS18B, MRPS2, MRPS21, MRPS22, MRPS23, MRPS25, MRPS26, MRPS27, MRPS28, MRPS30, MRPS31, MRPS34…
R-HSA:1592230	Mitochondrial biogenesis	REACTOME_Pathways_08.05.2020	0.730416	0.811573	0.730416	0.770994	[-1]	Group16	47.2222	17	[APOO, ATP5F1B, ATP5F1C, ATP5F1D, ATP5PB, ATP5PD, ATP5PO, DNAJC11, GLUD1, HSPA9, IDH2, POLRMT, SAMM50, SOD2, TFAM, TFB1M, TFB2M]
R-HSA:163210	Formation of ATP by chemiosmotic coupling	REACTOME_Pathways_08.05.2020	1	1	0.730416	0.770994	[-1]	Group16	46.1538	6	[ATP5F1B, ATP5F1C, ATP5F1D, ATP5PB, ATP5PD, ATP5PO]
R-HSA:163282	Mitochondrial transcription initiation	REACTOME_Pathways_08.05.2020	0.0850557	0.204134	0.730416	0.770994	[-1]	Group16	100	3	[POLRMT, TFAM, TFB2M]
R-HSA:1852241	Organelle biogenesis and maintenance	REACTOME_Pathways_08.05.2020	0.730416	0.811573	0.730416	0.770994	[-1]	Group16	47.2222	17	[APOO, ATP5F1B, ATP5F1C, ATP5F1D, ATP5PB, ATP5PD, ATP5PO, DNAJC11, GLUD1, HSPA9, IDH2, POLRMT, SAMM50, SOD2, TFAM, TFB1M, TFB2M]
R-HSA:2151201	Transcriptional activation of mitochondrial biogenesis	REACTOME_Pathways_08.05.2020	0.260325	0.433875	0.730416	0.770994	[-1]	Group16	61.5385	8	[ATP5F1B, GLUD1, IDH2, POLRMT, SOD2, TFAM, TFB1M, TFB2M]
R-HSA:75944	Transcription from mitochondrial promoters	REACTOME_Pathways_08.05.2020	0.0850557	0.204134	0.730416	0.770994	[-1]	Group16	100	3	[POLRMT, TFAM, TFB2M]
R-HSA:8949613	Cristae formation	REACTOME_Pathways_08.05.2020	0.837151	0.866018	0.730416	0.770994	[-1]	Group16	41.6667	10	[APOO, ATP5F1B, ATP5F1C, ATP5F1D, ATP5PB, ATP5PD, ATP5PO, DNAJC11, HSPA9, SAMM50]
R-HSA:6782315	tRNA modification in the nucleus and cytosol	REACTOME_Pathways_08.05.2020	0.705004	0.798117	0.362891	0.53038	[-1]	Group17	57.1429	4	[NSUN2, TRIT1, TRMT1, TRMT5]
R-HSA:6785470	tRNA processing in the mitochondrion	REACTOME_Pathways_08.05.2020	0.175016	0.350032	0.362891	0.53038	[-1]	Group17	80	4	[ELAC2, HSD17B10, PRORP, TRMT10C]
R-HSA:6787450	tRNA modification in the mitochondrion	REACTOME_Pathways_08.05.2020	0.736136	0.803057	0.362891	0.53038	[-1]	Group17	50	4	[HSD17B10, PRORP, TRIT1, TRMT10C]
R-HSA:6793080	rRNA modification in the mitochondrion	REACTOME_Pathways_08.05.2020	0.658758	0.775009	0.362891	0.53038	[-1]	Group17	60	3	[MTERF4, NSUN4, TFB1M]
R-HSA:72306	tRNA processing	REACTOME_Pathways_08.05.2020	0.599627	0.719552	0.362891	0.53038	[-1]	Group17	53.3333	8	[ELAC2, HSD17B10, NSUN2, PRORP, TRIT1, TRMT1, TRMT10C, TRMT5]
R-HSA:72312	rRNA processing	REACTOME_Pathways_08.05.2020	0.0479753	0.137072	0.362891	0.53038	[-1]	Group17	77.7778	7	[ELAC2, HSD17B10, MTERF4, NSUN4, PRORP, TFB1M, TRMT10C]
R-HSA:8868766	rRNA processing in the mitochondrion	REACTOME_Pathways_08.05.2020	0.0479753	0.137072	0.362891	0.53038	[-1]	Group17	77.7778	7	[ELAC2, HSD17B10, MTERF4, NSUN4, PRORP, TFB1M, TRMT10C]
R-HSA:8953854	Metabolism of RNA	REACTOME_Pathways_08.05.2020	0.362891	0.50636	0.362891	0.53038	[-1]	Group17	55	11	[ELAC2, HSD17B10, MTERF4, NSUN2, NSUN4, PRORP, TFB1M, TRIT1, TRMT1, TRMT10C, TRMT5]
R-HSA:162582	Signal Transduction	REACTOME_Pathways_08.05.2020	0.278036	0.45087	0.110531	0.210009	[-1]	Group18	31.8182	7	[DLAT, DLD, NLN, PDHA1, PDHB, PDK3, PHB]
R-HSA:5362517	Signaling by Retinoic Acid	REACTOME_Pathways_08.05.2020	1	1	0.110531	0.210009	[-1]	Group18	45.4545	5	[DLAT, DLD, PDHA1, PDHB, PDK3]
R-HSA:9006931	Signaling by Nuclear Receptors	REACTOME_Pathways_08.05.2020	0.782194	0.823362	0.110531	0.210009	[-1]	Group18	38.4615	5	[DLAT, DLD, PDHA1, PDHB, PDK3]
R-HSA:1643685	Disease	REACTOME_Pathways_08.05.2020	0.552369	0.67637	0.0989093	0.208809	[-1]	Group19	37.037	10	[FDXR, GRSF1, MCCC1, MCCC2, MMUT, PC, PCCA, PCCB, PHB, SOD2]
R-HSA:196757	Metabolism of folate and pterines	REACTOME_Pathways_08.05.2020	0.658758	0.775009	0.0989093	0.208809	[-1]	Group19	60	3	[MTHFD1L, MTHFD2, SHMT2]
R-HSA:196780	Biotin transport and metabolism	REACTOME_Pathways_08.05.2020	0.0920557	0.212436	0.0989093	0.208809	[-1]	Group19	83.3333	5	[MCCC1, MCCC2, PC, PCCA, PCCB]
R-HSA:196849	Metabolism of water-soluble vitamins and cofactors	REACTOME_Pathways_08.05.2020	0.662714	0.76467	0.0989093	0.208809	[-1]	Group19	50	11	[MCCC1, MCCC2, MMUT, MTHFD1L, MTHFD2, NADK2, NFS1, PC, PCCA, PCCB, SHMT2]
R-HSA:196854	Metabolism of vitamins and cofactors	REACTOME_Pathways_08.05.2020	0.848786	0.863172	0.0989093	0.208809	[-1]	Group19	41.3793	12	[COQ5, MCCC1, MCCC2, MMUT, MTHFD1L, MTHFD2, NADK2, NFS1, PC, PCCA, PCCB, SHMT2]
R-HSA:3296482	Defects in vitamin and cofactor metabolism	REACTOME_Pathways_08.05.2020	0.147014	0.304168	0.0989093	0.208809	[-1]	Group19	75	6	[MCCC1, MCCC2, MMUT, PC, PCCA, PCCB]
R-HSA:3323169	Defects in biotin (Btn) metabolism	REACTOME_Pathways_08.05.2020	0.0920557	0.212436	0.0989093	0.208809	[-1]	Group19	83.3333	5	[MCCC1, MCCC2, PC, PCCA, PCCB]
R-HSA:3371599	Defective HLCS causes multiple carboxylase deficiency	REACTOME_Pathways_08.05.2020	0.0920557	0.212436	0.0989093	0.208809	[-1]	Group19	83.3333	5	[MCCC1, MCCC2, PC, PCCA, PCCB]
R-HSA:5668914	Diseases of metabolism	REACTOME_Pathways_08.05.2020	0.226964	0.400526	0.0989093	0.208809	[-1]	Group19	63.6364	7	[FDXR, MCCC1, MCCC2, MMUT, PC, PCCA, PCCB]
R-HSA:71032	Propionyl-CoA catabolism	REACTOME_Pathways_08.05.2020	0.325468	0.488202	0.0989093	0.208809	[-1]	Group19	75	3	[MMUT, PCCA, PCCB]
R-HSA:1483206	Glycerophospholipid biosynthesis	REACTOME_Pathways_08.05.2020	0.762515	0.81698	0.0498446	0.135293	[-1]	Group20	36.3636	4	[GPD2, HADHA, HADHB, PISD]
R-HSA:1483257	Phospholipid metabolism	REACTOME_Pathways_08.05.2020	0.762515	0.81698	0.0498446	0.135293	[-1]	Group20	36.3636	4	[GPD2, HADHA, HADHB, PISD]
R-HSA:556833	Metabolism of lipids	REACTOME_Pathways_08.05.2020	0.0498446	0.13594	0.0498446	0.135293	[-1]	Group20	32.8358	22	[ACAA2, ACADM, ACADVL, ACAT1, ACLY, ACOT9, ECHS1, ECI1, FDXR, GPD2, GPX1, HADH, HADHA, HADHB, HSD17B8, MCAT, MMUT, OXCT1, PCCA, PCCB, PISD, SLC25A1]
R-HSA:77286	mitochondrial fatty acid beta-oxidation of saturated fatty acids	REACTOME_Pathways_08.05.2020	0.0476972	0.143091	0.0498446	0.135293	[-1]	Group20	85.7143	6	[ACADM, ACADVL, ECHS1, HADH, HADHA, HADHB]
R-HSA:77288	mitochondrial fatty acid beta-oxidation of unsaturated fatty acids	REACTOME_Pathways_08.05.2020	0.175016	0.350032	0.0498446	0.135293	[-1]	Group20	80	4	[ACADM, ECI1, HADHA, HADHB]
R-HSA:77289	Mitochondrial Fatty Acid Beta-Oxidation	REACTOME_Pathways_08.05.2020	0.116927	0.259837	0.0498446	0.135293	[-1]	Group20	61.9048	13	[ACAA2, ACADM, ACADVL, ACOT9, ECHS1, ECI1, HADH, HADHA, HADHB, MCAT, MMUT, PCCA, PCCB]
R-HSA:77305	Beta oxidation of palmitoyl-CoA to myristoyl-CoA	REACTOME_Pathways_08.05.2020	0.0850557	0.204134	0.0498446	0.135293	[-1]	Group20	100	3	[ACADVL, HADHA, HADHB]
R-HSA:77310	Beta oxidation of lauroyl-CoA to decanoyl-CoA-CoA	REACTOME_Pathways_08.05.2020	0.0372313	0.117573	0.0498446	0.135293	[-1]	Group20	100	4	[ECHS1, HADH, HADHA, HADHB]
R-HSA:77346	Beta oxidation of decanoyl-CoA to octanoyl-CoA-CoA	REACTOME_Pathways_08.05.2020	0.0920557	0.212436	0.0498446	0.135293	[-1]	Group20	83.3333	5	[ACADM, ECHS1, HADH, HADHA, HADHB]
R-HSA:77348	Beta oxidation of octanoyl-CoA to hexanoyl-CoA	REACTOME_Pathways_08.05.2020	0.0162588	0.0650353	0.0498446	0.135293	[-1]	Group20	100	5	[ACADM, ECHS1, HADH, HADHA, HADHB]
R-HSA:77350	Beta oxidation of hexanoyl-CoA to butanoyl-CoA	REACTOME_Pathways_08.05.2020	0.0372313	0.117573	0.0498446	0.135293	[-1]	Group20	100	4	[ECHS1, HADH, HADHA, HADHB]
R-HSA:8978868	Fatty acid metabolism	REACTOME_Pathways_08.05.2020	0.353601	0.505144	0.0498446	0.135293	[-1]	Group20	36.9565	17	[ACAA2, ACADM, ACADVL, ACLY, ACOT9, ECHS1, ECI1, GPX1, HADH, HADHA, HADHB, HSD17B8, MCAT, MMUT, PCCA, PCCB, SLC25A1]
