# Supplementary material for: Global mitochondrial protein import proteomics reveal distinct regulation by translation and translocation machinery
Source: Mol Cell. 2022 Jan 20;82(2):435–446.e7. doi: 10.1016/j.molcel.2021.11.004 (PMC8791276; doi:10.1016/j.molcel.2021.11.004)
Supplement: Table S4. Mitochondrial protein uptake upon CCCP treatment, related to Figure 3 — Table gives log2 of the mean CCCP/DMSO ratio, p value, adjusted p value, and -log10 of the adjusted p value. [file mmc5.xlsx]

## Sheet: Info
Table S4. Mitochondrial protein uptake upon CCCP treatment, related to Figure 3
Table gives log2 of the mean CCCP/DMSO ratio, P value, adjusted P value and -log10 of the adjusted P value.

## Sheet: CCCP
Accession number	Mitochondrial protein	Gene name	Suborganellar location	Log2(CCCP/DMSO)	P value	Adjusted P value (q value)	-Log10(adjusted P value)	Significantly decreased	Unchanged
A0A0B4J2D5				-4.07486	8.43e-06	6.03e-05	4.22
A0A0B4J2F0	YES	PIGBOS1	MOM	-3.43525	2.03e-23	1.65e-21	20.78	YES
A0AVT1				-0.918264	0.315152	0.410601	0.39
A0FGR8-2				-1.284	2.54e-05	0.000156166	3.81
A0MZ66				-1.41345	0.0908603	0.151991	0.82
A0PJW6				-1.54022	0.0942964	0.156499	0.81
A1L0T0				-1.94357	4.79e-05	0.000268743	3.57
A1L188	YES	NDUFAF8	IMS	-5.70194	1.2e-07	1.36e-06	5.87	YES
A1L390				-1.70677	0.0444521	0.0857581	1.07
A1X283				-2.62494	0.000173328	0.000822819	3.08
A2RRP1				-1.7152	0.0311356	0.0644617	1.19
A2RU67				0.921857	0.204855	0.291909	0.53
A3KMH1	YES	VWA8	Matrix	-1.9253	1.94e-06	1.63e-05	4.79	YES
A4D1E9	YES	GTPBP10		-4.64351	1.7e-09	2.89e-08	7.54	YES
A4D1P6				-0.133541	0.968844	0.978272	0.01
A5PLL7				-3.02144	0.00378409	0.0111081	1.95
A5PLN9				-7.5323	0.00214417	0.00689655	2.16
A5YKK6				-0.997621	0.0097922	0.0246179	1.61
A6NDG6				0.545	0.700922	0.7672	0.12
A6NDU8				-0.673071	0.0552585	0.10243	0.99
A6NFY4				-0.366711	0.419544	0.515282	0.29
A6NHR9				-1.32379	0.00617558	0.0168412	1.77
A6NHT5				-0.831872	3.08e-05	0.00018405	3.74
A6NJ78	YES	METTL15	Matrix	-2.87012	1.91e-05	0.000121298	3.92	YES
A7E2F4				-3.07597	4.29e-06	3.3e-05	4.48
A8MQ03				1.40881	0.376553	0.473292	0.32
A8MTT3				-1.07241	1.55e-26	1.77e-24	23.75
A8MXV4	YES	NUDT19		-2.26704	0.00142479	0.00483066	2.32	YES
B0YJ81				-1.24259	0.416164	0.511875	0.29
E9PRG8				0.226261	0.901804	0.930275	0.03
L0R6Q1				-5.00652	1.17e-07	1.33e-06	5.88
L0R819				-3.36271	0.00180328	0.00593896	2.23
O00115				-1.77159	0.000478666	0.00195263	2.71
O00116				-1.36074	4.04e-06	3.13e-05	4.5
O00124				-0.0747924	0.861316	0.897425	0.05
O00139-2				-1.79275	0.0333394	0.067954	1.17
O00148				-1.31012	0.0948648	0.15731	0.8
O00151				-1.08486	0.0601869	0.109473	0.96
O00154	YES	ACOT7	Matrix	-2.21288	0.0315418	0.0651161	1.19
O00159-3				-1.41656	1.44e-07	1.61e-06	5.79
O00161				-2.47624	0.0002758	0.00121743	2.91
O00165				-0.840234	0.0125657	0.030499	1.52
O00170				-1.2376	0.169106	0.249504	0.6
O00178				-2.37232	0.288896	0.382286	0.42
O00180				-1.09303	0.0352689	0.0711513	1.15
O00186				-0.956381	0.0808495	0.138886	0.86
O00192				0.138076	0.581758	0.664561	0.18
O00193				-1.32718	0.677982	0.746234	0.13
O00203				-1.91889	0.0205101	0.0457111	1.34
O00214				-0.765942	0.000107627	0.000544113	3.26
O00217	YES	NDUFS8	Matrix	-5.7358	7.28e-16	3.12e-14	13.51	YES
O00220				-0.667166	0.322173	0.417907	0.38
O00231				-1.14106	0.118735	0.18834	0.73
O00232				-0.648467	0.23909	0.329655	0.48
O00233				-0.0555799	0.859271	0.895818	0.05
O00255				-1.01548	4.63e-08	5.64e-07	6.25
O00257				-2.48157	0.00078742	0.00296284	2.53
O00258				-1.98056	0.0875472	0.147997	0.83
O00264				-1.84677	0.000851533	0.00314801	2.5
O00267				0.414119	0.714232	0.777025	0.11
O00273				-1.05646	0.469724	0.562547	0.25
O00291				-2.66782	0.000902842	0.0033026	2.48
O00299				-3.00031	2.49e-06	2.03e-05	4.69
O00303				-2.25221	6.03e-05	0.000331939	3.48
O00308				-1.69569	0.048415	0.0921109	1.04
O00330	YES	PDHX	Matrix	-3.41877	0.00199633	0.00648096	2.19	YES
O00391				-0.243924	0.314828	0.410268	0.39
O00400				-1.70376	0.333137	0.428931	0.37
O00401				0.170317	0.821148	0.865791	0.06
O00410				-1.66712	3.26e-08	4.15e-07	6.38
O00411	YES	POLRMT	Matrix	-3.21288	2.93e-09	4.74e-08	7.32	YES
O00422				-1.94969	2.74e-05	0.000165906	3.78
O00425				-0.58162	0.305317	0.40061	0.4
O00429	YES	DNM1L		-0.543067	0.436632	0.532182	0.27
O00443				-1.4916	0.069118	0.122589	0.91
O00458				1.70378	1.45e-09	2.48e-08	7.61
O00461				-1.38657	9.54e-05	0.000490031	3.31
O00462				-2.54422	0.0621873	0.112765	0.95
O00468-6				-0.56915	0.000284398	0.00124886	2.9
O00469				-3.8713	0.112836	0.180581	0.74
O00469-2				-1.38665	0.0242108	0.0522844	1.28
O00470				3.81019	0.0741721	0.129495	0.89
O00471				-0.681371	0.110641	0.177837	0.75
O00472				-0.842361	0.000219486	0.00100329	3
O00483	YES	NDUFA4	MIM	-7.05447	4.52e-19	2.5e-17	16.6	YES
O00487				-0.679737	0.534245	0.62304	0.21
O00488				-0.761872	0.0266554	0.0565721	1.25
O00499-2				-3.20883	1.44e-08	1.98e-07	6.7
O00505				-2.71625	0.0869503	0.147114	0.83
O00522				-1.6273	0.0526325	0.0986131	1.01
O00541				-1.71892	0.0310265	0.0642809	1.19
O00559				-0.577548	0.530801	0.620124	0.21
O00560				-0.779091	0.103352	0.168689	0.77
O00562				-2.81382	0.0299552	0.0623452	1.21
O00566				-1.20187	0.00362924	0.0107151	1.97
O00567				-1.29832	0.00383218	0.0112326	1.95
O00571				-1.30637	0.000119728	0.000597127	3.22
O00584				-0.634231	0.0938387	0.155958	0.81
O00592				-1.23772	0.0100989	0.0253221	1.6
O00622				0.537766	0.00223564	0.0071326	2.15
O00623				2.54306	0.392887	0.489289	0.31
O00625				0.359956	0.754095	0.810111	0.09
O00629				-1.00313	0.0653304	0.117456	0.93
O00712				-1.31336	0.283534	0.376793	0.42
O00743				-2.40844	0.0327752	0.0671745	1.17
O00754				-1.23601	0.160927	0.239752	0.62
O00762				-1.94515	0.0191663	0.043188	1.36
O00764				-1.92451	0.0496758	0.0939361	1.03
O00767				-1.46873	0.000345012	0.00148202	2.83
O14497				-0.564562	0.401845	0.497831	0.3
O14521	YES	SDHD	MIM	-3.49309	0.0167717	0.0388217	1.41	YES
O14523				-2.16306	0.313931	0.40946	0.39
O14524				0.0547214	0.960542	0.971547	0.01
O14545				-3.90982	0.0697654	0.123391	0.91
O14548	YES	COX7A2L	MIM	-5.17669	6.97e-07	6.71e-06	5.17	YES
O14562				-2.62778	0.000197517	0.00091489	3.04
O14578				-0.603512	0.57985	0.663154	0.18
O14579				-0.800899	0.0672258	0.119988	0.92
O14617				-1.38993	0.111813	0.179283	0.75
O14639				-1.55847	0.0539942	0.100627	1
O14646				-1.1314	0.0199144	0.0445009	1.35
O14647				0.765584	0.479045	0.57128	0.24
O14653				-1.96107	0.00735938	0.0193901	1.71
O14656				-1.34086	0.00651002	0.017567	1.76
O14657				-0.663338	7.69e-05	0.000406745	3.39
O14662-2				-0.063892	0.911708	0.937707	0.03
O14668				-0.704454	0.0977852	0.161384	0.79
O14672				-0.780545	0.00427006	0.0123207	1.91
O14678				-0.571665	0.0269445	0.0570426	1.24
O14681				-2.05553	0.114989	0.183332	0.74
O14684				-2.54673	0.00756849	0.019802	1.7
O14686				0.355677	0.879203	0.911455	0.04
O14734				-0.536398	0.0298071	0.0621243	1.21
O14735				-3.08012	1.86e-05	0.000118188	3.93
O14737				-2.76607	0.00973293	0.024498	1.61
O14744				-0.710143	0.416751	0.512385	0.29
O14745				-1.51086	5.01e-15	1.91e-13	12.72
O14757				-1.19468	1.19e-15	4.84e-14	13.31
O14763				-0.0921248	0.289812	0.383327	0.42
O14773				-0.424472	0.567039	0.653172	0.18
O14776				-1.57926	0.0105631	0.0263411	1.58
O14777				-1.73682	0.00641063	0.0173621	1.76
O14786				-0.631772	0.248506	0.340173	0.47
O14787-2				-0.278631	0.87449	0.908272	0.04
O14802				-3.1505	0.0133749	0.0322119	1.49
O14817				-1.49059	0.0420017	0.0819663	1.09
O14818				-1.71823	0.000968203	0.00349755	2.46
O14828				-0.687565	0.32954	0.425866	0.37
O14832	YES	PHYH		-2.60277	0.0142223	0.0339076	1.47	YES
O14874	YES	BCKDK	Matrix	-4.53091	8.68e-12	2.2e-10	9.66	YES
O14880	YES	MGST3		-1.2695	0.147122	0.223364	0.65
O14907				-1.80436	0.0756469	0.131565	0.88
O14908				-2.18254	2.95e-05	0.000177339	3.75
O14920				-0.269037	0.841427	0.882141	0.05
O14925	YES	TIMM23	MIM	-5.17605	3.03e-09	4.89e-08	7.31	YES
O14929				-1.17388	0.0155522	0.0364322	1.44
O14936				-0.0727197	0.901928	0.930275	0.03
O14939				-1.8814	0.176506	0.258552	0.59
O14948-3				-4.01875	0.168906	0.249333	0.6
O14949	YES	UQCRQ	MIM	-2.9511	0.00294562	0.00902295	2.04	YES
O14950				-0.951004	0.00917523	0.0233325	1.63
O14964				-1.11299	0.0110589	0.0274033	1.56
O14965				-0.915121	2.26e-18	1.14e-16	15.94
O14966				-1.0423	0.00589356	0.0162128	1.79
O14967				1.41105	0.312196	0.407647	0.39
O14972				-2.53976	0.00661541	0.0178026	1.75
O14974				-0.835954	0.120133	0.189894	0.72
O14975				-1.30242	0.012004	0.0294132	1.53
O14976				-1.65677	0.0880265	0.148765	0.83
O14979				-1.89507	0.000109889	0.000554129	3.26
O14980				-1.48438	0.01078	0.0268253	1.57
O14981				-3.1477	0.0129989	0.0314105	1.5
O15014				-1.23904	0.235944	0.32623	0.49
O15020				-1.17337	0.000112427	0.000565	3.25
O15027				-0.258945	0.744638	0.80243	0.1
O15031				-1.15448	9.8e-14	3.26e-12	11.49
O15042				-1.23316	0.145819	0.221556	0.65
O15047				-1.54712	0.566807	0.653031	0.19
O15056				-3.52314	0.052962	0.0991023	1
O15061				-1.38506	0.0892249	0.150147	0.82
O15066				-0.432851	0.6568	0.729572	0.14
O15067				-1.21332	0.00354411	0.0105027	1.98
O15091	YES	PRORP	Matrix	-2.80082	1.05e-08	1.48e-07	6.83	YES
O15118				-1.51775	0.0221538	0.048768	1.31
O15121				-0.850493	0.193437	0.278593	0.56
O15126				-0.191201	0.673323	0.742306	0.13
O15127				-0.927816	0.0163304	0.0379695	1.42
O15143				-1.12012	0.278191	0.371528	0.43
O15144				-1.6429	0.0210558	0.0466811	1.33
O15145				-0.627511	0.497607	0.587846	0.23
O15155				-0.799324	0.338877	0.434618	0.36
O15160				-0.331094	0.304678	0.39986	0.4
O15164				-3.52045	8.82e-06	6.29e-05	4.2
O15173				-0.750256	0.0570379	0.104841	0.98
O15212				-0.808877	0.143215	0.218724	0.66
O15213				-1.55813	0.0186648	0.0422511	1.37
O15226				0.300186	0.930723	0.952297	0.02
O15228				-1.14678	0.0198817	0.0444625	1.35
O15230				-0.304295	0.204703	0.291763	0.53
O15231				-1.94454	0.235834	0.326153	0.49
O15235	YES	MRPS12	Matrix	-0.334625	0.820797	0.865575	0.06		YES
O15239	YES	NDUFA1	MIM	-4.86059	0.0700414	0.123818	0.91
O15243				-0.723082	2.82e-05	0.000170374	3.77
O15254				-1.92412	1.58e-05	0.000103305	3.99
O15258				-2.59485	0.000673566	0.00259216	2.59
O15260				-1.51507	0.0164702	0.0382343	1.42
O15269				-1.89599	0.0004562	0.00187651	2.73
O15270	YES	SPTLC2		-1.81116	6.29e-05	0.000344806	3.46	YES
O15294				-2.44416	5.3e-09	8.11e-08	7.09
O15305				-0.38478	0.85302	0.890507	0.05
O15320				-1.35023	0.000175359	0.000829799	3.08
O15321				-0.890709	0.00187047	0.00613294	2.21
O15347				-3.0257	0.000704797	0.00268696	2.57
O15354				-0.327522	0.0670393	0.119753	0.92
O15355				-0.490152	0.231232	0.321215	0.49
O15357				-0.169968	0.811793	0.858222	0.07
O15371				1.34891	0.0851312	0.144615	0.84
O15372				-1.40262	1.86e-08	2.49e-07	6.6
O15381				0.681398	0.195487	0.281069	0.55
O15382	YES	BCAT2	Matrix	-2.82456	5.17e-05	0.000288516	3.54	YES
O15397				-1.59224	0.162643	0.241535	0.62
O15400				-0.835705	0.0433602	0.0840904	1.08
O15417				-1.67939	0.228314	0.31761	0.5
O15427				-0.625427	0.17546	0.257274	0.59
O15431				-1.18324	0.192352	0.277435	0.56
O15438				-1.53403	0.00105049	0.00373867	2.43
O15439				-0.630955	0.28113	0.374271	0.43
O15446				-0.781273	0.5574	0.644957	0.19
O15460				-1.28399	1.51e-06	1.31e-05	4.88
O15498				0.379743	0.684354	0.752128	0.12
O15504				-1.79569	0.405406	0.50104	0.3
O15511				-1.57634	0.00111882	0.00395095	2.4
O15525				-0.765416	0.24524	0.336408	0.47
O15533				-0.844191	0.161705	0.240504	0.62
O15547				-0.710677	0.158109	0.236226	0.63
O15554				-6.2336	0.0497629	0.0940708	1.03
O43143				-0.77375	0.0826436	0.141242	0.85
O43156				-1.65791	0.20361	0.290626	0.54
O43157				-0.819808	0.0011319	0.00398523	2.4
O43159				-1.03344	0.328116	0.424392	0.37
O43169	YES	CYB5B	MOM	-1.64571	0.000607343	0.00238225	2.62	YES
O43172				-0.69421	0.154273	0.232017	0.63
O43175				-0.847521	0.0469813	0.0897592	1.05
O43181	YES	NDUFS4	Matrix	-4.85815	1.25e-09	2.18e-08	7.66	YES
O43184				-0.907156	7.47e-06	5.45e-05	4.26
O43237				-1.45374	0.0764924	0.132762	0.88
O43242				-0.797674	0.0931809	0.154996	0.81
O43251				-0.69029	0.0186574	0.0422506	1.37
O43252				-1.85728	0.0195176	0.0438461	1.36
O43257				-5.07096	0.0359614	0.0724249	1.14
O43264				-1.24374	0.253716	0.345632	0.46
O43290				-1.8972	0.000921471	0.00336037	2.47
O43292				-2.82059	0.00489043	0.0137747	1.86
O43293				-2.80576	0.00347294	0.0103176	1.99
O43294				-0.624479	0.234598	0.3249	0.49
O43301				0.0126457	0.981778	0.986169	0.01
O43310				-4.46195	0.0425716	0.0829144	1.08
O43324				-2.13642	0.0444242	0.0857322	1.07
O43325	YES	LYRM1		-1.25148	0.131696	0.204189	0.69
O43390				-1.14632	0.000324414	0.00140142	2.85
O43390-2				0.110806	0.929411	0.951448	0.02
O43395				-1.82585	0.00147086	0.0049812	2.3
O43396				-1.56832	0.0116699	0.0287136	1.54
O43399				-0.631341	0.434531	0.530277	0.28
O43402				0.326668	0.764717	0.819476	0.09
O43414				-4.52963	0.000890334	0.00327101	2.49
O43427				-0.826882	0.122257	0.192789	0.71
O43432				-0.935199	0.152359	0.229841	0.64
O43447				-5.1209	0.00820127	0.0211559	1.67
O43463				-0.32895	0.409807	0.505423	0.3
O43464	YES	HTRA2		-1.96293	0.00647639	0.0175002	1.76	YES
O43488	YES	AKR7A2		-2.04571	0.00937093	0.0237644	1.62	YES
O43491				-0.934541	0.0039008	0.0113886	1.94
O43493				-0.615862	0.00655751	0.0176629	1.75
O43504				-0.464913	0.518948	0.608534	0.22
O43505				-0.341019	0.697787	0.764477	0.12
O43516				-1.04904	0.114673	0.182976	0.74
O43556				-0.0312539	0.956653	0.969105	0.01
O43570				-1.27092	0.0967579	0.160001	0.8
O43583				-2.42251	0.0348486	0.0704475	1.15
O43598				-2.38579	0.0622729	0.112851	0.95
O43615	YES	TIMM44	Matrix	-2.26143	2.63e-09	4.29e-08	7.37	YES
O43617				-2.83712	0.00407006	0.0118302	1.93
O43633				-1.57377	3.82e-09	6.07e-08	7.22
O43657				-0.878018	5.01e-06	3.81e-05	4.42
O43660				-0.15263	0.784309	0.834708	0.08
O43663				-1.85593	0.0534831	0.0998587	1
O43663-3				-2.17646	0.283102	0.376387	0.42
O43670				-1.72395	0.0163078	0.0379317	1.42
O43674	YES	NDUFB5	MIM	-4.63767	1.24e-11	3.06e-10	9.51	YES
O43676	YES	NDUFB3	MIM	-7.64313	5.33e-14	1.81e-12	11.74	YES
O43678	YES	NDUFA2	Matrix	-3.42498	9.43e-11	2e-09	8.7	YES
O43681				-2.23384	0.00199545	0.00648096	2.19
O43684				-1.7323	1.77e-05	0.000113399	3.95
O43688				0.680769	0.0197788	0.0443149	1.35
O43707				-0.337016	0.196352	0.281761	0.55
O43708	YES	GSTZ1		-1.34227	0.57826	0.661843	0.18
O43709				-1.52171	0.489955	0.581011	0.24
O43716	YES	GATC	Matrix	-0.0753203	0.951015	0.965212	0.02		YES
O43719				-0.933763	3.44e-06	2.71e-05	4.57
O43731-2				-3.32784	0.116143	0.184972	0.73
O43741				-0.633581	0.84276	0.883382	0.05
O43747				-0.99552	0.0330026	0.0674535	1.17
O43752				-1.60827	0.0112946	0.0279295	1.55
O43759				-1.00086	0.330639	0.426684	0.37
O43760				-0.493698	0.439233	0.5348	0.27
O43768				-0.48384	0.524627	0.614002	0.21
O43772	YES	SLC25A20	MIM	-4.06876	4.93e-05	0.000276395	3.56	YES
O43776				0.0686519	0.889271	0.919951	0.04
O43795				-1.79014	1.4e-05	9.33e-05	4.03
O43808				-0.782621	0.191539	0.276465	0.56
O43809				-1.99215	0.01684	0.03894	1.41
O43813				-1.32998	0.0414672	0.0810838	1.09
O43815				-1.79232	0.0568906	0.104627	0.98
O43818				0.506528	0.550982	0.639031	0.19
O43819	YES	SCO2	MIM	-3.12597	2.45e-08	3.22e-07	6.49	YES
O43823				0.187301	0.846254	0.885904	0.05
O43824	YES	GTPBP6		-3.40117	0.00065939	0.00254921	2.59	YES
O43837	YES	IDH3B	Matrix	-2.88214	1.17e-08	1.63e-07	6.79	YES
O43847	YES	NRDC		-2.366	0.0253533	0.0541977	1.27
O43852				-0.636649	0.272726	0.365841	0.44
O43854				-0.877845	0.000507072	0.00204593	2.69
O43865	YES	AHCYL1		0.228594	0.84081	0.88165	0.05		YES
O43896				-5.33856	0.000197888	0.000915891	3.04
O43913				-1.01501	0.26157	0.354047	0.45
O43920	YES	NDUFS5	IMS	-1.40357	0.000109816	0.000554129	3.26	YES
O43929				-4.5435	0.000345786	0.00148427	2.83
O43933				-1.68735	0.295049	0.388863	0.41
O60216				-0.91261	0.0286716	0.0600967	1.22
O60220	YES	TIMM8A	IMS	-1.09818	0.0129996	0.0314105	1.5	YES
O60231				-1.96334	0.239614	0.330069	0.48
O60238	YES	BNIP3L		-0.383473	0.0058958	0.0162128	1.79
O60239				-0.957595	8.19e-05	0.00042995	3.37
O60242				3.58029	0.045109	0.0867707	1.06
O60256				-2.04167	0.455197	0.549937	0.26
O60264				-1.50923	6.51e-07	6.34e-06	5.2
O60266				-2.88134	0.0207052	0.0460938	1.34
O60271				-2.27437	0.00310124	0.00939747	2.03
O60287				-1.58648	0.0366129	0.073412	1.13
O60293				0.413244	0.710415	0.773636	0.11
O60306				-0.423313	0.67575	0.744332	0.13
O60313-2	YES	OPA1		-2.93291	2.9e-26	3.06e-24	23.51	YES
O60318				-0.100197	0.920841	0.944637	0.02
O60333-3				-2.9752	0.185331	0.269544	0.57
O60337				-0.759474	0.00113173	0.00398523	2.4
O60341				-1.73465	0.0562469	0.103774	0.98
O60343				-0.0991609	0.974801	0.982608	0.01
O60353				-2.14032	0.0913598	0.15261	0.82
O60427				-1.14115	0.000472829	0.00193415	2.71
O60437				-1.19956	1.44e-07	1.61e-06	5.79
O60443				-2.45643	0.0416398	0.0813675	1.09
O60476				-3.7429	0.000941945	0.00342657	2.47
O60488				-1.96894	3.5e-19	1.95e-17	16.71
O60493				-1.27021	0.0120644	0.0295246	1.53
O60499				-1.91595	0.00697725	0.0186491	1.73
O60502				-1.3635	0.213239	0.300885	0.52
O60503				-2.05988	0.0022299	0.00712491	2.15
O60504				-1.40992	0.170616	0.251432	0.6
O60518				-2.36502	2.15e-11	5.1e-10	9.29
O60524				-0.0233745	0.97582	0.983133	0.01
O60547				-1.13881	0.00214622	0.00689939	2.16
O60563				-0.551101	0.0122687	0.0299117	1.52
O60566				0.1928	0.603898	0.685484	0.16
O60568				-1.17889	2.63e-05	0.000160908	3.79
O60573				-0.900158	0.764962	0.81949	0.09
O60610				-1.50456	0.00572312	0.0158126	1.8
O60613				-0.366376	0.444718	0.539702	0.27
O60637				-1.89992	0.18995	0.274707	0.56
O60645				-2.31436	2.77e-07	2.93e-06	5.53
O60658				-3.43773	0.193043	0.278161	0.56
O60664				-1.23236	0.00705617	0.0188006	1.73
O60669				-1.35028	0.00227312	0.00724045	2.14
O60675				-0.754848	0.287711	0.381007	0.42
O60678				-1.70343	0.0427699	0.0831367	1.08
O60683				-4.40532	0.000146233	0.00070957	3.15
O60684				-1.8202	0.0277068	0.0583639	1.23
O60701				-1.51684	0.0124678	0.0302987	1.52
O60716-3				-1.37329	1.71e-06	1.45e-05	4.84
O60725				-1.09974	1.11e-08	1.55e-07	6.81
O60749				-1.44056	0.141846	0.217019	0.66
O60762				-2.35409	4.42e-05	0.000250949	3.6
O60763				-1.12146	0.0560349	0.10348	0.99
O60783	YES	MRPS14	Matrix	-2.79383	0.00958829	0.0242164	1.62	YES
O60784				-0.237203	0.865479	0.900652	0.05
O60826				-0.995656	0.468823	0.561967	0.25
O60828				-1.23893	0.000318258	0.00138114	2.86
O60830	YES	TIMM17B	MIM	-4.70861	0.000145716	0.000707643	3.15	YES
O60831				-0.795383	0.216946	0.305023	0.52
O60832				-1.70433	0.110364	0.177537	0.75
O60841				-1.33194	0.0619016	0.112315	0.95
O60869				-1.37257	0.0176855	0.0404626	1.39
O60870				-0.727039	0.801067	0.849768	0.07
O60879				-1.1806	0.0314271	0.0649743	1.19
O60884				-0.869879	0.215224	0.303468	0.52
O60885				-0.739744	0.372508	0.469805	0.33
O60888				-0.708662	0.569363	0.654193	0.18
O60906				0.259421	0.850737	0.889222	0.05
O60925				-0.942095	0.173248	0.254726	0.59
O60930	YES	RNASEH1		-2.82606	0.136185	0.209939	0.68
O60934				-0.242186	0.743381	0.801221	0.1
O75027	YES	ABCB7	MIM	-2.20159	1.37e-05	9.14e-05	4.04	YES
O75030				-0.510874	0.117597	0.186985	0.73
O75044				-1.56464	0.0321064	0.0659865	1.18
O75052				-0.929568	0.466979	0.560508	0.25
O75054				-1.10189	0.0138724	0.0332612	1.48
O75063				-2.13314	0.00191477	0.00625046	2.2
O75072				-2.39377	0.0220435	0.0485613	1.31
O75083				-1.19148	0.00693959	0.018582	1.73
O75094				-4.18258	0.0286218	0.0600348	1.22
O75110				-2.82525	2.47e-08	3.24e-07	6.49
O75116				-1.80245	4.83e-07	4.79e-06	5.32
O75122-3				-0.767718	0.0599896	0.109221	0.96
O75127	YES	PTCD1	Matrix	-3.7541	2.99e-10	5.81e-09	8.24	YES
O75128-2				-1.64721	7.47e-07	7.1e-06	5.15
O75131				-0.490642	0.630606	0.708189	0.15
O75146				-1.6887	0.000172523	0.000819658	3.09
O75150				-1.16762	0.024504	0.0527251	1.28
O75152				-1.61396	0.0548481	0.101829	0.99
O75153				-0.989787	0.464209	0.557759	0.25
O75157				-0.08663	0.670969	0.740169	0.13
O75165				-0.337421	0.686322	0.75401	0.12
O75167				-1.50756	1.75e-05	0.000112203	3.95
O75179				-0.489003	0.622586	0.70118	0.15
O75190				-0.348045	0.577838	0.661617	0.18
O75192				-1.95148	0.384476	0.481205	0.32
O75197				-2.59022	0.0404471	0.0794304	1.1
O75208	YES	COQ9	MIM	-4.90703	0.00500366	0.0140535	1.85	YES
O75223				-0.322273	0.850312	0.889062	0.05
O75251	YES	NDUFS7	Matrix	-4.02509	2.9e-13	9.14e-12	11.04	YES
O75298				-1.29104	0.580865	0.663973	0.18
O75306	YES	NDUFS2	Matrix	-2.71916	3.79e-12	1.01e-10	10	YES
O75323	YES	NIPSNAP2		-2.80676	0.00218164	0.00699424	2.16	YES
O75330				-0.327497	0.223211	0.312199	0.51
O75340				-0.656236	0.307856	0.403193	0.39
O75347				-1.16073	0.0823421	0.140855	0.85
O75348				-1.00444	0.00309368	0.00937936	2.03
O75351				-1.91844	0.119558	0.18934	0.72
O75352				-5.73361	0.0268449	0.0568747	1.25
O75362				-0.189843	0.291979	0.385762	0.41
O75367-2				-1.43075	0.000188571	0.00088104	3.06
O75368				-0.907218	0.248953	0.340541	0.47
O75369-8				-0.826949	1.55e-05	0.000101782	3.99
O75376				-2.56859	0.0970452	0.160386	0.79
O75379				-0.907308	0.451217	0.546468	0.26
O75380	YES	NDUFS6	Matrix	-3.37085	1.11e-11	2.75e-10	9.56	YES
O75381				-1.44892	0.000329621	0.00142077	2.85
O75390	YES	CS	Matrix	-2.30455	2.54e-08	3.33e-07	6.48	YES
O75391				-3.44864	6.63e-05	0.000360261	3.44
O75394	YES	MRPL33	Matrix	-4.68774	2.65e-05	0.000162101	3.79	YES
O75396				-0.856712	0.0469065	0.0896453	1.05
O75400				-1.11769	0.0584606	0.107057	0.97
O75410				-1.38812	0.0064726	0.0174979	1.76
O75414	YES	NME6		-3.67379	0.024408	0.0525759	1.28
O75419				-0.908127	0.701793	0.768009	0.11
O75427				-5.67579	0.003728	0.0109762	1.96
O75431	YES	MTX2	MOM	-0.927868	0.219487	0.307938	0.51
O75436				-1.0016	0.124863	0.195854	0.71
O75438	YES	NDUFB1	MIM	-4.3816	6.31e-44	2.49e-41	40.6	YES
O75439	YES	PMPCB	Matrix	-2.28333	9.39e-12	2.35e-10	9.63	YES
O75448				3.00591	0.478151	0.570559	0.24
O75462				-0.314699	0.430124	0.525944	0.28
O75475				-0.306806	0.568922	0.653949	0.18
O75477				-0.908463	0.142731	0.218041	0.66
O75489	YES	NDUFS3	Matrix	-4.91086	1.6e-28	2.2e-26	25.66	YES
O75494				-3.10815	0.00600243	0.0164524	1.78
O75496				4.45367	0.00111165	0.00392796	2.41
O75503				-0.35965	0.85089	0.889225	0.05
O75521	YES	ECI2	Matrix	-1.48044	0.000401688	0.00168869	2.77	YES
O75528				-3.84883	0.00316843	0.00958143	2.02
O75529				-1.71392	0.401061	0.497333	0.3
O75530				-2.32633	0.112457	0.180169	0.74
O75531				-1.11247	0.311446	0.406937	0.39
O75533				-0.348109	0.360351	0.456418	0.34
O75534				-2.31317	1.63e-08	2.22e-07	6.65
O75554				-1.56199	1.86e-06	1.57e-05	4.81
O75570	YES	MTRF1	Matrix	-0.755455	0.475766	0.568057	0.25
O75581				1.19377	0.651986	0.725997	0.14
O75592				-3.11247	0.0408078	0.080006	1.1
O75600	YES	GCAT		-1.73554	0.147855	0.224131	0.65
O75607				0.725137	0.724587	0.784825	0.11
O75608	YES	LYPLA1		-1.69758	0.394141	0.490087	0.31
O75616	YES	ERAL1	Matrix	-4.26226	9.01e-13	2.62e-11	10.58	YES
O75629				-3.26451	0.407639	0.503378	0.3
O75643				-1.23046	1.16e-06	1.05e-05	4.98
O75648	YES	TRMU	Matrix	-2.17343	0.100726	0.165178	0.78
O75663				-3.38121	0.252121	0.343807	0.46
O75674				-2.152	0.468418	0.561665	0.25
O75683				0.057559	0.947657	0.963457	0.02
O75691				-3.34524	0.00719701	0.0190898	1.72
O75694				-1.64493	1.86e-09	3.13e-08	7.5
O75695				-2.26141	0.0247857	0.0532151	1.27
O75717				-1.17382	0.323208	0.418973	0.38
O75718				-1.23588	2.91e-06	2.33e-05	4.63
O75746	YES	SLC25A12	MIM	-2.74537	0.00017041	0.000812225	3.09	YES
O75751				-0.527474	0.0573228	0.105202	0.98
O75781				-2.00953	2.88e-08	3.71e-07	6.43
O75787				-1.23672	3.14e-06	2.49e-05	4.6
O75792				-2.82472	0.00170941	0.00567623	2.25
O75794				-3.78852	0.00716655	0.0190485	1.72
O75815				-0.874947	0.0779085	0.134785	0.87
O75817				-1.07079	0.221669	0.310558	0.51
O75821				-1.14933	0.219773	0.308193	0.51
O75822				1.16881	0.536693	0.625278	0.2
O75828	YES	CBR3		-1.51117	0.00274137	0.00847632	2.07	YES
O75844				-1.13303	0.00346542	0.0103056	1.99
O75845				-0.832915	0.000140127	0.000687843	3.16
O75874				-1.29052	0.0457259	0.0877575	1.06
O75879	YES	GATB	Matrix	-3.81743	3.96e-10	7.55e-09	8.12	YES
O75880	YES	SCO1	MIM	-2.10748	0.000638606	0.0024851	2.6	YES
O75886				-1.42034	0.073892	0.129044	0.89
O75907				-2.93359	0.00816378	0.0210868	1.68
O75909-1				1.47359	0.4909	0.581736	0.24
O75911				-5.32674	9.97e-05	0.000508758	3.29
O75915				-1.26297	0.19563	0.28109	0.55
O75925				-0.172969	0.831122	0.874438	0.06
O75934				-1.81821	0.0187206	0.0423289	1.37
O75935				-0.772365	0.100985	0.165373	0.78
O75937				-0.593547	0.0868475	0.146982	0.83
O75940				-0.590204	0.380276	0.47716	0.32
O75947	YES	ATP5PD	MIM	-6.03077	5.28e-17	2.46e-15	14.61	YES
O75954				-0.091739	0.749162	0.805837	0.09
O75955				-1.64203	9.15e-07	8.51e-06	5.07
O75956				-1.97207	5.27e-06	3.98e-05	4.4
O75964	YES	ATP5MG	MIM	-3.4589	0.00271494	0.00841659	2.07	YES
O75970				-1.40721	0.210997	0.298645	0.52
O75976				-0.766397	2.48e-06	2.03e-05	4.69
O76003				-1.90021	0.0695713	0.123134	0.91
O76021				-1.43211	0.00179866	0.00592706	2.23
O76024				-0.796161	0.232037	0.322031	0.49
O76031	YES	CLPX	Matrix	-3.70355	1.9e-17	9e-16	15.05	YES
O76041-2				-1.61817	0.431739	0.527413	0.28
O76061				1.13745	3.9e-12	1.03e-10	9.99
O76070				-1.92302	2.15e-05	0.000135117	3.87
O76071				-0.156155	0.817213	0.862719	0.06
O76082				-4.4768	7.22e-05	0.000387275	3.41
O76094				-2.1962	4.52e-06	3.46e-05	4.46
O76095				-2.46624	5.78e-22	4.32e-20	19.36
O94760				-2.88287	0.00463057	0.0131682	1.88
O94762				-2.82695	0.0231412	0.0504162	1.3
O94766				-2.16242	1.91e-07	2.08e-06	5.68
O94776				-2.10977	2.3e-07	2.47e-06	5.61
O94782				-3.42285	0.0464965	0.0890055	1.05
O94788				-4.70237	1.15e-05	7.93e-05	4.1
O94811				0.776555	0.564605	0.651149	0.19
O94826	YES	TOMM70	MOM	-1.01284	0.00366513	0.0108072	1.97	YES
O94842				-0.0701551	0.842991	0.883467	0.05
O94855				-1.08662	0.112576	0.180262	0.74
O94874				-1.31282	0.00787975	0.0204784	1.69
O94875				-0.086293	0.925216	0.948466	0.02
O94880				-3.86363	2.61e-05	0.00016009	3.8
O94887				-3.86919	0.237084	0.327499	0.48
O94901-9				-0.994523	0.00190559	0.00622737	2.21
O94905				-1.25986	0.00699925	0.0186994	1.73
O94906				-1.30609	0.000194887	0.000904835	3.04
O94913				-0.712732	0.645173	0.719358	0.14
O94915				-3.94028	7.31e-06	5.35e-05	4.27
O94919				-0.0202982	0.98117	0.986169	0.01
O94923				-0.911362	0.132869	0.205631	0.69
O94925	YES	GLS		-4.09493	0.0701252	0.123859	0.91
O94925-3	YES	GLS		-2.09752	0.00010451	0.000529713	3.28	YES
O94927				-2.51136	0.0594519	0.108536	0.96
O94955				-1.51586	2.38e-29	3.43e-27	26.46
O94966				-4.27809	0.244527	0.335665	0.47
O94973				-1.95106	0.000537802	0.00214794	2.67
O94979				-0.736584	0.0490123	0.0930085	1.03
O94985				0.074518	0.685578	0.753333	0.12
O94986-1				-1.42328	0.111425	0.178952	0.75
O94992				-1.93618	0.35961	0.455774	0.34
O95067				-2.14395	0.00468363	0.013268	1.88
O95070				-1.71893	0.0196726	0.0441105	1.36
O95081				-1.75376	1.55e-06	1.34e-05	4.87
O95104				-2.74245	0.00253825	0.00793958	2.1
O95139	YES	NDUFB6	MIM	-4.54783	3.05e-07	3.2e-06	5.5	YES
O95140	YES	MFN2	MOM	-1.37323	1.86e-10	3.78e-09	8.42	YES
O95147				-0.653566	0.81829	0.863702	0.06
O95155				-1.02536	0.596595	0.678626	0.17
O95159				0.267115	0.684339	0.752128	0.12
O95163				-0.800152	0.500623	0.590701	0.23
O95164				-3.70284	0.106155	0.17236	0.76
O95166				-1.26214	0.0661156	0.118543	0.93
O95168	YES	NDUFB4	MIM	-5.07738	4.56e-18	2.23e-16	15.65	YES
O95169	YES	NDUFB8	MIM	-3.34957	0.00067402	0.00259221	2.59	YES
O95178	YES	NDUFB2	Matrix	-2.28975	0.00952658	0.0241017	1.62	YES
O95182	YES	NDUFA7	Matrix	-4.96473	4.69e-07	4.68e-06	5.33	YES
O95197				-0.614105	0.153015	0.230452	0.64
O95197-3				-0.634162	0.576313	0.660382	0.18
O95202	YES	LETM1	MIM	-1.53966	0.00011908	0.000594896	3.23	YES
O95208-2				-1.65655	0.133332	0.206294	0.69
O95210				-0.877781	0.393567	0.489786	0.31
O95214				-2.16924	0.482222	0.573797	0.24
O95218				-4.12987	0.000357503	0.00152791	2.82
O95232				-4.38337	0.00672805	0.0180811	1.74
O95235				-1.06786	4.97e-07	4.9e-06	5.31
O95239				-1.15632	1.11e-05	7.68e-05	4.11
O95243				-0.107655	0.907906	0.934771	0.03
O95248				-0.940892	0.658288	0.730539	0.14
O95249				-1.57762	0.00427566	0.0123308	1.91
O95251				-0.390112	0.591747	0.67467	0.17
O95263				-1.61269	0.122429	0.192958	0.71
O95292				-2.25712	8.5e-07	7.98e-06	5.1
O95295				-1.63484	0.0778286	0.134686	0.87
O95297				-1.01756	0.00127215	0.00439274	2.36
O95298	YES	NDUFC2	MIM	-10.5115	2.13e-10	4.25e-09	8.37	YES
O95299	YES	NDUFA10		-5.1212	5.1e-13	1.55e-11	10.81	YES
O95302				-1.88546	0.000821247	0.00306672	2.51
O95340				-2.60614	0.0187952	0.0424326	1.37
O95342				-1.34069	0.665611	0.736455	0.13
O95347				-1.23434	1.38e-05	9.18e-05	4.04
O95361				-0.707831	0.302454	0.397559	0.4
O95363	YES	FARS2	Matrix	-1.9148	0.0108258	0.0269165	1.57	YES
O95365				-1.43143	0.196206	0.281746	0.55
O95372				-2.09607	0.0507749	0.0955563	1.02
O95373				-1.36551	0.00455128	0.0129864	1.89
O95376				-2.29185	0.348576	0.444073	0.35
O95379				-1.69067	0.128657	0.200565	0.7
O95391				-1.70398	0.390469	0.487057	0.31
O95400				-0.602124	0.231633	0.321622	0.49
O95425				-0.622521	0.0821219	0.14061	0.85
O95429				-0.373352	0.36035	0.456418	0.34
O95433				-1.04348	0.083157	0.141914	0.85
O95453				-2.34792	0.237832	0.328303	0.48
O95466-2				-2.08684	0.0162821	0.0378869	1.42
O95470				-1.42116	0.00166864	0.00556369	2.25
O95476				-2.31489	2.24e-05	0.000139989	3.85
O95478				-2.28124	0.000788052	0.00296334	2.53
O95486				-1.83071	0.00733717	0.0193488	1.71
O95487				-0.840956	0.431643	0.527405	0.28
O95562				-1.25145	0.000197434	0.00091489	3.04
O95571	YES	ETHE1		-2.86716	5.19e-10	9.72e-09	8.01	YES
O95573				-1.06978	2.9e-06	2.32e-05	4.63
O95602				-1.03282	0.106441	0.172655	0.76
O95613				-1.92422	0.223882	0.312991	0.5
O95619				-1.3247	0.000292719	0.00128065	2.89
O95625				-0.696624	0.00202409	0.00655309	2.18
O95630				-1.90046	0.144739	0.220425	0.66
O95671				-1.83244	0.238164	0.328607	0.48
O95672				-3.27004	0.00168294	0.00560506	2.25
O95674				-0.0936861	0.944724	0.961458	0.02
O95696				-0.127025	0.954248	0.967332	0.01
O95707				-3.28014	0.0172795	0.0396771	1.4
O95716				-1.06334	0.235265	0.325595	0.49
O95721	YES	SNAP29		-1.7658	0.00461725	0.0131366	1.88	YES
O95747				-1.30309	0.0890671	0.149955	0.82
O95757				-1.46111	0.000580125	0.00228915	2.64
O95758-1				-2.89583	0.0903299	0.151532	0.82
O95759				-1.50457	3.3e-11	7.62e-10	9.12
O95772				-0.788965	0.451927	0.547145	0.26
O95777				-0.195022	0.927587	0.94991	0.02
O95782				-2.22185	1.47e-06	1.28e-05	4.89
O95785				-0.132231	0.781843	0.833014	0.08
O95793				-3.49353	0.00281397	0.00866006	2.06
O95801				-3.11035	0.27158	0.364675	0.44
O95810				-4.38098	0.0418532	0.0817035	1.09
O95816				-1.33729	0.0148238	0.0350732	1.46
O95817				-0.885745	0.156636	0.234497	0.63
O95819-3				-2.53802	0.00102922	0.00368513	2.43
O95822	YES	MLYCD		3.68723	0.312364	0.407775	0.39
O95825				-0.278121	0.833524	0.876197	0.06
O95831	YES	AIFM1		-2.10721	3.2e-09	5.13e-08	7.29	YES
O95832				0.241478	0.567944	0.65372	0.18
O95833				0.42538	0.705061	0.770448	0.11
O95861				-5.43238	1.35e-09	2.32e-08	7.64
O95864				-0.696147	0.00200646	0.00651025	2.19
O95865				-0.446436	0.102507	0.167493	0.78
O95870				-1.85933	0.00035479	0.00151741	2.82
O95881				-2.3002	0.0209624	0.0465088	1.33
O95900	YES	TRUB2	Matrix	-4.55985	1.6e-12	4.58e-11	10.34	YES
O95905				-1.95816	6.11e-07	5.96e-06	5.22
O95983				-3.41107	0.0480818	0.0915954	1.04
O95989				0.0348605	0.959088	0.97074	0.01
O96000	YES	NDUFB10	Matrix	-1.82929	7.6e-05	0.000402953	3.39	YES
O96005				-2.13834	2.01e-07	2.17e-06	5.66
O96008	YES	TOMM40	MOM	-1.36077	0.000813236	0.00304449	2.52	YES
O96011	YES	PEX11B		-0.638706	0.368876	0.465621	0.33
O96013				-3.96465	0.108833	0.176032	0.75
O96019				-0.930327	0.278027	0.371393	0.43
O96028				-1.71193	0.00429554	0.0123821	1.91
P00156	YES	MT-CYB	MIM	-0.648723	0.263692	0.356105	0.45
P00167				-2.65102	0.00337415	0.0100697	2
P00338				0.357023	0.811172	0.858017	0.07
P00367	YES	GLUD1	Matrix	-2.54754	1.79e-09	3.02e-08	7.52	YES
P00374				-1.29221	0.000125266	0.000622123	3.21
P00387	YES	CYB5R3		-1.39733	7.51e-08	8.85e-07	6.05	YES
P00390	YES	GSR	Matrix	-1.48966	0.00940218	0.0238175	1.62	YES
P00395	YES	MT-CO1	MIM	-0.991797	0.454746	0.549729	0.26
P00403	YES	MT-CO2	MIM	-3.43056	0.000114457	0.000573371	3.24	YES
P00414	YES	MT-CO3	MIM	-4.41796	0.000440583	0.00181986	2.74	YES
P00441	YES	SOD1		-0.390977	0.654501	0.728249	0.14
P00491				-2.77114	6.74e-05	0.000365658	3.44
P00492				-2.75609	0.00325384	0.00978468	2.01
P00505	YES	GOT2		-1.85744	0.0150536	0.0355314	1.45	YES
P00519				-2.75093	0.00862492	0.0221233	1.66
P00533				-1.13063	0.000380897	0.00161506	2.79
P00558				-1.81356	4.27e-05	0.000243558	3.61
P00568				-2.05311	0.0290065	0.0607148	1.22
P00918				-0.865106	0.563953	0.65063	0.19
P00966				-2.13983	0.0182884	0.0416222	1.38
P01023				-0.521054	0.0407882	0.080006	1.1
P01033				0.341671	0.00782692	0.02035	1.69
P01100				0.591167	0.118803	0.188397	0.72
P01111				-0.519233	0.674043	0.742728	0.13
P01112				0.944932	0.512681	0.602438	0.22
P01116				-0.76105	0.0610677	0.110973	0.95
P01130				-1.79436	0.00278948	0.00860261	2.07
P01137				-2.15465	0.000832293	0.00309624	2.51
P01215				-0.246461	0.619576	0.698854	0.16
P01891				-0.984793	0.000808377	0.00302822	2.52
P02452				-0.971318	0.0044254	0.0126823	1.9
P02461				-1.10115	2.93e-17	1.38e-15	14.86
P02462				-1.43446	0.00539456	0.0150301	1.82
P02511				-1.16814	0.359291	0.455467	0.34
P02545				-1.33918	0.022577	0.049442	1.31
P02545-2				3.20406	0.0177455	0.0405425	1.39
P02751				0.454313	0.075622	0.13156	0.88
P02786				-0.673242	6.68e-05	0.0003631	3.44
P02792				-5.69282	0.00137297	0.00469428	2.33
P02794	YES	FTH1		-2.63992	8.13e-09	1.18e-07	6.93	YES
P02795				-1.51702	0.000413374	0.00172921	2.76
P03886	YES	MT-ND1	MIM	-4.82636	7.1e-06	5.21e-05	4.28	YES
P03897	YES	MT-ND3	MIM	-2.02659	2.35e-19	1.35e-17	16.87	YES
P03915	YES	MT-ND5	MIM	-3.72213	0.000441128	0.00182084	2.74	YES
P03973				-0.248304	0.146455	0.222466	0.65
P04035				-1.88386	0.0140345	0.033541	1.47
P04040	YES	CAT		-2.15716	1.76e-07	1.93e-06	5.71	YES
P04062				-1.35218	0.00108705	0.00385255	2.41
P04075				-1.06154	0.000947659	0.00344312	2.46
P04080				-0.559624	0.635677	0.711453	0.15
P04083				-0.825837	0.0402466	0.0791944	1.1
P04150				-1.63733	0.0204649	0.0456448	1.34
P04156				-0.293249	0.00584118	0.016085	1.79
P04179	YES	SOD2	Matrix	-4.5178	9.21e-17	4.25e-15	14.37	YES
P04181	YES	OAT	Matrix	-2.82634	9.76e-11	2.06e-09	8.69	YES
P04183				-1.99306	0.0185844	0.0421337	1.38
P04216				-1.1969	0.216787	0.304946	0.52
P04406				-2.26858	1.24e-18	6.54e-17	16.18
P04626				-0.104551	0.943257	0.960966	0.02
P04632				-1.24971	0.0121687	0.0297184	1.53
P04792				-0.803895	0.148557	0.22485	0.65
P04818				-1.32801	0.0743562	0.129778	0.89
P04843				-1.23529	2.12e-05	0.000133386	3.87
P04844-2				-1.10727	0.123045	0.193515	0.71
P04899				-0.699273	0.205606	0.292698	0.53
P04920				-0.773565	0.0233436	0.0507637	1.29
P05023				-1.47091	9.63e-23	7.5e-21	20.13
P05026				-1.53397	1.07e-08	1.5e-07	6.82
P05067				-0.288907	0.1564	0.234323	0.63
P05091	YES	ALDH2	Matrix	-2.52134	4.62e-09	7.24e-08	7.14	YES
P05106				2.15196	0.184384	0.268468	0.57
P05114				-0.877643	0.454456	0.549491	0.26
P05121				0.215683	0.00723285	0.0191505	1.72
P05141	YES	SLC25A5	MIM	-2.95138	1.01e-07	1.16e-06	5.93	YES
P05165	YES	PCCA	Matrix	-2.35747	7.01e-05	0.000377964	3.42	YES
P05166	YES	PCCB	Matrix	-1.93054	5.21e-11	1.15e-09	8.94	YES
P05186				-1.78461	0.000997231	0.00358361	2.45
P05198				-0.617756	0.146812	0.22295	0.65
P05204				0.0573298	0.987154	0.990335	0
P05362				-0.681764	0.0994114	0.163475	0.79
P05386				-4.11436	0.0139214	0.0333178	1.48
P05387				-2.73312	0.00084735	0.0031404	2.5
P05388				-2.64138	6.73e-09	1e-07	7
P05412				-0.081268	0.957379	0.969674	0.01
P05423				-0.110006	0.567701	0.65368	0.18
P05455				-0.324159	0.540584	0.629192	0.2
P05534				-2.69355	0.0547599	0.101697	0.99
P05556				-0.843087	2.67e-07	2.83e-06	5.55
P05783				-1.36881	1.89e-06	1.58e-05	4.8
P05784				-0.99474	0.836168	0.87834	0.06
P05787				-1.5306	6.12e-10	1.14e-08	7.94
P06132				0.296621	0.833057	0.876071	0.06
P06241				-1.94228	0.00125388	0.00433869	2.36
P06280				-1.14009	0.00130528	0.00449662	2.35
P06396				-1.0359	0.00252791	0.00791562	2.1
P06454				-0.606472	0.0760056	0.132033	0.88
P06493				-2.63774	2.44e-06	2.01e-05	4.7
P06576	YES	ATP5F1B	Matrix	-2.49098	1.87e-28	2.51e-26	25.6	YES
P06703				-3.71429	0.00567849	0.0157101	1.8
P06730				-0.109749	0.828137	0.871762	0.06
P06733				-1.23625	0.000434555	0.00179622	2.75
P06737				-0.0454518	0.941647	0.959986	0.02
P06744				-1.28609	0.0389129	0.0772154	1.11
P06748				0.50721	0.509516	0.599878	0.22
P06753-2				-0.947048	0.0110588	0.0274033	1.56
P06756				-1.11637	4.49e-14	1.54e-12	11.81
P06858				-0.453596	9.67e-05	0.000495492	3.3
P06865				-0.737286	0.0239597	0.0518746	1.29
P07093				-0.338113	0.534493	0.623207	0.21
P07099				-1.39083	1.86e-06	1.56e-05	4.81
P07195	YES	LDHB		-1.68616	0.00236653	0.00748159	2.13	YES
P07199				-4.76787	0.0417241	0.0815053	1.09
P07203	YES	GPX1		-1.8834	0.00798451	0.0206961	1.68	YES
P07225				-6.91447	4.99e-36	1.23e-33	32.91
P07237				-1.24679	1.1e-07	1.26e-06	5.9
P07305				-5.70813	6.4e-05	0.000349958	3.46
P07339				-1.08229	0.00148551	0.0050239	2.3
P07355				-0.777688	0.00277617	0.008566	2.07
P07384				-1.62226	0.0944005	0.156628	0.81
P07437				-1.99333	0.00907054	0.023116	1.64
P07602				-0.0632476	0.756298	0.811741	0.09
P07686				-1.40035	0.0006013	0.00236325	2.63
P07711				-0.62191	0.311033	0.406491	0.39
P07737				-0.469657	0.393921	0.489916	0.31
P07741				-3.51893	3.9e-05	0.000224119	3.65
P07814				-0.89461	0.00399965	0.0116484	1.93
P07858				-0.788251	0.42709	0.522814	0.28
P07900				-0.887696	0.0159572	0.0372481	1.43
P07910-2				-1.38068	3.42e-05	0.000201457	3.7
P07919	YES	UQCRH	IMS	-1.77192	0.0637957	0.115116	0.94
P07942				-0.567189	6.33e-05	0.000346765	3.46
P07947				-1.88013	0.0108357	0.0269298	1.57
P07948				-2.84563	1.52e-05	0.000100099	4
P07951				-1.27781	1.49e-10	3.06e-09	8.51
P07951-2				-0.55294	0.00150381	0.00507996	2.29
P07954	YES	FH	Matrix	-2.29409	2.18e-07	2.36e-06	5.63	YES
P07992				-1.8439	7.64e-25	7.06e-23	22.15
P07996				-0.136125	0.261868	0.35437	0.45
P08047				-2.41989	0.00421291	0.0121855	1.91
P08069				-1.49993	8.67e-07	8.1e-06	5.09
P08133				-0.751822	0.0125828	0.0305281	1.52
P08134				-2.42038	0.241393	0.332055	0.48
P08174				-0.634297	0.0317015	0.0653701	1.18
P08183				-0.653626	0.696773	0.763615	0.12
P08195				-0.211762	0.743094	0.801177	0.1
P08236				-1.54772	0.0170142	0.039266	1.41
P08237				-2.11374	3.16e-05	0.000188125	3.73
P08238				-0.613382	0.0561104	0.103587	0.98
P08240				-1.61033	1.72e-06	1.46e-05	4.84
P08243				-1.93388	0.0328479	0.0672534	1.17
P08397				-0.565108	0.221634	0.310558	0.51
P08559	YES	PDHA1	Matrix	-3.31917	1.63e-18	8.31e-17	16.08	YES
P08572				-0.412176	0.00190763	0.0062306	2.21
P08574			MIM	-1.48283	0.00368024	0.0108464	1.96
P08579				-0.3869	0.82012	0.865171	0.06
P08581				-1.17045	2.74e-11	6.43e-10	9.19
P08582				-0.241785	0.754849	0.810627	0.09
P08603				-0.573314	0.417005	0.51259	0.29
P08621				-0.822056	0.0716438	0.125749	0.9
P08648				-1.24313	4.27e-05	0.000243558	3.61
P08651				-1.87241	0.0764147	0.132666	0.88
P08670				-1.30566	6.17e-08	7.36e-07	6.13
P08708				-2.93029	9.37e-06	6.65e-05	4.18
P08727				-2.00755	4.92e-08	5.96e-07	6.22
P08729				-1.03471	0.175207	0.257117	0.59
P08754				-1.21694	0.00176938	0.0058526	2.23
P08758				-1.6827	0.00114909	0.00403239	2.39
P08865				-1.44148	0.0237967	0.0515644	1.29
P08913				0.368139	0.719864	0.78157	0.11
P08962				-0.69241	0.00223479	0.0071326	2.15
P09001	YES	MRPL3	Matrix	-1.97738	0.0685344	0.121663	0.91
P09012				-1.00517	0.355228	0.451186	0.35
P09038-1				-3.22894	3.43e-08	4.34e-07	6.36
P09104				-0.210664	0.835723	0.878028	0.06
P09110	YES	ACAA1		-2.02417	0.000245709	0.00110354	2.96	YES
P09132				1.01108	0.577272	0.661352	0.18
P09211				-0.938252	0.0724889	0.127119	0.9
P09234				-1.69052	0.000329791	0.00142077	2.85
P09382				-1.29008	0.0195627	0.043914	1.36
P09429				-0.993547	0.0079504	0.0206348	1.69
P09471-2				-1.28159	0.351945	0.44769	0.35
P09488				-1.05096	0.280998	0.374179	0.43
P09493-3				-1.05542	2.49e-06	2.03e-05	4.69
P09496-2				-0.570668	0.357832	0.454103	0.34
P09497-2				0.0104102	0.993316	0.994493	0
P09525				-1.60832	0.000870996	0.00320993	2.49
P09543				-2.19819	6.41e-08	7.62e-07	6.12
P09601				-1.48904	8.38e-05	0.000437662	3.36
P09622	YES	DLD	Matrix	-2.31921	5.72e-09	8.65e-08	7.06	YES
P09651-2				-0.422135	0.0668685	0.119639	0.92
P09661				-1.34386	0.00132538	0.00454999	2.34
P09669	YES	COX6C	MIM	-4.87593	0.00229318	0.00729862	2.14	YES
P09758				-0.658135	0.274784	0.368142	0.43
P09874				-1.27878	6.95e-06	5.12e-05	4.29
P09884				-0.743611	0.300293	0.394982	0.4
P09958				-1.83827	1.42e-06	1.24e-05	4.91
P09960				-1.71982	0.102071	0.166873	0.78
P09972				-1.96731	0.0282064	0.0593106	1.23
P0C1Z6				-0.7522	0.677244	0.745561	0.13
P0CG08				-0.950011	0.11552	0.184078	0.73
P0CG12				-1.06725	1.2e-07	1.36e-06	5.87
P0CG30				-1.38439	0.59913	0.680855	0.17
P0DJ07	YES	PET100		-3.35202	5.45e-33	1.19e-30	29.92	YES
P0DJ93				-1.42628	0.102972	0.168161	0.77
P0DMV9				-1.43719	0.000143545	0.000699398	3.16
P0DMW3				-1.28499	0.00845398	0.0217491	1.66
P0DN79				-1.29083	0.307899	0.403193	0.39
P0DP25				-0.0738578	0.95234	0.966059	0.01
P0DPB6				1.72802	0.231768	0.321733	0.49
P10109	YES	FDX1	Matrix	-1.92745	6.3e-10	1.17e-08	7.93	YES
P10155				-2.01311	0.328986	0.425344	0.37
P10176	YES	COX8A	MIM	-7.67927	1.32e-06	1.17e-05	4.93	YES
P10253				-2.39372	0.000464683	0.00190742	2.72
P10276				-1.39015	0.0043814	0.0125745	1.9
P10301				-0.822541	0.014031	0.033541	1.47
P10321				-2.01455	0.0626136	0.113364	0.95
P10398				3.03365	0.251947	0.343697	0.46
P10515	YES	DLAT	Matrix	-3.65317	1.37e-13	4.49e-12	11.35	YES
P10586				-0.874919	0.334222	0.430139	0.37
P10588				-0.502434	0.0305893	0.0635085	1.2
P10589				-0.790343	3.84e-07	3.94e-06	5.4
P10599				-5.419	0.0306204	0.0635507	1.2
P10606	YES	COX5B	Matrix	0.512607	0.364566	0.461067	0.34
P10619				-1.20325	0.0244061	0.0525759	1.28
P10620	YES	MGST1		-2.32495	0.000250018	0.00112034	2.95	YES
P10644				-1.62314	0.00430734	0.012402	1.91
P10646				0.334128	0.163799	0.242764	0.61
P10768				-2.02402	0.0122803	0.0299117	1.52
P10809	YES	HSPD1	Matrix	-2.29078	8.38e-27	1.01e-24	23.99	YES
P10909				0.386026	0.0895631	0.150657	0.82
P11021				-0.739074	4.7e-05	0.000264157	3.58
P11047				-0.600965	7.14e-11	1.54e-09	8.81
P11117				-0.737892	0.263276	0.355629	0.45
P11137				-1.69391	0.387323	0.48395	0.32
P11142				-0.891878	0.00838019	0.0215704	1.67
P11166				-0.718144	0.0167757	0.0388217	1.41
P11169				0.54562	0.016146	0.0376443	1.42
P11171				0.255477	0.632465	0.709396	0.15
P11172				-2.88885	0.000575103	0.00227237	2.64
P11177	YES	PDHB	Matrix	-2.24024	4.67e-08	5.67e-07	6.25	YES
P11182	YES	DBT	Matrix	-2.32694	1.63e-05	0.000106036	3.97	YES
P11216				-1.08421	0.202738	0.28978	0.54
P11234				-1.19758	0.347248	0.442666	0.35
P11274				-0.54123	0.00717332	0.0190526	1.72
P11279				-2.34306	0.000231703	0.0010486	2.98
P11310	YES	ACADM	Matrix	-2.31423	1.71e-05	0.000110272	3.96	YES
P11387				-0.929984	0.0840907	0.143425	0.84
P11388				-1.52633	2.16e-38	7.09e-36	35.15
P11413				-1.6481	3.86e-05	0.000222125	3.65
P11441				-2.20017	0.0276702	0.0583284	1.23
P11473				2.20903	0.403727	0.499486	0.3
P11498	YES	PC	Matrix	-2.97353	3.13e-34	7.12e-32	31.15	YES
P11532-6				-2.36867	0.024593	0.0528972	1.28
P11586				-1.61472	3.31e-07	3.43e-06	5.46
P11717				-0.776112	7.4e-05	0.000393722	3.4
P11766				-2.08098	0.00118417	0.00413482	2.38
P11802				-1.83188	0.150327	0.227238	0.64
P11908				-0.563204	0.707707	0.771983	0.11
P11940				-2.52861	0.0060096	0.0164569	1.78
P12004				-0.654337	0.129171	0.200861	0.7
P12036				-1.73605	0.145143	0.220699	0.66
P12074	YES	COX6A1	MIM	-1.77825	0.111059	0.178461	0.75
P12081				-1.3852	0.0171252	0.0394453	1.4
P12235	YES	SLC25A4	MIM	-1.29572	0.255867	0.34784	0.46
P12236	YES	SLC25A6	MIM	-2.61071	1.25e-18	6.54e-17	16.18	YES
P12268				-2.29578	4.74e-07	4.72e-06	5.33
P12270				-1.17344	4.13e-07	4.19e-06	5.38
P12277				-0.234826	0.662466	0.733387	0.13
P12429				-1.8868	2.31e-05	0.000144005	3.84
P12694	YES	BCKDHA		-2.89955	5.61e-21	3.77e-19	18.42	YES
P12814				-0.941682	0.020957	0.0465088	1.33
P12955				-0.496281	0.596472	0.678626	0.17
P12956				-0.669742	0.0828175	0.141457	0.85
P13010				-0.712879	0.0595271	0.108635	0.96
P13051	YES	UNG	Matrix	-2.61056	6.82e-05	0.000368977	3.43	YES
P13073	YES	COX4I1	MIM	-5.01739	1.32e-26	1.56e-24	23.81	YES
P13196	YES	ALAS1	Matrix	-4.56154	5.24e-15	1.97e-13	12.7	YES
P13284				0.148955	0.755549	0.811105	0.09
P13473-2				-1.03343	0.183096	0.266752	0.57
P13489				-0.279747	0.703589	0.769257	0.11
P13497				-0.764958	0.232395	0.322226	0.49
P13498				-0.164596	0.593479	0.676252	0.17
P13639				-2.63558	6.45e-32	1.27e-29	28.9
P13667				-0.403084	0.0639928	0.115437	0.94
P13674-2				-1.66121	0.0499823	0.0944251	1.02
P13693				-3.76143	1.23e-14	4.55e-13	12.34
P13726				-0.639839	0.00023271	0.00105235	2.98
P13797				-0.591396	0.15583	0.233764	0.63
P13798				-1.07149	0.114325	0.182568	0.74
P13804	YES	ETFA	Matrix	-2.63854	5.54e-06	4.17e-05	4.38	YES
P13807				-3.52126	0.00325939	0.00979381	2.01
P13861				-0.518011	0.514102	0.603669	0.22
P13929				-1.65163	0.000981813	0.0035416	2.45
P13984				-2.35327	0.0247124	0.0530962	1.27
P13987				-0.35472	0.519308	0.608534	0.22
P13995	YES	MTHFD2	Matrix	-4.31123	3.36e-12	9.07e-11	10.04	YES
P14174				-0.547953	0.641437	0.715733	0.15
P14209				-1.9684	0.0302555	0.0628817	1.2
P14314				-0.49779	0.0750558	0.130806	0.88
P14316				-1.59341	0.0593481	0.108414	0.96
P14324	YES	FDPS		-0.680781	0.419164	0.514924	0.29
P14384				-1.77072	0.00966948	0.024359	1.61
P14406	YES	COX7A2	MIM	-6.63648	1.9e-08	2.54e-07	6.59	YES
P14543				-0.0551503	0.780794	0.832294	0.08
P14550				-0.741874	0.43485	0.530447	0.28
P14618				-0.807523	0.176667	0.25866	0.59
P14618-2				-0.404626	0.461031	0.555058	0.26
P14625				-0.618921	0.000850548	0.00314801	2.5
P14635				-1.13881	3.9e-11	8.75e-10	9.06
P14678				-2.41694	8.75e-05	0.000454181	3.34
P14735	YES	IDE		-2.76931	0.000395166	0.0016672	2.78	YES
P14854	YES	COX6B1	IMS	-1.98525	0.00633144	0.0171949	1.76	YES
P14866				-1.49339	2.57e-06	2.08e-05	4.68
P14868				-1.81981	3.84e-06	2.98e-05	4.53
P14923				-1.22019	7.19e-07	6.91e-06	5.16
P14927	YES	UQCRB	Matrix	-4.99407	2.22e-28	2.92e-26	25.53	YES
P15036				0.284801	0.364544	0.461067	0.34
P15104				0.493257	0.647086	0.721084	0.14
P15121				-0.975424	0.0890857	0.149955	0.82
P15144				-0.438098	0.632036	0.709392	0.15
P15151				-0.647344	0.000229127	0.00103853	2.98
P15170-3				-1.4045	0.0172785	0.0396771	1.4
P15260				-1.1419	2.08e-06	1.73e-05	4.76
P15289				-1.43529	0.0912022	0.152476	0.82
P15291				-1.27369	0.000124342	0.000619093	3.21
P15311				-1.22019	1.99e-06	1.66e-05	4.78
P15328				-0.429378	0.329605	0.425866	0.37
P15336				0.374774	0.504034	0.594313	0.23
P15374				2.35284	0.225504	0.314741	0.5
P15407				-0.107086	0.456902	0.551403	0.26
P15408				-0.327153	0.0154664	0.0362778	1.44
P15529				-0.160401	0.949801	0.964476	0.02
P15529-2				-0.538341	0.0222619	0.0489513	1.31
P15531				-1.18012	0.417365	0.512926	0.29
P15559				-1.68461	0.0121364	0.0296517	1.53
P15586				-0.576851	0.147834	0.224131	0.65
P15735				1.62163	0.477795	0.570249	0.24
P15848				-4.44753	0.0139242	0.0333178	1.48
P15880				-1.75197	0.0012281	0.00426302	2.37
P15924				-2.61895	8.84e-09	1.27e-07	6.9
P15927				-1.40295	0.157693	0.235722	0.63
P15954	YES	COX7C	MIM	-7.85428	3.75e-05	0.000216492	3.66	YES
P16035				0.0123852	0.950575	0.96506	0.02
P16066				-0.891579	0.0818415	0.140235	0.85
P16070				-1.50902	4.86e-07	4.81e-06	5.32
P16083				-2.58637	0.0182746	0.0416066	1.38
P16144				-1.19471	1.56e-07	1.74e-06	5.76
P16152				-2.76041	0.000215017	0.000985148	3.01
P16219	YES	ACADS	Matrix	-1.59835	0.402558	0.498457	0.3
P16220				-0.0454259	0.973832	0.982134	0.01
P16278				-1.10866	0.0783666	0.135354	0.87
P16333				-2.33554	0.340035	0.435546	0.36
P16401				-1.86	0.202772	0.28978	0.54
P16402				-2.47515	0.215977	0.303979	0.52
P16435				-1.13765	0.000828508	0.00308798	2.51
P16455				-1.82319	0.00718599	0.0190691	1.72
P16615				-1.29788	7.88e-10	1.43e-08	7.84
P16930				-5.24285	0.0199085	0.0445009	1.35
P16949				-0.639946	0.163259	0.242207	0.62
P16989				-1.42644	0.00816786	0.0210881	1.68
P17026				-1.81555	0.0930238	0.154821	0.81
P17028				-2.53933	0.0014023	0.00476977	2.32
P17029				-1.25951	0.0439578	0.0849707	1.07
P17036				-1.65032	0.40219	0.498106	0.3
P17050				-1.56145	0.0435467	0.0843691	1.07
P17066				-1.05804	0.580989	0.663973	0.18
P17096				-1.32256	0.696241	0.763362	0.12
P17152	YES	TMEM11	MIM	-1.36263	0.0104989	0.026214	1.58	YES
P17174				0.141427	0.857792	0.894541	0.05
P17252				-0.813093	0.109478	0.176592	0.75
P17275				-0.421933	0.0301699	0.0627478	1.2
P17301				-1.17272	0.141263	0.216301	0.66
P17302				-0.614079	1.81e-06	1.53e-05	4.82
P17342				-0.604035	0.000500853	0.00202498	2.69
P17405				-1.42817	0.0858692	0.14566	0.84
P17480				-1.39061	0.000224113	0.00102207	2.99
P17535				-3.47883	0.000474829	0.00194099	2.71
P17544				-1.53926	0.549328	0.637546	0.2
P17568	YES	NDUFB7	IMS	-1.91977	0.00355252	0.0105171	1.98	YES
P17655				-0.714323	0.186608	0.271	0.57
P17676				-0.22993	0.330454	0.426605	0.37
P17693				-0.612166	3.47e-08	4.38e-07	6.36
P17706				-1.48349	0.139587	0.214401	0.67
P17812				-0.370668	0.624765	0.702588	0.15
P17813				-1.55673	0.000187083	0.000874777	3.06
P17844				-1.73977	7.81e-13	2.31e-11	10.64
P17858				-3.35271	0.00937317	0.0237644	1.62
P17931				-1.71302	0.0209091	0.0464661	1.33
P17980				-1.76899	0.000133665	0.000659955	3.18
P17987				-1.3641	1.48e-05	9.8e-05	4.01
P18031				-1.32978	7.62e-06	5.53e-05	4.26
P18074				1.51678	0.270329	0.363243	0.44
P18077				-2.35365	0.0184041	0.0418212	1.38
P18084				-2.15805	1.7e-07	1.88e-06	5.73
P18085				-1.14142	0.0155013	0.0363274	1.44
P18124				-1.04123	0.122996	0.193515	0.71
P18146				0.765971	0.00237516	0.00750083	2.12
P18206				-1.05571	1.15e-06	1.04e-05	4.98
P18433				1.48833	0.196411	0.281778	0.55
P18463				-0.580782	0.210105	0.297527	0.53
P18615				-1.83048	0.0143108	0.0340775	1.47
P18621				-2.89631	1.47e-06	1.28e-05	4.89
P18669				-0.719168	0.311893	0.40734	0.39
P18754				-0.753845	0.0814077	0.139573	0.86
P18846				-4.58882	9.68e-05	0.000495688	3.3
P18847				-0.00509764	0.944879	0.961458	0.02
P18850				-0.694099	6.94e-05	0.000374586	3.43
P18858				-0.208502	0.624635	0.702588	0.15
P18859	YES	ATP5PF	MIM	-5.68306	0.0164547	0.0382135	1.42	YES
P18887				0.23784	0.812413	0.858725	0.07
P19021				-1.83881	0.0120429	0.0294842	1.53
P19022				-0.84951	0.000694588	0.00265406	2.58
P19075				-1.70238	0.325502	0.4213	0.38
P19174				0.368349	0.473319	0.56605	0.25
P19256				-1.17038	0.0379134	0.0755661	1.12
P19338				-0.291011	0.611607	0.692458	0.16
P19367				-1.71259	2.82e-07	2.97e-06	5.53
P19387				-2.14586	0.090668	0.151884	0.82
P19388				-2.05565	6.48e-05	0.000353421	3.45
P19404	YES	NDUFV2	Matrix	-3.4046	4.2e-14	1.46e-12	11.84	YES
P19419				0.0470472	0.981027	0.986169	0.01
P19447				0.437075	0.608989	0.690203	0.16
P19525				-1.74135	0.0160934	0.0375513	1.43
P19623				-1.99667	0.00639456	0.0173386	1.76
P19784				3.99634	0.331371	0.427028	0.37
P19801				-0.345172	0.024945	0.05346	1.27
P19838				-0.134732	0.811485	0.85805	0.07
P19971				0.216828	0.913116	0.938934	0.03
P20020				-1.66659	2.76e-05	0.000166885	3.78
P20042				-0.252163	0.666216	0.736849	0.13
P20073				-1.29614	0.0754114	0.131299	0.88
P20248				-0.982835	0.0265479	0.0564048	1.25
P20290				0.730687	0.000441555	0.00182134	2.74
P20336				-4.18157	0.0862523	0.146226	0.83
P20338				-1.86794	0.000422065	0.00175317	2.76
P20339				-0.977528	0.0107765	0.0268253	1.57
P20340-2				-3.02462	0.0315048	0.0650666	1.19
P20585				-1.44083	0.257866	0.350317	0.46
P20618				-1.01092	0.0357723	0.0720931	1.14
P20645				-0.224476	0.728909	0.788454	0.1
P20674	YES	COX5A	Matrix	-3.14208	4.35e-08	5.35e-07	6.27	YES
P20700				-1.13328	6.39e-07	6.22e-06	5.21
P20810-6				-0.982754	0.0172382	0.039613	1.4
P20827				0.449973	6.77e-05	0.000366788	3.44
P20908				-1.44247	4.68e-16	2.04e-14	13.69
P20933				-1.66008	0.100908	0.165316	0.78
P20962				-1.24087	0.263279	0.355629	0.45
P21266				-1.37918	0.00724512	0.0191744	1.72
P21281				-0.701863	0.227903	0.317262	0.5
P21283				-4.57695	1.37e-05	9.15e-05	4.04
P21291				-1.23332	0.000470088	0.0019256	2.72
P21333-2				-0.885457	4.05e-08	5.04e-07	6.3
P21399				-1.81489	0.00701093	0.0187222	1.73
P21580				0.524755	0.490963	0.581736	0.24
P21589				-1.58754	0.0545552	0.101412	0.99
P21675-4				-3.39167	0.162073	0.24093	0.62
P21731				-0.392709	0.547153	0.635337	0.2
P21796	YES	VDAC1	MOM	-1.91473	1.94e-11	4.64e-10	9.33	YES
P21912	YES	SDHB	Matrix	-2.66738	2.31e-06	1.91e-05	4.72	YES
P21926				-0.897824	0.0017029	0.00566515	2.25
P21953	YES	BCKDHB		-3.35473	1.02e-08	1.45e-07	6.84	YES
P21964	YES	COMT		-1.23485	0.00756484	0.019802	1.7	YES
P21980				-1.69701	0.00235877	0.00746503	2.13
P22004				-1.28195	2.12e-06	1.76e-05	4.76
P22033	YES	MMUT	Matrix	-2.67111	1.13e-07	1.29e-06	5.89	YES
P22059				-1.12386	0.00247314	0.00776056	2.11
P22061				-1.66439	0.0336217	0.0684587	1.16
P22087				-0.733941	0.660315	0.732376	0.14
P22102				-1.22678	0.0221724	0.0487907	1.31
P22234	YES	PAICS		-1.10138	0.00011807	0.000590348	3.23	YES
P22307	YES	SCP2		-1.69598	3.63e-05	0.000212059	3.67	YES
P22314				-0.777165	0.00812963	0.0210078	1.68
P22392-2				-2.59131	0.161634	0.24046	0.62
P22415				0.559015	0.668279	0.738579	0.13
P22466				-1.00502	3.99e-18	1.97e-16	15.71
P22570	YES	FDXR	Matrix	-2.46518	2.01e-06	1.67e-05	4.78	YES
P22607				-3.77601	0.00756929	0.019802	1.7
P22626				-1.31522	4.62e-06	3.53e-05	4.45
P22681				-1.92285	0.305975	0.401118	0.4
P22692				-0.290043	0.0299049	0.0622889	1.21
P22694				-0.1372	0.870084	0.903854	0.04
P22695	YES	UQCRC2	Matrix	-3.16277	5.45e-19	2.93e-17	16.53	YES
P22736				-0.765418	0.208424	0.295572	0.53
P22830	YES	FECH	Matrix	-2.07994	0.001798	0.00592706	2.23	YES
P23025				-0.706378	0.343763	0.439455	0.36
P23142				0.264919	0.696058	0.763362	0.12
P23142-4				-0.565525	1.92e-21	1.35e-19	18.87
P23193				-1.95002	3.78e-06	2.94e-05	4.53
P23229				-4.45616	0.0238913	0.0517455	1.29
P23229-6				4.39501	0.140402	0.215403	0.67
P23246				-2.08936	2.11e-10	4.21e-09	8.38
P23258				-1.278	0.058974	0.107864	0.97
P23284				-0.972768	9.44e-05	0.000485984	3.31
P23368	YES	ME2	Matrix	-2.54909	2.44e-06	2.01e-05	4.7	YES
P23381				0.566976	0.3687	0.465498	0.33
P23396				-1.23198	0.0024542	0.00770521	2.11
P23434	YES	GCSH	Matrix	-1.68904	0.00209708	0.00676347	2.17	YES
P23458				-1.57233	7.03e-07	6.76e-06	5.17
P23497				-3.36874	0.110161	0.177403	0.75
P23511				-7.2986	2.55e-25	2.51e-23	22.6
P23526				-1.48381	0.0012543	0.00433869	2.36
P23528				-1.49168	0.105315	0.171273	0.77
P23588				-2.03448	4.12e-07	4.19e-06	5.38
P23634				-1.46647	0.000431605	0.0017854	2.75
P23743				-1.2947	0.638351	0.7135	0.15
P23786	YES	CPT2	Matrix	-1.89831	0.000179924	0.000845316	3.07	YES
P23919	YES	DTYMK		-2.95651	2.42e-05	0.00014996	3.82	YES
P23921				-1.03357	0.000700372	0.00267271	2.57
P24311	YES	COX7B	MIM	-6.35365	2.28e-09	3.79e-08	7.42	YES
P24390				-4.07709	8.08e-06	5.81e-05	4.24
P24468				-0.593013	0.00259363	0.0080829	2.09
P24534				-1.5219	7.25e-05	0.000387872	3.41
P24539	YES	ATP5PB	MIM	-4.17902	3.79e-11	8.52e-10	9.07	YES
P24666				0.48843	0.533626	0.622832	0.21
P24752	YES	ACAT1	Matrix	-1.68996	4.6e-05	0.000259261	3.59	YES
P24844				-0.0475145	0.921023	0.944659	0.02
P24928				-1.28113	0.0598257	0.10905	0.96
P24941				-1.67399	0.000409121	0.00171506	2.77
P25054				-0.516262	0.866708	0.901139	0.05
P25098				-1.66589	0.373526	0.470588	0.33
P25106				-0.0962722	0.629347	0.70691	0.15
P25205				-1.38174	2.33e-05	0.00014448	3.84
P25325	YES	MPST		-3.58594	5.12e-05	0.000285768	3.54	YES
P25391				0.139307	0.777444	0.82962	0.08
P25398				-2.77479	0.043529	0.0843623	1.07
P25440				-0.469781	0.533977	0.62285	0.21
P25445				-1.84755	0.00103641	0.00369744	2.43
P25490				-0.648206	0.0710203	0.124951	0.9
P25685				-0.931621	0.0598802	0.109083	0.96
P25686				-0.00873047	0.985288	0.988641	0
P25705	YES	ATP5F1A	Matrix	-1.64652	2.1e-10	4.21e-09	8.38	YES
P25786				-1.2099	0.0553602	0.102554	0.99
P25787				-0.336293	0.668769	0.738844	0.13
P25788				-1.29284	0.0678042	0.120693	0.92
P25789				-0.6733	0.287521	0.380993	0.42
P26006				-1.19818	0.0172104	0.0395827	1.4
P26012				-2.1005	0.00640539	0.0173559	1.76
P26038				-1.3017	1.25e-09	2.18e-08	7.66
P26196				-1.12597	0.0544882	0.101383	0.99
P26358				-1.26134	4e-09	6.3e-08	7.2
P26368				-3.22638	1.44e-05	9.52e-05	4.02
P26373				-2.69719	8.52e-07	7.99e-06	5.1
P26374				-0.470628	0.207919	0.294926	0.53
P26440	YES	IVD	Matrix	-2.63028	2.68e-05	0.000163317	3.79	YES
P26447				-0.291909	0.601151	0.68289	0.17
P26572				-1.93125	0.12884	0.200602	0.7
P26583				-1.11897	0.26767	0.360246	0.44
P26599				-2.33809	2.12e-06	1.76e-05	4.76
P26639				-1.17034	4.44e-08	5.45e-07	6.26
P26640				-0.463711	0.269621	0.362374	0.44
P26641				-1.6025	3.27e-08	4.16e-07	6.38
P26885				-0.313192	0.530439	0.619823	0.21
P27105	YES	STOM		-1.40227	4.14e-06	3.19e-05	4.5	YES
P27144	YES	AK4	Matrix	-4.16823	5.91e-07	5.78e-06	5.24	YES
P27338	YES	MAOB	MOM	0.0499714	0.928798	0.950985	0.02		YES
P27348				-0.989151	0.0895791	0.150657	0.82
P27448				-3.18417	0.0374294	0.0747704	1.13
P27449				-2.2011	0.016119	0.0375961	1.42
P27540				-3.43215	0.000221632	0.00101154	3
P27635				-1.71353	8.14e-08	9.53e-07	6.02
P27658				-0.314794	0.285257	0.378487	0.42
P27694				-0.968212	0.0397666	0.0784849	1.11
P27695	YES	APEX1	Matrix	-0.694883	0.0886934	0.14955	0.83
P27701				-0.876069	0.162496	0.241377	0.62
P27708				-2.08651	7.87e-06	5.68e-05	4.25
P27797				-0.944096	0.00182025	0.00598819	2.22
P27816				-1.91542	2.89e-06	2.32e-05	4.64
P27816-4				-1.83679	0.350252	0.445632	0.35
P27824				-0.903599	0.000135245	0.000666644	3.18
P28062				-5.08555	0.141117	0.216189	0.67
P28066				-0.647178	0.31708	0.412748	0.38
P28070				-2.30771	7.51e-05	0.000399337	3.4
P28072				-0.195397	0.852156	0.889762	0.05
P28074				-1.02466	0.318512	0.414156	0.38
P28288	YES	ABCD3		-1.54731	7.93e-06	5.72e-05	4.24	YES
P28289				-5.54397	0.0191284	0.0431355	1.37
P28290				-1.18072	5.22e-08	6.27e-07	6.2
P28300				-0.776387	0.384743	0.481438	0.32
P28330	YES	ACADL		-6.18144	0.000277422	0.00122276	2.91	YES
P28331	YES	NDUFS1	Matrix	-4.18705	9.18e-50	5.43e-47	46.27	YES
P28340				-0.154267	0.862317	0.89831	0.05
P28347				-1.55988	0.00139847	0.00475948	2.32
P28370				-1.99025	2.98e-05	0.000178844	3.75
P28482				-1.61473	0.162472	0.241377	0.62
P28702				-0.168194	0.944427	0.961329	0.02
P28715				-0.9131	0.257754	0.350244	0.46
P28799				-1.13908	0.00064801	0.00251014	2.6
P28827				-3.42466	0.014741	0.0348913	1.46
P28838	YES	LAP3		-1.85768	0.000142935	0.000697573	3.16	YES
P29083				-1.63541	0.0822902	0.140841	0.85
P29084				1.97425	0.46652	0.560184	0.25
P29144				-1.43463	0.00205689	0.00665199	2.18
P29218				-1.63442	0.285532	0.378767	0.42
P29279				0.760838	7.11e-05	0.000382388	3.42
P29317				-0.391862	0.00334368	0.00999388	2
P29353				-3.84676	0.00652148	0.0175819	1.75
P29372-2				-1.00571	0.00579308	0.0159718	1.8
P29400				-0.296684	0.042642	0.0829969	1.08
P29401				-1.81401	2.84e-18	1.41e-16	15.85
P29558				-0.778991	0.0544259	0.101299	0.99
P29597				-0.708559	0.000774613	0.00292023	2.53
P29692				0.346554	0.718544	0.780424	0.11
P29692-3				2.89124	0.0518977	0.0973905	1.01
P29966				-0.325063	0.440991	0.536059	0.27
P29992				-1.39126	0.0153884	0.0361342	1.44
P30038	YES	ALDH4A1	Matrix	-3.44449	0.000252515	0.00112982	2.95	YES
P30040				-1.07081	0.00639608	0.0173386	1.76
P30041	YES	PRDX6		-1.01483	0.0455211	0.0874212	1.06
P30043				-1.53891	0.0609584	0.110808	0.96
P30044	YES	PRDX5	Matrix	-2.27782	0.00402344	0.0117119	1.93	YES
P30046				-2.27588	0.0187096	0.0423289	1.37
P30048	YES	PRDX3	Matrix	-3.18856	6.38e-06	4.73e-05	4.32	YES
P30049	YES	ATP5F1D	MIM	-3.07647	4.15e-07	4.2e-06	5.38	YES
P30050				-1.44676	0.0040282	0.01172	1.93
P30084	YES	ECHS1	Matrix	-3.38628	6.53e-09	9.77e-08	7.01	YES
P30085				-1.03805	0.395471	0.491534	0.31
P30086				-1.38718	0.0180925	0.0412716	1.38
P30101				-0.774565	0.000951705	0.00345358	2.46
P30153				-0.721181	0.0559314	0.103353	0.99
P30260				-1.66586	0.00284961	0.00875153	2.06
P30405	YES	PPIF	Matrix	-3.77961	0.000516423	0.00207724	2.68	YES
P30408				-1.88651	0.0143005	0.0340666	1.47
P30419				0.460605	0.621514	0.700372	0.15
P30466				-1.14282	0.0794493	0.137009	0.86
P30495				-2.59358	0.469431	0.56231	0.25
P30511				-2.03864	0.0122718	0.0299117	1.52
P30519				-1.10208	0.0244076	0.0525759	1.28
P30520				-2.55712	0.0142918	0.0340596	1.47
P30530				-0.660333	0.00183945	0.00604464	2.22
P30533				-1.41136	0.00356274	0.0105421	1.98
P30536	YES	TSPO	MOM	-1.93846	0.046489	0.0890055	1.05
P30566				-1.49346	0.00739921	0.0194604	1.71
P30622				0.198108	0.656339	0.729334	0.14
P30626				-0.348054	0.724968	0.785094	0.11
P30740				-3.13842	0.00114262	0.00401819	2.4
P30825				-1.30232	0.00301836	0.00919815	2.04
P30837	YES	ALDH1B1	Matrix	-3.61608	5.23e-13	1.59e-11	10.8	YES
P30838				1.31196	0.380939	0.477874	0.32
P30876				-0.0461293	0.945716	0.961979	0.02
P31040	YES	SDHA	Matrix	-2.61683	4.44e-24	3.86e-22	21.41	YES
P31150				-0.450031	0.566579	0.652896	0.19
P31153				-1.9399	0.000104446	0.000529713	3.28
P31327	YES	CPS1	Matrix	-3.19711	2.08e-69	2.05e-66	65.69	YES
P31350				-1.88946	1.2e-05	8.18e-05	4.09
P31431				-0.44967	0.00318106	0.00960978	2.02
P31483				-3.12727	0.00124802	0.00432444	2.36
P31641				-0.922662	0.218139	0.306555	0.51
P31689				-1.45777	6.28e-09	9.43e-08	7.03
P31930	YES	UQCRC1	Matrix	-2.29824	1.19e-09	2.09e-08	7.68	YES
P31937	YES	HIBADH	Matrix	-4.39736	3.46e-21	2.41e-19	18.62	YES
P31939				-1.08661	0.00153911	0.00519034	2.28
P31942				-1.81391	0.000734383	0.00278632	2.55
P31943				-1.46444	0.000952472	0.00345424	2.46
P31946				-0.436616	0.250094	0.341799	0.47
P31947				0.921384	0.320474	0.416433	0.38
P31948				-0.993298	0.0200688	0.0448288	1.35
P31949				-2.08	0.0566007	0.104264	0.98
P32004-2				-1.21237	4.9e-16	2.12e-14	13.67
P32119	YES	PRDX2		-2.02147	7.04e-06	5.17e-05	4.29	YES
P32189				-2.19756	1.86e-07	2.03e-06	5.69
P32320				0.00717347	0.99066	0.992842	0
P32321				-1.0564	0.661977	0.733121	0.13
P32322	YES	PYCR1	Matrix	-2.08563	4.57e-05	0.00025787	3.59	YES
P32455				-1.7143	0.101479	0.166089	0.78
P32780				-3.32238	0.262546	0.354962	0.45
P32856				-0.5337	0.537271	0.625828	0.2
P32969				-3.12005	3.69e-05	0.000214252	3.67
P33121	YES	ACSL1	MOM	-1.93695	0.00938109	0.0237743	1.62	YES
P33176				-2.10962	6.25e-11	1.36e-09	8.87
P33240				-2.12995	0.0344879	0.0698376	1.16
P33316	YES	DUT	Matrix	-1.12669	0.04785	0.0912126	1.04
P33527				-0.716345	0.000105847	0.000535575	3.27
P33552				-0.535521	0.401762	0.497831	0.3
P33897	YES	ABCD1		-0.990342	0.00172621	0.0057234	2.24
P33991				-1.96671	3.03e-06	2.41e-05	4.62
P33992				-1.85315	3.02e-06	2.4e-05	4.62
P33993				-1.44785	6.74e-09	1e-07	7
P34059				-1.08933	0.0831019	0.141861	0.85
P34741				-0.733855	0.00020583	0.000948935	3.02
P34896				-1.67677	0.0248587	0.0532944	1.27
P34897	YES	SHMT2		-4.25323	3.64e-30	5.81e-28	27.24	YES
P34932				-1.25129	0.000707115	0.0026915	2.57
P34949				-1.07965	0.372811	0.470018	0.33
P35052				-0.579953	0.00646772	0.0174927	1.76
P35080				1.44095	0.206284	0.293311	0.53
P35221				-1.38952	1.08e-28	1.52e-26	25.82
P35222				-1.20663	1.66e-08	2.26e-07	6.65
P35232	YES	PHB	MIM	-2.60135	4.54e-11	1.01e-09	8.99	YES
P35237				-0.773097	0.21153	0.298901	0.52
P35240				-1.90257	0.000743095	0.00281576	2.55
P35241				-1.25056	0.00504928	0.0141615	1.85
P35249				-1.93734	4.56e-05	0.000257795	3.59
P35250				-2.10574	0.000457351	0.00187994	2.73
P35251				-1.72747	0.000369764	0.00157123	2.8
P35268				-2.15279	4.15e-05	0.000237314	3.62
P35269				-1.6893	0.0483962	0.0921109	1.04
P35270	YES	SPR		-2.58399	0.00391042	0.011411	1.94	YES
P35354				-0.0138142	0.96646	0.976698	0.01
P35367				0.000308301	0.999068	0.999406	0
P35555				-0.337909	0.00451585	0.012904	1.89
P35556				-0.465205	0.0147362	0.0348913	1.46
P35573				-2.20601	5.28e-06	3.99e-05	4.4
P35579				-1.29855	1.58e-54	1.04e-51	50.98
P35580				-1.12602	8.58e-09	1.24e-07	6.91
P35606				-1.52373	5.87e-05	0.000324274	3.49
P35609-2				-0.766326	0.118574	0.188235	0.73
P35610				-0.376271	0.558772	0.645993	0.19
P35611				-1.96433	0.0889598	0.149871	0.82
P35613				-1.1285	0.000680413	0.00260832	2.58
P35625				-0.259931	0.0980455	0.161633	0.79
P35637				-1.76918	0.090559	0.151787	0.82
P35658				-1.45714	0.00298093	0.00910753	2.04
P35659				-2.19233	1.23e-07	1.4e-06	5.86
P35754				0.67914	0.10908	0.176238	0.75
P35813				-4.09084	0.00733041	0.0193396	1.71
P35914	YES	HMGCL	Matrix	-1.56595	0.019512	0.0438461	1.36	YES
P35998				-1.95242	0.000174162	0.000826117	3.08
P36268				-0.500235	0.544538	0.633097	0.2
P36383				-0.718697	0.769622	0.822757	0.08
P36404	YES	ARL2	IMS	-2.558	0.00023372	0.00105612	2.98	YES
P36405				-0.201461	0.720376	0.781839	0.11
P36507				-3.16778	0.000639467	0.00248682	2.6
P36542	YES	ATP5F1C	Matrix	-3.93204	1.03e-05	7.18e-05	4.14	YES
P36543				-1.45645	0.0731213	0.127962	0.89
P36551	YES	CPOX		-1.55974	0.100189	0.164641	0.78
P36578				-2.44034	9.38e-12	2.35e-10	9.63
P36639				-2.71455	0.0299408	0.0623372	1.21
P36776	YES	LONP1	Matrix	-2.74256	2.47e-13	7.84e-12	11.11	YES
P36871				-0.71657	0.122602	0.193116	0.71
P36873				-2.732	0.00139241	0.00475252	2.32
P36894				-2.5723	0.0406223	0.0797217	1.1
P36897				-1.08347	0.519121	0.608534	0.22
P36915				-1.05293	0.212286	0.299755	0.52
P36941				-1.38248	9.49e-05	0.000488091	3.31
P36952				-2.04969	4.54e-05	0.00025699	3.59
P36956				-0.226754	0.346158	0.441753	0.35
P36957	YES	DLST	Matrix	-1.99984	2.09e-05	0.00013196	3.88	YES
P36969	YES	GPX4	MIM	-0.511256	0.000692692	0.00264853	2.58
P37108				-1.61612	0.018262	0.0415941	1.38
P37198				-1.38764	0.0375208	0.0748519	1.13
P37235				-0.743253	0.287712	0.381007	0.42
P37268				-1.77144	6.72e-07	6.5e-06	5.19
P37275				-1.50076	0.457124	0.551403	0.26
P37802				-1.86228	3.16e-05	0.000188368	3.72
P37837				0.0111134	0.983757	0.98743	0.01
P37840				-1.17016	0.000584858	0.00230322	2.64
P38117	YES	ETFB	Matrix	-2.12069	7.39e-07	7.06e-06	5.15	YES
P38159				-2.21827	0.00308553	0.00936638	2.03
P38398				-4.16985	0.00257689	0.00804342	2.09
P38432				-3.29484	0.000110967	0.000559089	3.25
P38435				-1.55335	0.00295211	0.00903816	2.04
P38571				-2.59947	0.0154438	0.0362501	1.44
P38606				-0.576595	0.284613	0.377971	0.42
P38646	YES	HSPA9	Matrix	-2.63318	1.05e-30	1.72e-28	27.76	YES
P38919				-1.0386	0.0403624	0.0793431	1.1
P39019				-1.496	0.0907098	0.151911	0.82
P39023				-2.29403	3.94e-10	7.54e-09	8.12
P39059				-0.172769	0.718375	0.780383	0.11
P39656				-1.74076	1.76e-06	1.49e-05	4.83
P39687				-1.8707	0.100654	0.165119	0.78
P39748				-1.93956	5.85e-06	4.39e-05	4.36
P39880				-0.718349	0.632911	0.709396	0.15
P40121				-0.202519	0.783647	0.834583	0.08
P40189				-1.32058	0.000190362	0.000886608	3.05
P40222				-0.573178	0.156814	0.234706	0.63
P40227				-1.22168	1.41e-05	9.36e-05	4.03
P40261				-1.49421	0.138123	0.212484	0.67
P40424				-1.1444	0.0299071	0.0622889	1.21
P40429				-1.72349	0.000165052	0.000789234	3.1
P40692				-2.28413	0.0495424	0.0937438	1.03
P40763				-1.19455	0.0817637	0.140143	0.85
P40818				0.578336	0.435529	0.531056	0.27
P40925				-1.64738	0.0261392	0.0556564	1.25
P40926	YES	MDH2	Matrix	-3.22077	9.01e-11	1.93e-09	8.71	YES
P40937				-3.23887	0.00259201	0.00808209	2.09
P40938				-1.28729	0.178755	0.261329	0.58
P40939	YES	HADHA	MIM	-3.62747	1.92e-29	2.91e-27	26.54	YES
P41091				-1.2805	0.00105632	0.0037549	2.43
P41134				-0.567267	0.378212	0.474872	0.32
P41214				-1.19929	5.98e-06	4.48e-05	4.35
P41221				-0.626327	3.75e-05	0.000216601	3.66
P41223				-2.14558	0.0251043	0.0537041	1.27
P41227				-1.40164	0.0527176	0.0987413	1.01
P41240				-3.48154	0.0628938	0.113836	0.94
P41247				-5.15487	7.91e-07	7.46e-06	5.13
P41250	YES	GARS1	Matrix	-2.88255	1.34e-09	2.31e-08	7.64	YES
P41252				-1.43288	1.56e-05	0.000102296	3.99
P41440				-1.20053	0.275726	0.36932	0.43
P41567				-1.85651	0.00131302	0.00451541	2.35
P42126	YES	ECI1	Matrix	-3.00447	5.32e-07	5.22e-06	5.28	YES
P42166				-1.50776	1.06e-06	9.71e-06	5.01
P42167				-1.36183	0.00318544	0.00961811	2.02
P42224				-0.968334	0.0916105	0.152943	0.82
P42226				1.33187	0.175585	0.257394	0.59
P42285				-1.76992	0.00110757	0.0039159	2.41
P42330				-0.877433	0.129012	0.200711	0.7
P42345				-2.5572	1.17e-05	8e-05	4.1
P42356				-0.514671	0.344568	0.440294	0.36
P42566				-0.530433	0.469415	0.56231	0.25
P42575				-3.18003	0.121265	0.191479	0.72
P42677				-2.50357	0.137264	0.211272	0.68
P42694				-1.85495	0.166987	0.246932	0.61
P42695				-1.52492	0.00475182	0.0134355	1.87
P42696				-1.45198	0.0574144	0.105308	0.98
P42704	YES	LRPPRC	Matrix	-2.67878	1.07e-37	2.89e-35	34.54	YES
P42765	YES	ACAA2	Matrix	-2.48754	3.42e-11	7.81e-10	9.11	YES
P42766				-2.39328	0.000935852	0.0034065	2.47
P42771				-1.19917	0.330904	0.426706	0.37
P42785				-1.27435	0.0152568	0.0358818	1.45
P42858				-1.99403	0.391811	0.488319	0.31
P42892				-1.38833	7.52e-07	7.13e-06	5.15
P43005				-0.871078	0.154662	0.232426	0.63
P43007				-1.30124	0.0634484	0.114665	0.94
P43034				-1.69567	0.00980559	0.0246389	1.61
P43121				-0.58583	0.00632344	0.0171811	1.76
P43155	YES	CRAT	Matrix	-2.58661	5.32e-05	0.000296163	3.53	YES
P43243				-1.85443	3.46e-13	1.08e-11	10.97
P43246				-1.25519	0.000714588	0.00271819	2.57
P43304	YES	GPD2	MIM	-3.12988	1.07e-31	2.05e-29	28.69	YES
P43307				-1.42584	0.044135	0.0852575	1.07
P43353				-0.817362	0.0574781	0.105388	0.98
P43487				-5.01733	0.00138187	0.00472198	2.33
P43490				-1.58155	0.273093	0.366209	0.44
P43686				-0.110261	0.883085	0.91495	0.04
P43897	YES	TSFM	Matrix	-2.54753	9.25e-05	0.000477311	3.32	YES
P45844				-0.413762	0.307173	0.40242	0.4
P45877				-0.875329	0.000418044	0.00174136	2.76
P45880	YES	VDAC2	MOM	-1.58793	1.43e-06	1.24e-05	4.91	YES
P45954	YES	ACADSB	Matrix	-0.361312	0.391565	0.488115	0.31
P45973				-1.6105	0.000256611	0.00114469	2.94
P45974				-0.248854	0.635373	0.711265	0.15
P45985				-3.00392	0.227735	0.317102	0.5
P46013				-1.1209	4.61e-26	4.78e-24	23.32
P46060				-1.26281	0.00216589	0.00695235	2.16
P46063				-1.33839	0.00229385	0.00729862	2.14
P46087				-0.534552	0.262414	0.354947	0.45
P46100				-1.22824	0.000154416	0.000745609	3.13
P46108				-0.995835	0.264216	0.356649	0.45
P46109				-3.32864	0.330466	0.426605	0.37
P46199	YES	MTIF2	Matrix	-4.30428	3.32e-07	3.44e-06	5.46	YES
P46379				-2.03325	0.00765306	0.0199858	1.7
P46459				-2.01898	1.77e-11	4.27e-10	9.37
P46531				-0.7072	0.001858	0.00609882	2.21
P46734				-2.94262	0.0637582	0.115084	0.94
P46736				-0.621898	0.126575	0.197961	0.7
P46776				-2.37633	0.00100215	0.00359911	2.44
P46777				-2.36311	3.56e-08	4.46e-07	6.35
P46778				-1.99945	7.25e-05	0.000387872	3.41
P46779				-3.47656	0.00272423	0.00843655	2.07
P46781				-1.18783	0.00444236	0.0127186	1.9
P46782				-2.25226	0.000181434	0.000851056	3.07
P46783				-2.03848	2.46e-05	0.000152014	3.82
P46821				-1.2437	7.01e-06	5.16e-05	4.29
P46926				-4.36661	0.00150371	0.00507996	2.29
P46937				-0.945625	0.0518889	0.0973905	1.01
P46939				-1.22709	9.21e-05	0.000476787	3.32
P46940				-0.601494	0.00483392	0.0136415	1.87
P46977				-1.23995	7.64e-05	0.000404785	3.39
P47712				-1.03996	0.0536889	0.10018	1
P47755				-1.09404	0.0726304	0.127291	0.9
P47756-2				-1.02932	0.0342895	0.0695107	1.16
P47813				-2.84853	0.0252745	0.0540488	1.27
P47897				-1.98917	9.13e-08	1.06e-06	5.97
P47914				-6.22827	0.00616729	0.0168264	1.77
P47985	YES	UQCRFS1	MIM	-2.70662	4.08e-08	5.06e-07	6.3	YES
P48029				-3.18661	0.15112	0.228088	0.64
P48047	YES	ATP5PO	MIM	-3.2282	6.29e-06	4.68e-05	4.33	YES
P48059				-0.477002	0.670486	0.739911	0.13
P48060				-1.33178	0.0631068	0.114187	0.94
P48067				-0.99184	0.0171624	0.0395002	1.4
P48147				0.505633	0.614738	0.694764	0.16
P48163				-2.78397	0.0107503	0.0267739	1.57
P48200				-1.49438	0.000135212	0.000666644	3.18
P48382				-1.03432	0.632909	0.709396	0.15
P48426				-0.718776	0.157195	0.235097	0.63
P48444				-1.10486	0.0131751	0.0317697	1.5
P48449				-1.25919	0.00120382	0.0041886	2.38
P48507				-1.08633	0.148678	0.224976	0.65
P48509				-0.907274	0.242894	0.33381	0.48
P48556				-2.51332	0.000835742	0.00310663	2.51
P48634				-3.05511	0.04949	0.0937047	1.03
P48637				-1.224	0.105593	0.171589	0.77
P48643				-1.73889	2.64e-05	0.00016173	3.79
P48651				-1.32655	0.026846	0.0568747	1.25
P48681				-5.84313	0.0845291	0.143871	0.84
P48723				-0.618968	0.25077	0.342486	0.47
P48729				-0.934906	0.211298	0.298645	0.52
P48730				-1.09027	6.07e-06	4.54e-05	4.34
P48735	YES	IDH2	Matrix	-3.67123	5.5e-13	1.66e-11	10.78	YES
P48739				1.56099	0.111266	0.178744	0.75
P48960				-0.781188	0.0130058	0.0314126	1.5
P49005				-0.98596	0.392921	0.489289	0.31
P49006				-2.42661	0.00359252	0.0106196	1.97
P49023				0.691495	0.823811	0.86798	0.06
P49116				0.78334	0.0214226	0.0474053	1.32
P49189	YES	ALDH9A1		-2.79186	1.22e-06	1.1e-05	4.96	YES
P49207				0.341322	0.749638	0.806189	0.09
P49257				-0.51227	0.0651451	0.117265	0.93
P49281				-1.206	7.67e-10	1.4e-08	7.85
P49321				-0.721274	0.203002	0.289967	0.54
P49327	YES	FASN		-1.04983	6.14e-06	4.58e-05	4.34	YES
P49368				-1.28033	3.69e-07	3.79e-06	5.42
P49406	YES	MRPL19	Matrix	-2.83034	4.02e-07	4.11e-06	5.39	YES
P49411	YES	TUFM	Matrix	-1.75374	3.66e-05	0.000213329	3.67	YES
P49419-2	YES	ALDH7A1		-3.02197	3.15e-15	1.21e-13	12.92	YES
P49450				-4.68333	0.0410663	0.0804062	1.09
P49454				-1.25534	3.6e-11	8.13e-10	9.09
P49458				-1.68149	0.224445	0.31348	0.5
P49585				0.740913	0.368254	0.465093	0.33
P49588				-0.894426	0.0386987	0.0768904	1.11
P49589				-1.61906	0.197208	0.282853	0.55
P49590	YES	HARS2	Matrix	-0.77825	0.260489	0.353069	0.45
P49591				-1.38799	0.000678626	0.00260514	2.58
P49642				-3.23144	0.0567073	0.10437	0.98
P49643				-2.67023	0.0338003	0.068775	1.16
P49674				-1.78107	3.75e-06	2.92e-05	4.54
P49711				-1.16999	0.0856004	0.145282	0.84
P49716				-0.441866	0.040545	0.0795964	1.1
P49720				-0.0354054	0.981612	0.986169	0.01
P49721				-0.973108	0.262137	0.354652	0.45
P49736				-0.322506	0.468102	0.5614	0.25
P49748	YES	ACADVL		-2.80372	1.21e-20	8.03e-19	18.1	YES
P49750				-0.727546	0.291842	0.385667	0.41
P49754				1.21151	0.441222	0.536229	0.27
P49755				-1.47577	0.0318264	0.0655935	1.18
P49756				-1.14096	0.102563	0.167539	0.78
P49768				-1.00872	0.0880811	0.148772	0.83
P49770				-0.62869	0.660714	0.732487	0.14
P49773	YES	HINT1		-1.73071	0.21128	0.298645	0.52
P49790				-0.968975	1.5e-06	1.31e-05	4.88
P49792				-1.1032	0.000112155	0.000564111	3.25
P49795				-5.32182	0.0225262	0.0494038	1.31
P49810				1.65927	0.611077	0.692171	0.16
P49815				-3.84621	0.121841	0.192235	0.72
P49821	YES	NDUFV1	Matrix	-2.64226	1.78e-14	6.41e-13	12.19	YES
P49840				-3.16528	0.317642	0.413208	0.38
P49848				-2.22334	0.279591	0.373145	0.43
P49902				-1.14264	0.00725511	0.0191828	1.72
P49903				1.16972	0.358312	0.45442	0.34
P49914	YES	MTHFS		-2.00957	0.429831	0.525734	0.28
P49915				-1.54014	0.0229812	0.0501582	1.3
P49916	YES	LIG3	Matrix	-2.23482	0.000849546	0.00314656	2.5	YES
P49959				-0.952191	0.0850091	0.144491	0.84
P50148				-1.05432	0.342313	0.43798	0.36
P50213	YES	IDH3A	Matrix	-1.83392	0.000889198	0.00326886	2.49	YES
P50281				-3.6107	0.321379	0.417366	0.38
P50336	YES	PPOX	IMS	-3.96188	1.72e-07	1.9e-06	5.72	YES
P50395				-0.0399184	0.951354	0.965225	0.02
P50402				-1.59829	0.00136645	0.00467741	2.33
P50416	YES	CPT1A	MOM	-1.69067	4.85e-11	1.08e-09	8.97	YES
P50443				-0.87717	0.815858	0.861904	0.06
P50454				-0.690738	0.0275665	0.0581926	1.24
P50502				-1.38515	0.0258904	0.055196	1.26
P50552				-1.8017	5.19e-08	6.25e-07	6.2
P50570				-1.66209	0.00014455	0.000703714	3.15
P50579				-0.619568	0.0870629	0.147262	0.83
P50583	YES	NUDT2		-3.33673	0.00361482	0.0106802	1.97	YES
P50607				-0.951923	0.143791	0.219377	0.66
P50748				-3.24682	0.104056	0.169603	0.77
P50750-2				-1.96889	0.158318	0.236478	0.63
P50895				-0.671201	0.436793	0.532269	0.27
P50897				-1.44502	0.178866	0.261427	0.58
P50914				-2.57223	8.46e-08	9.87e-07	6.01
P50990				-2.03304	2.34e-09	3.89e-08	7.41
P50991				-0.851585	0.0185154	0.0420255	1.38
P50995				-1.02734	0.00653108	0.0175997	1.75
P51003				-2.09522	0.00746435	0.0195968	1.71
P51114				-0.975316	0.225844	0.315059	0.5
P51116				1.11142	0.186704	0.271074	0.57
P51148				-2.02347	4.23e-08	5.22e-07	6.28
P51149				-1.51057	4.66e-07	4.66e-06	5.33
P51151				-2.11758	2.59e-05	0.000158974	3.8
P51153				-2.85759	1.65e-05	0.000107287	3.97
P51159				-2.10246	0.00321398	0.00968451	2.01
P51397				-0.108429	0.933737	0.954389	0.02
P51398	YES	DAP3	Matrix	-3.68832	1.21e-09	2.12e-08	7.67	YES
P51452				-0.798672	0.439505	0.534911	0.27
P51531				-0.193536	0.671598	0.740723	0.13
P51532				-1.86573	1.06e-06	9.69e-06	5.01
P51553	YES	IDH3G	Matrix	-2.59698	1.19e-06	1.07e-05	4.97	YES
P51570				-0.362441	0.674475	0.743066	0.13
P51571				-0.822002	0.011309	0.0279535	1.55
P51572				-1.1998	0.00282891	0.00869699	2.06
P51587				-1.11414	2.26e-08	2.97e-07	6.53
P51608				-0.435301	0.303209	0.398375	0.4
P51610				-2.02298	3.38e-05	0.00020036	3.7
P51617				-1.44528	0.0326576	0.0669565	1.17
P51636				-3.10605	0.0144226	0.0342609	1.47
P51648	YES	ALDH3A2		-1.16424	0.00124581	0.00431945	2.36	YES
P51649	YES	ALDH5A1	Matrix	-1.89465	0.0151156	0.0356353	1.45	YES
P51659	YES	HSD17B4		-1.64081	1.03e-08	1.45e-07	6.84	YES
P51665				-1.42611	0.037235	0.0744574	1.13
P51688				-0.402388	0.609248	0.690364	0.16
P51692				-1.94746	0.025754	0.0549548	1.26
P51784				-0.662927	5.78e-15	2.16e-13	12.66
P51790				-0.964024	0.0657935	0.118073	0.93
P51798				-0.743998	0.331253	0.426969	0.37
P51805				-2.57094	0.000538359	0.00214871	2.67
P51808				-1.14932	0.0954393	0.158086	0.8
P51809				-2.41734	0.000178282	0.000839599	3.08
P51812				0.0159672	0.98951	0.991858	0
P51858				-0.77034	0.330249	0.426512	0.37
P51884				0.256799	0.0243218	0.0524858	1.28
P51965				-1.07558	8.12e-06	5.83e-05	4.23
P51970	YES	NDUFA8	IMS	-1.17144	3.96e-08	4.94e-07	6.31	YES
P51991				-1.75342	1.75e-05	0.00011255	3.95
P52209				-1.18487	0.0214928	0.0475429	1.32
P52272				-2.1535	1.06e-13	3.5e-12	11.46
P52292				-1.43966	6.29e-06	4.68e-05	4.33
P52294				-3.13583	0.122551	0.193098	0.71
P52298				-4.22517	0.00015023	0.000727773	3.14
P52306				-1.63555	0.224619	0.31365	0.5
P52434				-0.982289	7.36e-05	0.000392434	3.41
P52564				0.915203	0.552793	0.641006	0.19
P52565				-1.21713	0.0975344	0.161105	0.79
P52569				-2.18393	0.00208808	0.00673813	2.17
P52594				-1.59068	0.000115552	0.000578247	3.24
P52597				-1.84256	0.000517299	0.00207868	2.68
P52630				-2.04114	0.340804	0.436427	0.36
P52701				-1.35372	0.00189252	0.00619497	2.21
P52732				-1.39487	0.00138954	0.00474544	2.32
P52735				-4.52872	0.0226456	0.0495739	1.3
P52739				-1.32853	0.025774	0.0549777	1.26
P52756				-0.885196	0.0572286	0.105061	0.98
P52758	YES	RIDA		-3.64422	0.276287	0.369848	0.43
P52788				-1.24619	0.254677	0.346541	0.46
P52789				-1.95949	2.74e-09	4.45e-08	7.35
P52803				0.000161923	0.999792	0.999961	0
P52815	YES	MRPL12	Matrix	-5.40027	3.54e-11	8.05e-10	9.09	YES
P52888				0.0171664	0.978929	0.985091	0.01
P52895				-2.10396	6.34e-05	0.000346862	3.46
P52907				-1.62198	0.00494938	0.01392	1.86
P52943				-2.166	0.029141	0.0609294	1.22
P52948				-0.652522	0.0633887	0.114627	0.94
P53004				-2.12243	0.0401307	0.0790454	1.1
P53007	YES	SLC25A1	MIM	-3.20054	2.46e-05	0.000151846	3.82	YES
P53041				-1.13543	0.442633	0.537552	0.27
P53350				-0.955564	0.14445	0.220041	0.66
P53365				0.280477	0.584186	0.666949	0.18
P53367-2				-0.56472	0.622067	0.700729	0.15
P53396	YES	ACLY		-1.65298	8.02e-10	1.45e-08	7.84	YES
P53420				0.0022539	0.994923	0.995597	0
P53539				0.300883	0.604194	0.685689	0.16
P53567				-1.27825	1.08e-09	1.91e-08	7.72
P53582				-1.34397	0.215287	0.303485	0.52
P53597	YES	SUCLG1	Matrix	-2.12153	0.00668867	0.0179834	1.75	YES
P53618				-0.743791	0.110068	0.177302	0.75
P53621				-1.4171	6.57e-10	1.21e-08	7.92
P53634				-0.787641	0.336416	0.432121	0.36
P53680				-0.511982	0.62625	0.703832	0.15
P53701	YES	HCCS		-1.58551	9.18e-06	6.53e-05	4.19	YES
P53794				-5.3768	0.16901	0.249425	0.6
P53801				-2.40199	0.0547089	0.101634	0.99
P53803				-1.20182	0.0504779	0.0951184	1.02
P53814				-0.736951	0.229476	0.319076	0.5
P53985				-0.359648	0.0968954	0.160183	0.8
P53990-2				-1.54209	0.0114786	0.0283255	1.55
P53992				-1.41705	0.000734005	0.00278632	2.55
P53999				-0.833321	0.0949074	0.157337	0.8
P54098	YES	POLG	Matrix	-3.51388	1.23e-08	1.7e-07	6.77	YES
P54105				2.70645	0.460599	0.554764	0.26
P54132				-1.04275	0.000103532	0.000526159	3.28
P54136				-1.64157	0.00112967	0.00398211	2.4
P54278				-1.32375	0.575655	0.659883	0.18
P54289				-1.54023	8.56e-05	0.000445875	3.35
P54289-3				-0.92663	1.53e-07	1.71e-06	5.77
P54577				-0.845618	0.0415053	0.0811315	1.09
P54578				-2.67062	0.00103163	0.00368706	2.43
P54619				-5.69635	0.0715854	0.125721	0.9
P54709				-1.05023	2.72e-05	0.000165162	3.78
P54725				-5.52235	4.78e-07	4.75e-06	5.32
P54727				-1.84729	0.0574166	0.105308	0.98
P54756				1.26392	0.0663056	0.118812	0.93
P54760				-0.240374	0.510627	0.600947	0.22
P54802				-0.399106	0.643459	0.717582	0.14
P54819	YES	AK2	IMS	-1.88274	1.8e-05	0.000114772	3.94	YES
P54852				-1.39048	0.397103	0.493356	0.31
P54886	YES	ALDH18A1		-3.13588	1.15e-23	9.48e-22	21.02	YES
P54920				-1.37305	0.000516589	0.00207724	2.68
P55001				-0.490946	2.33e-06	1.92e-05	4.72
P55010				-1.64461	0.0290179	0.0607148	1.22
P55011				-1.13069	0.00363027	0.0107151	1.97
P55036				-0.685794	0.276834	0.370135	0.43
P55039				-0.130483	0.906863	0.934349	0.03
P55060				-0.933381	0.0311149	0.0644414	1.19
P55061				-0.83469	0.00114938	0.00403239	2.39
P55072				-1.24499	1.24e-06	1.11e-05	4.95
P55081				-1.37737	0.184501	0.268468	0.57
P55084	YES	HADHB		-2.92165	1.54e-14	5.64e-13	12.25	YES
P55145				-0.270111	0.761253	0.816023	0.09
P55196-1				-1.59691	0.63743	0.71301	0.15
P55199				-2.84251	0.132401	0.205014	0.69
P55209				-2.30539	3.74e-06	2.92e-05	4.54
P55210				-3.39493	0.0494105	0.0936473	1.03
P55263				-1.37534	0.0694791	0.123008	0.91
P55265				-2.0734	1.15e-07	1.31e-06	5.88
P55268				-0.261548	0.00433164	0.0124498	1.9
P55290				-0.564302	0.0590147	0.107905	0.97
P55327				-3.38043	0.0363439	0.0730459	1.14
P55735				-0.417151	0.657341	0.729899	0.14
P55769				-2.58164	1.64e-06	1.4e-05	4.85
P55786				-2.01529	6.73e-06	4.97e-05	4.3
P55789	YES	GFER	IMS	-1.46919	0.35331	0.449232	0.35
P55795				-1.18533	0.0185419	0.0420696	1.38
P55809	YES	OXCT1	Matrix	-2.4429	6.87e-13	2.04e-11	10.69	YES
P55884				-1.31816	0.0141927	0.0338567	1.47
P55957	YES	BID	MOM	-0.242706	0.879151	0.911455	0.04		YES
P56134	YES	ATP5MF	MIM	-1.67844	0.00018875	0.000881179	3.05	YES
P56177				1.18996	0.618208	0.697844	0.16
P56181	YES	NDUFV3	Matrix	-7.2808	0.000302581	0.00131989	2.88	YES
P56181-2	YES	NDUFV3		-3.3666	4.68e-05	0.000263363	3.58	YES
P56182				-1.44587	0.039388	0.0779752	1.11
P56192				-0.795307	0.140781	0.215786	0.67
P56199				-0.509215	0.376321	0.473201	0.32
P56270-2				-2.17962	0.23686	0.327267	0.49
P56377				-3.75211	0.294898	0.38875	0.41
P56385	YES	ATP5ME	MIM	-1.67636	0.472908	0.565787	0.25
P56537				-0.946871	0.0966823	0.159921	0.8
P56545				-2.45792	1.91e-05	0.000121298	3.92
P56556	YES	NDUFA6	Matrix	-7.64071	2.74e-12	7.53e-11	10.12	YES
P56589				-1.16549	0.00526232	0.0147032	1.83
P56937				1.93098	0.243776	0.334788	0.48
P56962	YES	STX17		0.39909	0.846364	0.885904	0.05
P57076				-3.34986	0.048742	0.0925848	1.03
P57088				-2.09302	0.0169151	0.0390678	1.41
P57105	YES	SYNJ2BP	MOM	-1.61444	0.0122833	0.0299117	1.52	YES
P57678				0.112412	0.939363	0.958649	0.02
P57729				-1.7654	0.186465	0.270859	0.57
P57740				-0.746345	0.308774	0.404151	0.39
P57764				2.32697	0.322728	0.418443	0.38
P58107				-1.58881	1.44e-13	4.7e-12	11.33
P58546				-0.742357	0.434948	0.530457	0.28
P58557	YES	YBEY		0.134821	0.945185	0.961605	0.02		YES
P59998				-0.745658	0.264322	0.356711	0.45
P60033				-1.52466	0.188252	0.272651	0.56
P60174-1				0.192924	0.747141	0.80454	0.09
P60228				-1.84609	7.95e-09	1.16e-07	6.94
P60468				-1.43641	6.15e-05	0.000337998	3.47
P60484				0.199877	0.850434	0.889062	0.05
P60520				-0.790868	1.33e-09	2.3e-08	7.64
P60604				-2.99652	2.8e-05	0.00016961	3.77
P60660				-1.49269	0.01577	0.036884	1.43
P60709				-1.05336	0.00397344	0.0115778	1.94
P60842				-1.39413	0.00385434	0.0112858	1.95
P60866				-1.4771	0.26319	0.355629	0.45
P60880				-1.36023	0.0637284	0.115065	0.94
P60891				-0.686671	0.0432261	0.0839166	1.08
P60900				-1.76531	0.0554332	0.102625	0.99
P60903				-1.86988	0.0161863	0.0376972	1.42
P60953				-1.68628	0.0018359	0.00603631	2.22
P60981				-2.35833	0.0352237	0.0710844	1.15
P60983				-2.29637	0.118571	0.188235	0.73
P61006				-1.68466	0.0905592	0.151787	0.82
P61009				-1.69514	0.0223655	0.0491062	1.31
P61011				-0.598848	0.173751	0.255338	0.59
P61019				-1.72646	0.00293834	0.00900531	2.05
P61020				-2.32003	0.00033693	0.00144941	2.84
P61024				-0.539833	0.341604	0.437262	0.36
P61026				-1.51316	0.0867927	0.146931	0.83
P61073				-1.36532	3.96e-05	0.000227318	3.64
P61077				-1.67263	0.0169388	0.0391073	1.41
P61081				-2.07598	0.0403773	0.0793461	1.1
P61086				-0.596659	0.446889	0.542003	0.27
P61088				-2.08267	0.0337888	0.068775	1.16
P61106				-1.17153	0.00218928	0.00701495	2.15
P61158				-1.2802	0.00239031	0.00754386	2.12
P61160				-2.30782	3.12e-06	2.48e-05	4.61
P61163				-0.443997	0.31171	0.407192	0.39
P61165				-1.41476	0.276461	0.369887	0.43
P61201				-1.51078	0.0543992	0.101281	0.99
P61204				-0.930178	0.0344825	0.0698376	1.16
P61221				-1.82895	0.00829138	0.0213604	1.67
P61224				-0.762924	0.339525	0.43526	0.36
P61225				-1.26795	0.0146444	0.0347181	1.46
P61247				-2.01769	1.8e-06	1.52e-05	4.82
P61254				-2.49558	1.15e-06	1.04e-05	4.98
P61289				-1.54785	0.0250019	0.0535238	1.27
P61313				-1.63306	2.9e-05	0.000174617	3.76
P61326				-0.709721	0.284329	0.37768	0.42
P61353				-1.8192	0.00484363	0.0136559	1.86
P61421				-1.55399	0.0323606	0.0664166	1.18
P61513				-2.03932	0.00158686	0.00532403	2.27
P61586				-1.3071	0.000656953	0.00254312	2.59
P61587				-0.848008	0.212169	0.299661	0.52
P61604	YES	HSPE1	Matrix	-3.10964	0.000103713	0.000526579	3.28	YES
P61619				-1.50344	0.00236866	0.00748431	2.13
P61758				-0.868544	0.449771	0.544828	0.26
P61764				-1.69757	7.95e-06	5.73e-05	4.24
P61769				-1.34256	0.00310577	0.00940636	2.03
P61803				-4.21515	7.04e-09	1.04e-07	6.98
P61812				-0.470186	0.0361661	0.0728122	1.14
P61916				-2.18566	0.00140365	0.00477161	2.32
P61923				-1.66254	0.000613616	0.00239732	2.62
P61927				-2.6189	0.121392	0.191578	0.72
P61952				-0.714324	0.0264309	0.0561965	1.25
P61956				-1.87478	0.0246164	0.0529284	1.28
P61960				-0.998577	0.0531898	0.0993739	1
P61962				-2.8973	0.0617877	0.112143	0.95
P61964				-3.16184	0.00139819	0.00475948	2.32
P61966				-1.58906	0.16119	0.239979	0.62
P61970				-0.890261	0.570261	0.655077	0.18
P61978-3				-5.03514	0.00232466	0.00737681	2.13
P61981				-1.29781	0.0670485	0.119753	0.92
P62070				-2.26027	0.000954243	0.00345733	2.46
P62072	YES	TIMM10	IMS	-2.61262	0.000225466	0.00102666	2.99	YES
P62081				-2.35003	0.066905	0.119668	0.92
P62136				-2.05772	0.00140984	0.00478989	2.32
P62140				-2.18531	0.000220771	0.00100839	3
P62191				-0.796281	0.0880574	0.148772	0.83
P62195				-1.35926	0.0144743	0.03437	1.46
P62241				-1.90392	0.000541855	0.00215684	2.67
P62244				-2.15325	0.00171072	0.00567623	2.25
P62249				-1.46447	0.0105232	0.0262524	1.58
P62256				-2.49894	0.187496	0.271889	0.57
P62258				-0.603322	0.248222	0.339869	0.47
P62263				-1.83416	0.000423931	0.00175969	2.75
P62266				-2.58242	5.42e-05	0.000300825	3.52
P62269				-1.6062	0.000363307	0.00154936	2.81
P62273				-1.55499	0.0011543	0.00404725	2.39
P62277				-3.14311	0.000396838	0.00167068	2.78
P62280				-1.97897	0.023069	0.0502961	1.3
P62304				-1.33126	0.442036	0.536998	0.27
P62308				-1.36522	0.0126487	0.0306753	1.51
P62310				-3.05626	0.136096	0.209911	0.68
P62312				-4.71083	0.0266124	0.0565013	1.25
P62314				-1.69207	0.261189	0.353693	0.45
P62316				-1.02041	0.309158	0.404483	0.39
P62318				-2.49132	0.00116416	0.00407882	2.39
P62330				-1.55216	0.0244706	0.0526724	1.28
P62333				-1.35384	0.0108568	0.0269711	1.57
P62341				-1.85338	0.124609	0.195663	0.71
P62424				-2.53672	4.29e-06	3.3e-05	4.48
P62487				-0.758246	0.526287	0.61558	0.21
P62495				-1.48046	8e-05	0.000420435	3.38
P62633				0.908006	0.320048	0.416063	0.38
P62701				-3.04403	8.17e-09	1.19e-07	6.93
P62714				0.0202755	0.967783	0.977701	0.01
P62745				-0.557865	0.00612871	0.0167365	1.78
P62750				-2.09369	0.00189253	0.00619497	2.21
P62753				-2.03826	1.64e-06	1.4e-05	4.85
P62805				-1.64375	9.62e-08	1.11e-06	5.95
P62820				-0.439437	0.494117	0.584722	0.23
P62826				-2.24334	0.0342131	0.0694238	1.16
P62829				-2.0684	0.000113604	0.000570431	3.24
P62834				-4.56426	0.00024988	0.00112034	2.95
P62841				-1.42141	0.297548	0.391806	0.41
P62847				-2.04024	0.0116495	0.0286873	1.54
P62851				-2.04422	0.179344	0.261931	0.58
P62854				-3.34212	0.00275364	0.00850536	2.07
P62857				-1.75943	0.000287792	0.00126189	2.9
P62861				-1.02034	0.663855	0.734787	0.13
P62873				-0.855907	0.199272	0.285467	0.54
P62875				-1.94612	8.43e-13	2.48e-11	10.61
P62877				-5.62949	1.62e-05	0.000105342	3.98
P62879				-1.25755	0.0230818	0.0503055	1.3
P62888				-1.65633	0.00064094	0.00249091	2.6
P62899				-2.26073	1.92e-07	2.09e-06	5.68
P62906				-1.32419	0.0218411	0.0481693	1.32
P62910				-2.97033	0.00552207	0.0153492	1.81
P62913				-2.38652	1.21e-05	8.25e-05	4.08
P62917				-1.8118	0.00239133	0.00754386	2.12
P62937				-1.22926	7.35e-05	0.000392434	3.41
P62942				-1.02863	0.473048	0.56584	0.25
P62979				0.61028	0.613245	0.693565	0.16
P62987				-0.521484	0.716091	0.778474	0.11
P62993				-1.90054	0.0726287	0.127291	0.9
P62995				-1.0838	0.0675828	0.120444	0.92
P63000-2				-4.90894	8.43e-06	6.03e-05	4.22
P63010				-1.52833	0.00893187	0.0228269	1.64
P63027				-0.465007	0.593122	0.675989	0.17
P63092				-1.37678	0.00454255	0.0129677	1.89
P63096				-0.633963	0.239409	0.329864	0.48
P63104				-0.256751	0.581188	0.664039	0.18
P63151				-0.298632	0.731233	0.790574	0.1
P63165				-2.27072	0.00451554	0.012904	1.89
P63167				-1.63455	0.00745082	0.01957	1.71
P63172				-0.749303	0.0183224	0.0416834	1.38
P63173				-2.01847	0.0693988	0.122955	0.91
P63208				-2.50035	0.126489	0.19788	0.7
P63218				-1.47349	1.4e-05	9.33e-05	4.03
P63220				-2.53888	1.32e-06	1.17e-05	4.93
P63241				-1.86894	0.00223965	0.00714152	2.15
P63244				-1.98773	5.19e-07	5.11e-06	5.29
P63279				-2.4272	0.000881594	0.00324293	2.49
P67775				-1.72996	0.174207	0.255944	0.59
P67809				0.00666952	0.993181	0.994493	0
P67812				-2.16464	7.42e-07	7.06e-06	5.15
P67870				-1.61321	0.184414	0.268468	0.57
P67936				-0.618713	0.352231	0.447956	0.35
P67936-2				-0.119434	0.715201	0.77765	0.11
P68032				-0.627521	0.512523	0.602438	0.22
P68036				-1.38776	0.317977	0.413551	0.38
P68104				-2.13429	3.11e-15	1.2e-13	12.92
P68366				-0.970834	0.190808	0.275612	0.56
P68371				-0.927531	0.236386	0.326695	0.49
P68400				-1.63029	0.0516986	0.0970786	1.01
P68402				-1.19552	0.421356	0.516971	0.29
P78310				-1.1915	2.46e-06	2.02e-05	4.69
P78312				4.43285	0.0901324	0.151372	0.82
P78316				-1.39831	0.284775	0.378102	0.42
P78317				-0.673979	0.702117	0.768083	0.11
P78318				0.353933	0.784889	0.835	0.08
P78332				-2.15178	0.0135536	0.0325892	1.49
P78333				-0.718319	1.24e-16	5.69e-15	14.25
P78344				-1.19464	0.0322547	0.0662453	1.18
P78345				0.714657	0.601429	0.683075	0.17
P78347				-1.70354	5.71e-10	1.06e-08	7.97
P78356				-0.229767	0.207616	0.294637	0.53
P78357				-0.692555	0.0612461	0.111263	0.95
P78362-2				-0.588954	0.625358	0.702963	0.15
P78371				-1.1903	0.000758442	0.0028684	2.54
P78406				-1.17046	0.0304829	0.0633099	1.2
P78413				-4.29008	0.00865783	0.0221789	1.65
P78417				-1.75154	0.0823755	0.140865	0.85
P78524				-2.47916	0.157949	0.236045	0.63
P78527				-0.696559	0.000141393	0.00069144	3.16
P78536				-1.45002	1.23e-05	8.35e-05	4.08
P78537	YES	BLOC1S1		0.474498	0.742978	0.801177	0.1
P78549	YES	NTHL1		-0.375746	0.707704	0.771983	0.11
P78563				0.989021	0.4627	0.556614	0.25
P80217				-1.85374	0.371892	0.469128	0.33
P80303				-1.03646	0.0620681	0.112583	0.95
[truncated: 3,334 more rows]
