# Supplementary material for: Global mitochondrial protein import proteomics reveal distinct regulation by translation and translocation machinery
Source: Mol Cell. 2022 Jan 20;82(2):435–446.e7. doi: 10.1016/j.molcel.2021.11.004 (PMC8791276; doi:10.1016/j.molcel.2021.11.004)
Supplement: Table S5. Mitochondrial protein uptake and translation upon CCCP and CCCP+ISRIB treatment, related to Figures 4 and 5 — Sheet “Uptake” gives log2 of the mean CCCP/DMSO and CCCP+ISRIB/DMSO ratios of protein uptake and the corresponding p value, adjusted p value, and -log10 of the adjusted p value. Sheet “Translation” gives log2 of the mean CCCP/DMSO and CCCP+ISRIB/DMSO ratios of protein translation and the corresponding p value, adjusted p value, and -log10 of the adjusted p value. [file mmc6.xlsx]

## Sheet: Info
Table S5. Mitochondrial protein uptake and translation upon CCCP and CCCP+ISRIB treatment, related to Figures 4 and 5
Sheet "Uptake" gives log2 of the mean CCCP/DMSO and CCCP+ISRIB/DMSO ratios of protein uptake, and the corresponding P value, adjusted P value and -log10 of the adjusted P value.
Sheet "Translation" gives log2 of the mean CCCP/DMSO and CCCP+ISRIB/DMSO ratios of protein translation, and the corresponding P value, adjusted P value and -log10 of the adjusted P value.

## Sheet: Uptake
Accession number	Mitochondrial protein	Gene name	Suborganellar location	TargetP score	Log2(CCCP/DMSO)	P value (CCCP vs DMSO)	Adjusted P value (q value; CCCP vs DMSO)	-Log10(adjusted P value; CCCP vs DMSO)	Log2(CCCP+ISRIB/DMSO)	P value (CCCP+ISRIB vs DMSO)	Adjusted P value (q value; CCCP+ISRIB vs DMSO)	-Log10(adjusted P value; CCCP+ISRIB vs DMSO)	Significantly decreased (CCCP/DMSO)	Uptake defect	Mitochondrial small ribosomal subunit	Mitochondrial genome-encoded proteins	Respiratory complex I	TOM complex	TIM22, TIM23, PAM complexes
A0A0B4J2D5					-4.07486	8.43e-06	6.03e-05	4.22	-2.19934	0.0276861	0.162666	0.788703
A0AVT1					-0.918264	0.315152	0.410601	0.39	-0.691426	0.498651	0.752214	0.123659
A0MZ66					-1.41345	0.0908603	0.151991	0.82	-0.162364	0.767993	0.906801	0.042488
A0PJW6					-1.54022	0.0942964	0.156499	0.81	-1.36054	0.143735	0.422646	0.374023
A1L0T0					-1.94357	4.79e-05	0.000268743	3.57	-0.35754	0.444395	0.717224	0.144345
A1L390					-1.70677	0.0444521	0.0857581	1.07	-3.74547	0.0389564	0.203162	0.692158
A1X283					-2.62494	0.000173328	0.000822819	3.08	-1.26848	0.102746	0.356192	0.448316
A2RRP1					-1.7152	0.0311356	0.0644617	1.19	-0.269359	0.691934	0.870044	0.0604588
A3KMH1	YES	VWA8	Matrix	2	-1.9253	1.94e-06	1.63e-05	4.79	-1.3676	0.000316982	0.00494193	2.3061	YES	import-driven
A4D1E9	YES	GTPBP10			-4.64351	1.7e-09	2.89e-08	7.54	-4.2151	5.17e-08	2.08e-06	5.68279	YES	import-driven
A4D1P6					-0.133541	0.968844	0.978272	0.01	2.09872	0.539993	0.780618	0.107561
A5PLL7					-3.02144	0.00378409	0.0111081	1.95	-0.55412	0.3207	0.623674	0.205042
A5YKK6					-0.997621	0.0097922	0.0246179	1.61	-0.864529	0.0186245	0.125147	0.90258
A6NDG6					0.545	0.700922	0.7672	0.12	0.827345	0.543117	0.783228	0.106112
A6NDU8					-0.673071	0.0552585	0.10243	0.99	-1.1532	0.462471	0.731773	0.135624
A6NHR9					-1.32379	0.00617558	0.0168412	1.77	-0.654927	0.16348	0.452723	0.344167
A6NHT5					-0.831872	3.08e-05	0.00018405	3.74	-0.197701	0.344051	0.642365	0.192218
A6NJ78	YES	METTL15	Matrix		-2.87012	1.91e-05	0.000121298	3.92	-1.74589	0.00859472	0.0731414	1.13584	YES
A8MQ03					1.40881	0.376553	0.473292	0.32	2.65054	0.0787998	0.307333	0.512391
A8MTT3					-1.07241	1.55e-26	1.77e-24	23.75	-0.850666	7.76e-87	2.3e-83	82.6376
A8MXV4	YES	NUDT19		2	-2.26704	0.00142479	0.00483066	2.32	-1.2267	0.105452	0.36082	0.442709	YES
E9PRG8					0.226261	0.901804	0.930275	0.03	1.81235	0.230718	0.540094	0.267531
L0R6Q1					-5.00652	1.17e-07	1.33e-06	5.88	-3.37757	0.000124104	0.00215548	2.66646
L0R819					-3.36271	0.00180328	0.00593896	2.23	-0.120878	0.671887	0.85976	0.0656228
O00115					-1.77159	0.000478666	0.00195263	2.71	-0.396614	0.454936	0.726821	0.138573
O00116					-1.36074	4.04e-06	3.13e-05	4.5	-0.753233	0.0138326	0.101065	0.995399
O00124					-0.0747924	0.861316	0.897425	0.05	-0.106459	0.781235	0.913131	0.0394669
O00139-2					-1.79275	0.0333394	0.067954	1.17	-0.250275	0.727941	0.885175	0.0529709
O00148					-1.31012	0.0948648	0.15731	0.8	-0.105426	0.886248	0.957451	0.0188834
O00151					-1.08486	0.0601869	0.109473	0.96	-0.573448	0.332033	0.63334	0.198363
O00154	YES	ACOT7	Matrix	1	-2.21288	0.0315418	0.0651161	1.19	-1.63699	0.165071	0.454154	0.342797
O00159-3					-1.41656	1.44e-07	1.61e-06	5.79	-0.839329	0.002331	0.0263856	1.57863
O00161					-2.47624	0.0002758	0.00121743	2.91	-0.970064	0.159441	0.447018	0.349675
O00165					-0.840234	0.0125657	0.030499	1.52	-0.0855888	0.75461	0.900331	0.0455978
O00170					-1.2376	0.169106	0.249504	0.6	0.837188	0.332847	0.633464	0.198278
O00178					-2.37232	0.288896	0.382286	0.42	0.593696	0.469575	0.737709	0.132115
O00186					-0.956381	0.0808495	0.138886	0.86	-0.408287	0.431311	0.708123	0.149891
O00193					-1.32718	0.677982	0.746234	0.13	2.77133	0.191619	0.488506	0.31113
O00203					-1.91889	0.0205101	0.0457111	1.34	-1.24078	0.134971	0.406144	0.39132
O00214					-0.765942	0.000107627	0.000544113	3.26	-0.967166	0.255934	0.564518	0.248322
O00217	YES	NDUFS8	Matrix	2	-5.7358	7.28e-16	3.12e-14	13.51	-4.5939	1.23e-09	7.14e-08	7.14656	YES	import-driven			YES
O00220					-0.667166	0.322173	0.417907	0.38	-1.22404	0.13366	0.404246	0.393354
O00231					-1.14106	0.118735	0.18834	0.73	0.193939	0.843648	0.944632	0.0247373
O00232					-0.648467	0.23909	0.329655	0.48	-0.0383197	0.94587	0.978786	0.00931225
O00233					-0.0555799	0.859271	0.895818	0.05	-0.127572	0.725645	0.883989	0.0535531
O00255					-1.01548	4.63e-08	5.64e-07	6.25	-0.371789	0.143214	0.421971	0.374717
O00257					-2.48157	0.00078742	0.00296284	2.53	-3.54079	0.217247	0.525574	0.279366
O00258					-1.98056	0.0875472	0.147997	0.83	-1.47905	0.326201	0.629306	0.201138
O00264					-1.84677	0.000851533	0.00314801	2.5	-0.391732	0.304246	0.61288	0.212625
O00267					0.414119	0.714232	0.777025	0.11	-0.441098	0.714865	0.879681	0.0556748
O00273					-1.05646	0.469724	0.562547	0.25	0.841153	0.678036	0.862677	0.0641518
O00291					-2.66782	0.000902842	0.0033026	2.48	-1.56794	0.0519794	0.24184	0.616472
O00299					-3.00031	2.49e-06	2.03e-05	4.69	-0.142892	0.824329	0.933907	0.0296964
O00303					-2.25221	6.03e-05	0.000331939	3.48	-0.222924	0.695244	0.871255	0.0598547
O00308					-1.69569	0.048415	0.0921109	1.04	-0.297581	0.52845	0.77334	0.11163
O00330	YES	PDHX	Matrix	2	-3.41877	0.00199633	0.00648096	2.19	-2.39431	0.025513	0.153233	0.814648	YES
O00400					-1.70376	0.333137	0.428931	0.37	0.0617982	0.968882	0.986876	0.00573741
O00401					0.170317	0.821148	0.865791	0.06	0.645548	0.368647	0.660762	0.179955
O00410					-1.66712	3.26e-08	4.15e-07	6.38	-0.285127	0.334243	0.634763	0.197388
O00411	YES	POLRMT	Matrix	3	-3.21288	2.93e-09	4.74e-08	7.32	-3.08878	1.07e-09	6.39e-08	7.19442	YES	import-driven
O00422					-1.94969	2.74e-05	0.000165906	3.78	-0.708557	0.107311	0.363783	0.439158
O00425					-0.58162	0.305317	0.40061	0.4	0.0960719	0.871213	0.950763	0.0219277
O00429	YES	DNM1L			-0.543067	0.436632	0.532182	0.27	0.734495	0.240059	0.549076	0.260368
O00443					-1.4916	0.069118	0.122589	0.91	0.711156	0.419329	0.697903	0.156205
O00458					1.70378	1.45e-09	2.48e-08	7.61	-0.470585	0.111484	0.370989	0.430639
O00461					-1.38657	9.54e-05	0.000490031	3.31	-0.683606	0.0617776	0.267073	0.57337
O00462					-2.54422	0.0621873	0.112765	0.95	-0.0512476	0.879119	0.953806	0.02054
O00469-2					-1.38665	0.0242108	0.0522844	1.28	-0.590656	0.463592	0.732571	0.13515
O00471					-0.681371	0.110641	0.177837	0.75	-1.80886	0.321029	0.623674	0.205042
O00483	YES	NDUFA4	MIM		-7.05447	4.52e-19	2.5e-17	16.6	-4.86993	1.61e-08	7.26e-07	6.13929	YES	import-driven
O00487					-0.679737	0.534245	0.62304	0.21	-0.525036	0.691587	0.870021	0.0604703
O00488					-0.761872	0.0266554	0.0565721	1.25	-0.259365	0.5748	0.804883	0.0942672
O00505					-2.71625	0.0869503	0.147114	0.83	-1.46681	0.0277932	0.162973	0.787884
O00522					-1.6273	0.0526325	0.0986131	1.01	-0.80235	0.252892	0.561562	0.250602
O00541					-1.71892	0.0310265	0.0642809	1.19	-2.0349	0.018385	0.124644	0.904329
O00559					-0.577548	0.530801	0.620124	0.21	-0.622637	0.455128	0.726933	0.138506
O00560					-0.779091	0.103352	0.168689	0.77	0.373976	0.359153	0.654407	0.184152
O00562					-2.81382	0.0299552	0.0623452	1.21	-1.58947	0.231713	0.540161	0.267477
O00566					-1.20187	0.00362924	0.0107151	1.97	0.182116	0.379117	0.667709	0.175413
O00567					-1.29832	0.00383218	0.0112326	1.95	0.0783876	0.863134	0.950763	0.0219277
O00571					-1.30637	0.000119728	0.000597127	3.22	0.158057	0.604447	0.82193	0.0851652
O00584					-0.634231	0.0938387	0.155958	0.81	0.136076	0.681792	0.864797	0.0630858
O00592					-1.23772	0.0100989	0.0253221	1.6	-0.126257	0.749571	0.898397	0.0465317
O00622					0.537766	0.00223564	0.0071326	2.15	0.944379	1.71e-07	6.09e-06	5.21563
O00625					0.359956	0.754095	0.810111	0.09	0.430251	0.772124	0.908129	0.0418525
O00629					-1.00313	0.0653304	0.117456	0.93	-1.58536	0.0419653	0.213419	0.670767
O00743					-2.40844	0.0327752	0.0671745	1.17	0.174315	0.647014	0.845602	0.072834
O00754					-1.23601	0.160927	0.239752	0.62	-1.88375	0.0588177	0.259567	0.585751
O00762					-1.94515	0.0191663	0.043188	1.36	-0.922486	0.55682	0.791649	0.101467
O00764					-1.92451	0.0496758	0.0939361	1.03	0.266736	0.791257	0.919309	0.0365385
O00767					-1.46873	0.000345012	0.00148202	2.83	-0.320477	0.355477	0.65175	0.185919
O14497					-0.564562	0.401845	0.497831	0.3	-1.23366	0.0646442	0.274472	0.561502
O14521	YES	SDHD	MIM	3	-3.49309	0.0167717	0.0388217	1.41	-2.80086	0.180851	0.474194	0.324044	YES
O14523					-2.16306	0.313931	0.40946	0.39	-3.95334	0.0318066	0.179197	0.746669
O14524					0.0547214	0.960542	0.971547	0.01	-0.62897	0.661807	0.853273	0.068912
O14545					-3.90982	0.0697654	0.123391	0.91	0.382216	0.18286	0.477507	0.32102
O14548	YES	COX7A2L	MIM		-5.17669	6.97e-07	6.71e-06	5.17	-3.78006	0.00753037	0.0662673	1.1787	YES
O14562					-2.62778	0.000197517	0.00091489	3.04	-2.27042	0.0236141	0.145657	0.836669
O14578					-0.603512	0.57985	0.663154	0.18	0.768034	0.388988	0.675035	0.170674
O14579					-0.800899	0.0672258	0.119988	0.92	-0.306872	0.564668	0.797788	0.0981125
O14617					-1.38993	0.111813	0.179283	0.75	-0.83122	0.314814	0.62157	0.20651
O14639					-1.55847	0.0539942	0.100627	1	-0.382786	0.651819	0.84711	0.0720602
O14646					-1.1314	0.0199144	0.0445009	1.35	-0.431708	0.317061	0.621976	0.206226
O14647					0.765584	0.479045	0.57128	0.24	0.803532	0.411861	0.69187	0.159975
O14653					-1.96107	0.00735938	0.0193901	1.71	-0.297784	0.66338	0.854397	0.0683403
O14656					-1.34086	0.00651002	0.017567	1.76	-0.915329	0.0933446	0.336653	0.472818
O14657					-0.663338	7.69e-05	0.000406745	3.39	-0.195075	0.128067	0.394562	0.403885
O14672					-0.780545	0.00427006	0.0123207	1.91	-0.0346365	0.880225	0.954095	0.0204084
O14678					-0.571665	0.0269445	0.0570426	1.24	-0.290905	0.279533	0.588178	0.230491
O14681					-2.05553	0.114989	0.183332	0.74	-2.77837	0.0887625	0.328914	0.482918
O14684					-2.54673	0.00756849	0.019802	1.7	-0.562568	0.427793	0.705347	0.151597
O14734					-0.536398	0.0298071	0.0621243	1.21	-1.54955	0.236827	0.545717	0.263033
O14735					-3.08012	1.86e-05	0.000118188	3.93	-1.7163	0.0107143	0.0851979	1.06957
O14737					-2.76607	0.00973293	0.024498	1.61	-0.915263	0.0122366	0.0921233	1.03563
O14744					-0.710143	0.416751	0.512385	0.29	-0.00860992	0.992831	0.997091	0.0012652
O14745					-1.51086	5.01e-15	1.91e-13	12.72	-0.513572	0.00443988	0.0448518	1.34822
O14757					-1.19468	1.19e-15	4.84e-14	13.31	-0.303788	0.0751608	0.298632	0.524864
O14773					-0.424472	0.567039	0.653172	0.18	1.55157	0.0264167	0.15629	0.806069
O14776					-1.57926	0.0105631	0.0263411	1.58	-0.988359	0.147708	0.429248	0.367292
O14777					-1.73682	0.00641063	0.0173621	1.76	-0.531658	0.455546	0.727209	0.138341
O14787-2					-0.278631	0.87449	0.908272	0.04	0.699744	0.751087	0.898661	0.0464041
O14802					-3.1505	0.0133749	0.0322119	1.49	-2.08617	0.06843	0.284248	0.546303
O14818					-1.71823	0.000968203	0.00349755	2.46	-0.361707	0.405459	0.688075	0.162364
O14828					-0.687565	0.32954	0.425866	0.37	0.0607778	0.924464	0.972122	0.0122792
O14832	YES	PHYH		2	-2.60277	0.0142223	0.0339076	1.47	-1.06099	0.143703	0.422646	0.374023	YES
O14874	YES	BCKDK	Matrix	2	-4.53091	8.68e-12	2.2e-10	9.66	-4.5701	3.49e-09	1.88e-07	6.72487	YES	import-driven
O14880	YES	MGST3			-1.2695	0.147122	0.223364	0.65	0.765032	0.285815	0.595761	0.224928
O14907					-1.80436	0.0756469	0.131565	0.88	0.36368	0.590404	0.815665	0.0884882
O14908					-2.18254	2.95e-05	0.000177339	3.75	-0.272982	0.100188	0.350067	0.455849
O14920					-0.269037	0.841427	0.882141	0.05	1.48762	0.236845	0.545717	0.263033
O14929					-1.17388	0.0155522	0.0364322	1.44	-0.0617925	0.893876	0.96008	0.0176926
O14936					-0.0727197	0.901928	0.930275	0.03	0.676635	0.209941	0.51485	0.288319
O14939					-1.8814	0.176506	0.258552	0.59	0.564738	0.427293	0.704838	0.151911
O14949	YES	UQCRQ	MIM	2	-2.9511	0.00294562	0.00902295	2.04	-2.92942	0.00399108	0.0410867	1.3863	YES	import-driven
O14950					-0.951004	0.00917523	0.0233325	1.63	-0.115982	0.756478	0.900896	0.0453253
O14964					-1.11299	0.0110589	0.0274033	1.56	-0.680935	0.0911126	0.331623	0.479355
O14965					-0.915121	2.26e-18	1.14e-16	15.94	-0.134071	0.286285	0.596311	0.224527
O14967					1.41105	0.312196	0.407647	0.39	0.0855761	0.947641	0.979032	0.00920311
O14972					-2.53976	0.00661541	0.0178026	1.75	0.47297	0.335514	0.635443	0.196923
O14974					-0.835954	0.120133	0.189894	0.72	0.291964	0.450944	0.723189	0.140748
O14975					-1.30242	0.012004	0.0294132	1.53	-0.969637	0.062714	0.269748	0.569042
O14976					-1.65677	0.0880265	0.148765	0.83	-3.64941	0.0048707	0.0484284	1.3149
O14979					-1.89507	0.000109889	0.000554129	3.26	-0.493892	0.215413	0.522297	0.282082
O14980					-1.48438	0.01078	0.0268253	1.57	-0.0426241	0.933683	0.973091	0.0118465
O14981					-3.1477	0.0129989	0.0314105	1.5	-0.358027	0.691889	0.870044	0.0604588
O15014					-1.23904	0.235944	0.32623	0.49	0.148861	0.719611	0.881157	0.0549467
O15020					-1.17337	0.000112427	0.000565	3.25	-0.866436	0.00469705	0.0470212	1.32771
O15031					-1.15448	9.8e-14	3.26e-12	11.49	-0.266969	0.0649975	0.275185	0.560375
O15042					-1.23316	0.145819	0.221556	0.65	-0.540832	0.509151	0.759533	0.119453
O15047					-1.54712	0.566807	0.653031	0.19	-0.982237	0.701805	0.874557	0.0582119
O15056					-3.52314	0.052962	0.0991023	1	-0.325291	0.874166	0.952062	0.0213348
O15061					-1.38506	0.0892249	0.150147	0.82	-1.10938	0.142743	0.421208	0.375503
O15066					-0.432851	0.6568	0.729572	0.14	0.922498	0.417258	0.695821	0.157502
O15067					-1.21332	0.00354411	0.0105027	1.98	-0.388008	0.367888	0.660268	0.18028
O15091	YES	PRORP	Matrix	5	-2.80082	1.05e-08	1.48e-07	6.83	-1.33629	0.0023395	0.0264194	1.57808	YES	import-driven
O15118					-1.51775	0.0221538	0.048768	1.31	-1.00875	0.0927247	0.335231	0.474656
O15121					-0.850493	0.193437	0.278593	0.56	-0.377329	0.56718	0.79891	0.0975021
O15126					-0.191201	0.673323	0.742306	0.13	-0.203548	0.649793	0.84711	0.0720602
O15143					-1.12012	0.278191	0.371528	0.43	0.932426	0.336433	0.636092	0.19648
O15144					-1.6429	0.0210558	0.0466811	1.33	-0.4274	0.608139	0.82436	0.0838831
O15145					-0.627511	0.497607	0.587846	0.23	0.480464	0.593327	0.816826	0.0878704
O15155					-0.799324	0.338877	0.434618	0.36	0.0116885	0.987995	0.996044	0.00172148
O15160					-0.331094	0.304678	0.39986	0.4	-1.25484	0.0183892	0.124644	0.904329
O15164					-3.52045	8.82e-06	6.29e-05	4.2	-1.31006	0.433035	0.709776	0.148879
O15173					-0.750256	0.0570379	0.104841	0.98	0.173698	0.633361	0.84013	0.0756535
O15212					-0.808877	0.143215	0.218724	0.66	-0.444879	0.416479	0.695106	0.157949
O15213					-1.55813	0.0186648	0.0422511	1.37	0.072576	0.892269	0.959852	0.0177957
O15226					0.300186	0.930723	0.952297	0.02	-2.71129	0.499631	0.752386	0.123559
O15228					-1.14678	0.0198817	0.0444625	1.35	-0.930561	0.133621	0.404246	0.393354
O15230					-0.304295	0.204703	0.291763	0.53	-0.0706034	0.792945	0.91976	0.0363255
O15235	YES	MRPS12	Matrix		-0.334625	0.820797	0.865575	0.06	-2.37301	0.125344	0.390222	0.408688			YES
O15254					-1.92412	1.58e-05	0.000103305	3.99	-1.0972	0.0137828	0.100825	0.996432
O15258					-2.59485	0.000673566	0.00259216	2.59	-0.925168	0.164269	0.453562	0.343363
O15260					-1.51507	0.0164702	0.0382343	1.42	-2.62404	0.000657914	0.00915225	2.03847
O15269					-1.89599	0.0004562	0.00187651	2.73	-1.1799	0.0338509	0.186373	0.729617
O15270	YES	SPTLC2			-1.81116	6.29e-05	0.000344806	3.46	-0.448441	0.183039	0.477507	0.32102	YES
O15294					-2.44416	5.3e-09	8.11e-08	7.09	-0.526424	0.0847612	0.321284	0.493111
O15305					-0.38478	0.85302	0.890507	0.05	-1.3351	0.588688	0.8144	0.0891622
O15320					-1.35023	0.000175359	0.000829799	3.08	-0.311203	0.349884	0.647759	0.188587
O15321					-0.890709	0.00187047	0.00613294	2.21	-0.462906	0.0749428	0.298427	0.525162
O15347					-3.0257	0.000704797	0.00268696	2.57	-1.2295	0.172452	0.464353	0.333152
O15354					-0.327522	0.0670393	0.119753	0.92	0.0994951	0.576684	0.806345	0.0934791
O15355					-0.490152	0.231232	0.321215	0.49	-0.565955	0.313647	0.620608	0.207183
O15357					-0.169968	0.811793	0.858222	0.07	0.00306407	0.997019	0.998975	0.00044538
O15371					1.34891	0.0851312	0.144615	0.84	0.257112	0.796589	0.920571	0.0359427
O15372					-1.40262	1.86e-08	2.49e-07	6.6	-0.561734	0.194851	0.493906	0.306356
O15381					0.681398	0.195487	0.281069	0.55	0.540251	0.510144	0.759843	0.119276
O15382	YES	BCAT2	Matrix	3	-2.82456	5.17e-05	0.000288516	3.54	-2.51566	0.0015229	0.0184612	1.73374	YES	import-driven
O15397					-1.59224	0.162643	0.241535	0.62	-0.0849556	0.928445	0.972122	0.0122792
O15400					-0.835705	0.0433602	0.0840904	1.08	-0.359678	0.384902	0.672447	0.172342
O15417					-1.67939	0.228314	0.31761	0.5	-1.46995	0.178553	0.471898	0.326152
O15427					-0.625427	0.17546	0.257274	0.59	-0.633242	0.44993	0.722125	0.141388
O15431					-1.18324	0.192352	0.277435	0.56	-0.804574	0.484938	0.743939	0.128463
O15438					-1.53403	0.00105049	0.00373867	2.43	-0.145438	0.596435	0.817449	0.0875393
O15439					-0.630955	0.28113	0.374271	0.43	-1.58916	0.0675527	0.281786	0.550081
O15446					-0.781273	0.5574	0.644957	0.19	0.512047	0.699052	0.87266	0.0591549
O15460					-1.28399	1.51e-06	1.31e-05	4.88	-0.094496	0.690512	0.869707	0.060627
O15498					0.379743	0.684354	0.752128	0.12	0.857651	0.293748	0.603858	0.219065
O15504					-1.79569	0.405406	0.50104	0.3	1.4777	0.0790127	0.307333	0.512391
O15511					-1.57634	0.00111882	0.00395095	2.4	0.0638104	0.895535	0.960715	0.0174054
O15525					-0.765416	0.24524	0.336408	0.47	-0.552142	0.469324	0.73751	0.132232
O15533					-0.844191	0.161705	0.240504	0.62	-0.707577	0.314257	0.620888	0.206987
O43143					-0.77375	0.0826436	0.141242	0.85	-0.669694	0.137658	0.412034	0.385067
O43156					-1.65791	0.20361	0.290626	0.54	-0.496442	0.755148	0.90039	0.0455693
O43157					-0.819808	0.0011319	0.00398523	2.4	-1.11883	0.17111	0.46305	0.334372
O43159					-1.03344	0.328116	0.424392	0.37	1.08925	0.158142	0.444774	0.351861
O43169	YES	CYB5B	MOM		-1.64571	0.000607343	0.00238225	2.62	-0.332855	0.34038	0.639626	0.194074	YES	translation-driven
O43172					-0.69421	0.154273	0.232017	0.63	0.400807	0.376266	0.666359	0.176292
O43175					-0.847521	0.0469813	0.0897592	1.05	0.0822635	0.847683	0.945939	0.0241369
O43181	YES	NDUFS4	Matrix	1	-4.85815	1.25e-09	2.18e-08	7.66	-4.3754	1.12e-07	4.15e-06	5.3822	YES	import-driven			YES
O43237					-1.45374	0.0764924	0.132762	0.88	-0.352393	0.546575	0.784857	0.105209
O43242					-0.797674	0.0931809	0.154996	0.81	0.0351754	0.939556	0.976205	0.010459
O43251					-0.69029	0.0186574	0.0422506	1.37	-0.407706	0.204045	0.50755	0.294521
O43252					-1.85728	0.0195176	0.0438461	1.36	-0.000648728	0.999397	0.999565	0.000188959
O43264					-1.24374	0.253716	0.345632	0.46	-0.403454	0.668509	0.857717	0.066656
O43290					-1.8972	0.000921471	0.00336037	2.47	-0.277331	0.542259	0.782916	0.106285
O43292					-2.82059	0.00489043	0.0137747	1.86	-0.04959	0.946692	0.978996	0.00921908
O43293					-2.80576	0.00347294	0.0103176	1.99	-2.13592	0.0125335	0.0938828	1.02741
O43294					-0.624479	0.234598	0.3249	0.49	0.250639	0.464622	0.733244	0.134751
O43301					0.0126457	0.981778	0.986169	0.01	0.297473	0.678927	0.863375	0.0638005
O43310					-4.46195	0.0425716	0.0829144	1.08	0.52428	0.461806	0.731467	0.135805
O43324					-2.13642	0.0444242	0.0857322	1.07	0.319925	0.716231	0.87992	0.0555568
O43390					-1.14632	0.000324414	0.00140142	2.85	-0.0648629	0.842711	0.94376	0.0251384
O43390-2					0.110806	0.929411	0.951448	0.02	-0.340074	0.798121	0.921481	0.0355136
O43395					-1.82585	0.00147086	0.0049812	2.3	-0.508232	0.414983	0.694171	0.158534
O43396					-1.56832	0.0116699	0.0287136	1.54	-0.291589	0.687784	0.868201	0.0613797
O43399					-0.631341	0.434531	0.530277	0.28	0.487197	0.508023	0.758715	0.119921
O43402					0.326668	0.764717	0.819476	0.09	0.29484	0.817774	0.931471	0.0308307
O43414					-4.52963	0.000890334	0.00327101	2.49	-2.06132	0.1065	0.362735	0.440411
O43427					-0.826882	0.122257	0.192789	0.71	-1.03467	0.155837	0.442099	0.35448
O43432					-0.935199	0.152359	0.229841	0.64	-1.24504	0.10742	0.363783	0.439158
O43447					-5.1209	0.00820127	0.0211559	1.67	-2.93589	0.125892	0.390854	0.407985
O43463					-0.32895	0.409807	0.505423	0.3	-0.0681461	0.885924	0.957451	0.0188834
O43464	YES	HTRA2		2	-1.96293	0.00647639	0.0175002	1.76	-1.52905	0.047342	0.228071	0.64193	YES
O43488	YES	AKR7A2		2	-2.04571	0.00937093	0.0237644	1.62	-1.75222	0.0378408	0.199977	0.69902	YES
O43491					-0.934541	0.0039008	0.0113886	1.94	0.228265	0.433462	0.71028	0.14857
O43493					-0.615862	0.00655751	0.0176629	1.75	0.419957	0.0345091	0.189274	0.722909
O43504					-0.464913	0.518948	0.608534	0.22	-0.469158	0.579029	0.807264	0.0929844
O43505					-0.341019	0.697787	0.764477	0.12	-0.947175	0.418562	0.696821	0.156879
O43516					-1.04904	0.114673	0.182976	0.74	0.153892	0.607918	0.824249	0.0839416
O43583					-2.42251	0.0348486	0.0704475	1.15	-1.25011	0.234575	0.543651	0.26468
O43598					-2.38579	0.0622729	0.112851	0.95	-3.23973	0.00814133	0.070188	1.15374
O43615	YES	TIMM44	Matrix	2	-2.26143	2.63e-09	4.29e-08	7.37	-1.73561	1.03e-05	0.000245373	3.61017	YES	import-driven					YES
O43617					-2.83712	0.00407006	0.0118302	1.93	-0.488329	0.404591	0.687692	0.162606
O43633					-1.57377	3.82e-09	6.07e-08	7.22	-0.956043	0.00146686	0.0179283	1.74646
O43660					-0.15263	0.784309	0.834708	0.08	-0.399992	0.645992	0.845011	0.0731376
O43663					-1.85593	0.0534831	0.0998587	1	-0.696271	0.298105	0.607458	0.216484
O43670					-1.72395	0.0163078	0.0379317	1.42	-0.96338	0.196681	0.496508	0.304074
O43674	YES	NDUFB5	MIM	1	-4.63767	1.24e-11	3.06e-10	9.51	-5.09718	7.67e-10	4.8e-08	7.31888	YES	import-driven			YES
O43676	YES	NDUFB3	MIM		-7.64313	5.33e-14	1.81e-12	11.74	-6.89797	2.14e-08	9.36e-07	6.02892	YES	import-driven			YES
O43678	YES	NDUFA2	Matrix	2	-3.42498	9.43e-11	2e-09	8.7	-1.87073	1.87e-07	6.52e-06	5.18588	YES	import-driven			YES
O43681					-2.23384	0.00199545	0.00648096	2.19	-0.493728	0.422871	0.702027	0.153646
O43684					-1.7323	1.77e-05	0.000113399	3.95	-0.483404	0.196347	0.496211	0.304334
O43688					0.680769	0.0197788	0.0443149	1.35	0.383016	0.0575805	0.256009	0.591745
O43707					-0.337016	0.196352	0.281761	0.55	-0.0245623	0.927591	0.972122	0.0122792
O43708	YES	GSTZ1		4	-1.34227	0.57826	0.661843	0.18	-4.98507	0.0922567	0.334133	0.476081
O43709					-1.52171	0.489955	0.581011	0.24	-2.08609	0.472248	0.738977	0.131369
O43719					-0.933763	3.44e-06	2.71e-05	4.57	-0.0579008	0.807544	0.927505	0.0326837
O43747					-0.99552	0.0330026	0.0674535	1.17	0.496267	0.327114	0.629441	0.201045
O43752					-1.60827	0.0112946	0.0279295	1.55	-0.0786104	0.765254	0.905351	0.043183
O43760					-0.493698	0.439233	0.5348	0.27	0.287358	0.632159	0.839487	0.075986
O43768					-0.48384	0.524627	0.614002	0.21	0.00909778	0.98596	0.995397	0.00200367
O43772	YES	SLC25A20	MIM		-4.06876	4.93e-05	0.000276395	3.56	-2.81768	0.0114108	0.0882552	1.05426	YES
O43776					0.0686519	0.889271	0.919951	0.04	-0.426616	0.415727	0.694591	0.158271
O43795					-1.79014	1.4e-05	9.33e-05	4.03	-0.435484	0.228986	0.539198	0.268252
O43809					-1.99215	0.01684	0.03894	1.41	-0.170676	0.844235	0.944873	0.0246266
O43813					-1.32998	0.0414672	0.0810838	1.09	-1.17418	0.0910142	0.331623	0.479355
O43815					-1.79232	0.0568906	0.104627	0.98	-0.681821	0.50105	0.753287	0.12304
O43818					0.506528	0.550982	0.639031	0.19	0.0110975	0.989626	0.996579	0.00148827
O43819	YES	SCO2	MIM	1	-3.12597	2.45e-08	3.22e-07	6.49	-1.72326	0.00626278	0.059143	1.2281	YES
O43823					0.187301	0.846254	0.885904	0.05	0.925683	0.25825	0.567496	0.246037
O43824	YES	GTPBP6		1	-3.40117	0.00065939	0.00254921	2.59	-2.33928	0.0127886	0.0954322	1.02031	YES
O43837	YES	IDH3B	Matrix	1	-2.88214	1.17e-08	1.63e-07	6.79	-1.94559	0.000119714	0.00210384	2.67699	YES	import-driven
O43847	YES	NRDC		3	-2.366	0.0253533	0.0541977	1.27	-0.730639	0.553093	0.789082	0.102878
O43852					-0.636649	0.272726	0.365841	0.44	-0.297066	0.699157	0.87266	0.0591549
O43854					-0.877845	0.000507072	0.00204593	2.69	0.324422	0.0827742	0.316454	0.499689
O43865	YES	AHCYL1		3	0.228594	0.84081	0.88165	0.05	0.125179	0.915847	0.970811	0.0128653
O43896					-5.33856	0.000197888	0.000915891	3.04	-2.31571	0.315867	0.621628	0.206469
O43913					-1.01501	0.26157	0.354047	0.45	-1.64816	0.125068	0.389977	0.408961
O43920	YES	NDUFS5	IMS		-1.40357	0.000109816	0.000554129	3.26	-0.715053	0.189356	0.485911	0.313443	YES				YES
O43929					-4.5435	0.000345786	0.00148427	2.83	-0.800877	0.336763	0.636092	0.19648
O43933					-1.68735	0.295049	0.388863	0.41	-1.49118	0.342432	0.641858	0.192561
O60216					-0.91261	0.0286716	0.0600967	1.22	-0.180245	0.67023	0.858936	0.0660392
O60220	YES	TIMM8A	IMS		-1.09818	0.0129996	0.0314105	1.5	-0.472734	0.457136	0.727802	0.137987	YES
O60231					-1.96334	0.239614	0.330069	0.48	2.01291	0.220474	0.528284	0.277133
O60238	YES	BNIP3L			-0.383473	0.0058958	0.0162128	1.79	0.0324622	0.864018	0.950763	0.0219277
O60239					-0.957595	8.19e-05	0.00042995	3.37	-0.0914971	0.258859	0.567673	0.245902
O60256					-2.04167	0.455197	0.549937	0.26	0.867545	0.546698	0.784857	0.105209
O60264					-1.50923	6.51e-07	6.34e-06	5.2	-0.216488	0.485125	0.744034	0.128407
O60266					-2.88134	0.0207052	0.0460938	1.34	-0.173338	0.868555	0.950763	0.0219277
O60271					-2.27437	0.00310124	0.00939747	2.03	-0.780058	0.145855	0.426074	0.370515
O60287					-1.58648	0.0366129	0.073412	1.13	-0.180321	0.767673	0.906801	0.042488
O60293					0.413244	0.710415	0.773636	0.11	1.16921	0.222781	0.531666	0.274361
O60306					-0.423313	0.67575	0.744332	0.13	0.186334	0.853137	0.947864	0.023254
O60313-2	YES	OPA1		3	-2.93291	2.9e-26	3.06e-24	23.51	-2.02581	1.59e-12	1.65e-10	9.78198	YES	import-driven
O60318					-0.100197	0.920841	0.944637	0.02	0.270288	0.812634	0.928466	0.032234
O60337					-0.759474	0.00113173	0.00398523	2.4	-0.173662	0.41046	0.690847	0.160618
O60341					-1.73465	0.0562469	0.103774	0.98	-1.00144	0.261675	0.569985	0.244137
O60343					-0.0991609	0.974801	0.982608	0.01	0.567879	0.808747	0.927537	0.0326688
O60353					-2.14032	0.0913598	0.15261	0.82	-0.676356	0.204861	0.507677	0.294413
O60427					-1.14115	0.000472829	0.00193415	2.71	-0.550839	0.0881324	0.327526	0.484754
O60437					-1.19956	1.44e-07	1.61e-06	5.79	-0.623819	0.00793949	0.0687472	1.16274
O60443					-2.45643	0.0416398	0.0813675	1.09	-0.987445	0.48912	0.746304	0.127084
O60476					-3.7429	0.000941945	0.00342657	2.47	-1.26606	0.37493	0.665243	0.17702
O60488					-1.96894	3.5e-19	1.95e-17	16.71	-0.266877	0.139114	0.414939	0.382016
O60493					-1.27021	0.0120644	0.0295246	1.53	-0.482348	0.381423	0.669716	0.174109
O60499					-1.91595	0.00697725	0.0186491	1.73	0.0927376	0.870245	0.950763	0.0219277
O60502					-1.3635	0.213239	0.300885	0.52	-2.8969	0.122025	0.387511	0.411716
O60503					-2.05988	0.0022299	0.00712491	2.15	-1.13847	0.174423	0.466489	0.331159
O60504					-1.40992	0.170616	0.251432	0.6	-0.0814448	0.881306	0.954414	0.0202632
O60518					-2.36502	2.15e-11	5.1e-10	9.29	-0.928498	0.00313896	0.0338985	1.46982
O60524					-0.0233745	0.97582	0.983133	0.01	0.817157	0.411801	0.69187	0.159975
O60547					-1.13881	0.00214622	0.00689939	2.16	-1.70309	0.208768	0.512929	0.289943
O60563					-0.551101	0.0122687	0.0299117	1.52	-1.01646	0.0290273	0.1674	0.776245
O60566					0.1928	0.603898	0.685484	0.16	0.50152	0.25571	0.564234	0.248541
O60568					-1.17889	2.63e-05	0.000160908	3.79	-0.781738	0.00730921	0.0647045	1.18907
O60573					-0.900158	0.764962	0.81949	0.09	1.91686	0.411808	0.69187	0.159975
O60610					-1.50456	0.00572312	0.0158126	1.8	-0.495585	0.380095	0.66877	0.174723
O60613					-0.366376	0.444718	0.539702	0.27	0.210423	0.631813	0.839215	0.0761268
O60637					-1.89992	0.18995	0.274707	0.56	-0.197156	0.878026	0.953303	0.020769
O60645					-2.31436	2.77e-07	2.93e-06	5.53	-1.71245	0.000537671	0.00771441	2.1127
O60664					-1.23236	0.00705617	0.0188006	1.73	-0.44412	0.363627	0.658422	0.181496
O60669					-1.35028	0.00227312	0.00724045	2.14	-0.512615	0.114452	0.375132	0.425816
O60675					-0.754848	0.287711	0.381007	0.42	0.277721	0.528579	0.77334	0.11163
O60678					-1.70343	0.0427699	0.0831367	1.08	0.820715	0.171535	0.463638	0.333821
O60683					-4.40532	0.000146233	0.00070957	3.15	-2.41957	0.123276	0.388465	0.410648
O60684					-1.8202	0.0277068	0.0583639	1.23	-0.310887	0.701759	0.874557	0.0582119
O60701					-1.51684	0.0124678	0.0302987	1.52	-0.401976	0.474579	0.739833	0.130866
O60716-3					-1.37329	1.71e-06	1.45e-05	4.84	-0.982804	0.000850237	0.0113748	1.94406
O60725					-1.09974	1.11e-08	1.55e-07	6.81	-1.92787	0.0416543	0.212383	0.67288
O60749					-1.44056	0.141846	0.217019	0.66	-0.92061	0.318752	0.623147	0.205409
O60762					-2.35409	4.42e-05	0.000250949	3.6	-0.478156	0.242331	0.552659	0.257543
O60763					-1.12146	0.0560349	0.10348	0.99	0.797503	0.219381	0.527493	0.277783
O60783	YES	MRPS14	Matrix	2	-2.79383	0.00958829	0.0242164	1.62	-2.55459	0.0397247	0.205766	0.686626	YES		YES
O60784					-0.237203	0.865479	0.900652	0.05	-1.25313	0.367282	0.65983	0.180568
O60826					-0.995656	0.468823	0.561967	0.25	0.053274	0.968355	0.986876	0.00573741
O60828					-1.23893	0.000318258	0.00138114	2.86	-1.23334	0.108271	0.365414	0.437215
O60830	YES	TIMM17B	MIM		-4.70861	0.000145716	0.000707643	3.15	-1.33921	1.59e-05	0.000354841	3.44997	YES	import-driven					YES
O60831					-0.795383	0.216946	0.305023	0.52	-1.14918	0.0687857	0.284849	0.545385
O60832					-1.70433	0.110364	0.177537	0.75	-1.33873	0.172832	0.464536	0.332981
O60841					-1.33194	0.0619016	0.112315	0.95	-0.146259	0.827194	0.93588	0.0287798
O60869					-1.37257	0.0176855	0.0404626	1.39	-1.34623	0.0986161	0.347811	0.458657
O60870					-0.727039	0.801067	0.849768	0.07	0.885835	0.81587	0.930007	0.0315138
O60884					-0.869879	0.215224	0.303468	0.52	0.508049	0.468307	0.73659	0.132774
O60885					-0.739744	0.372508	0.469805	0.33	-0.166445	0.800944	0.923269	0.0346717
O60888					-0.708662	0.569363	0.654193	0.18	-1.05602	0.448576	0.720926	0.142109
O60906					0.259421	0.850737	0.889222	0.05	1.8978	0.213129	0.519485	0.284427
O60925					-0.942095	0.173248	0.254726	0.59	-0.630808	0.187031	0.483592	0.315521
O60934					-0.242186	0.743381	0.801221	0.1	-0.0778557	0.921981	0.972122	0.0122792
O75027	YES	ABCB7	MIM	2	-2.20159	1.37e-05	9.14e-05	4.04	-1.32296	0.0089505	0.0750932	1.1244	YES
O75030					-0.510874	0.117597	0.186985	0.73	-0.150538	0.709928	0.877075	0.0569633
O75044					-1.56464	0.0321064	0.0659865	1.18	-1.53327	0.0137209	0.100496	0.997851
O75054					-1.10189	0.0138724	0.0332612	1.48	-0.340908	0.373792	0.664768	0.17733
O75063					-2.13314	0.00191477	0.00625046	2.2	-0.680538	0.358565	0.654151	0.184322
O75072					-2.39377	0.0220435	0.0485613	1.31	0.263727	0.463485	0.732571	0.13515
O75083					-1.19148	0.00693959	0.018582	1.73	-0.351719	0.430988	0.707789	0.150096
O75110					-2.82525	2.47e-08	3.24e-07	6.49	-1.22917	0.0214419	0.136219	0.865762
O75116					-1.80245	4.83e-07	4.79e-06	5.32	-0.976315	0.00623265	0.0589522	1.2295
O75122-3					-0.767718	0.0599896	0.109221	0.96	0.0965973	0.809791	0.927537	0.0326688
O75127	YES	PTCD1	Matrix	1	-3.7541	2.99e-10	5.81e-09	8.24	-4.04312	5.63e-08	2.2e-06	5.65782	YES	import-driven
O75128-2					-1.64721	7.47e-07	7.1e-06	5.15	-0.901944	0.0133304	0.0981195	1.00824
O75131					-0.490642	0.630606	0.708189	0.15	0.676922	0.531461	0.775335	0.110511
O75146					-1.6887	0.000172523	0.000819658	3.09	-1.39299	0.00143458	0.0176426	1.75344
O75150					-1.16762	0.024504	0.0527251	1.28	-0.530383	0.357701	0.653646	0.184657
O75152					-1.61396	0.0548481	0.101829	0.99	-0.527605	0.305753	0.613856	0.211933
O75153					-0.989787	0.464209	0.557759	0.25	-0.731458	0.654753	0.847327	0.071949
O75157					-0.08663	0.670969	0.740169	0.13	0.533289	0.0330744	0.183781	0.735699
O75165					-0.337421	0.686322	0.75401	0.12	-0.353701	0.71389	0.879547	0.0557409
O75179					-0.489003	0.622586	0.70118	0.15	-0.702165	0.590964	0.815816	0.0884078
O75208	YES	COQ9	MIM	1	-4.90703	0.00500366	0.0140535	1.85	-3.5177	0.0260389	0.154987	0.809705	YES
O75223					-0.322273	0.850312	0.889062	0.05	0.642566	0.68603	0.867656	0.0616524
O75251	YES	NDUFS7	Matrix	1	-4.02509	2.9e-13	9.14e-12	11.04	-4.10983	5.7e-11	4.34e-09	8.3621	YES	import-driven			YES
O75306	YES	NDUFS2	Matrix	2	-2.71916	3.79e-12	1.01e-10	10	-1.74926	1.03e-05	0.000245373	3.61017	YES	import-driven			YES
O75323	YES	NIPSNAP2		1	-2.80676	0.00218164	0.00699424	2.16	-3.72765	4.22e-05	0.000857115	3.06696	YES	import-driven
O75330					-0.327497	0.223211	0.312199	0.51	-0.579814	0.0547349	0.247809	0.605883
O75340					-0.656236	0.307856	0.403193	0.39	-0.9087	0.244543	0.554633	0.255994
O75347					-1.16073	0.0823421	0.140855	0.85	-0.0836066	0.896218	0.960927	0.0173096
O75348					-1.00444	0.00309368	0.00937936	2.03	-0.179554	0.611578	0.827889	0.0820279
O75351					-1.91844	0.119558	0.18934	0.72	-0.139523	0.899414	0.96215	0.0167572
O75352					-5.73361	0.0268449	0.0568747	1.25	-0.0790002	0.824375	0.933907	0.0296964
O75368					-0.907218	0.248953	0.340541	0.47	0.155375	0.822465	0.933503	0.0298843
O75369-8					-0.826949	1.55e-05	0.000101782	3.99	-0.280904	0.164944	0.454154	0.342797
O75376					-2.56859	0.0970452	0.160386	0.79	-0.425	0.258384	0.567496	0.246037
O75379					-0.907308	0.451217	0.546468	0.26	0.402245	0.749297	0.898397	0.0465317
O75381					-1.44892	0.000329621	0.00142077	2.85	-0.914688	0.120487	0.384574	0.41502
O75390	YES	CS	Matrix	3	-2.30455	2.54e-08	3.33e-07	6.48	-2.01704	3.68e-06	9.81e-05	4.00832	YES	import-driven
O75391					-3.44864	6.63e-05	0.000360261	3.44	0.0655972	0.835839	0.938896	0.0273825
O75394	YES	MRPL33	Matrix	4	-4.68774	2.65e-05	0.000162101	3.79	-4.00524	0.0245664	0.149112	0.826487	YES
O75396					-0.856712	0.0469065	0.0896453	1.05	-0.212276	0.620437	0.83227	0.0797358
O75400					-1.11769	0.0584606	0.107057	0.97	-0.402129	0.532051	0.775934	0.110175
O75410					-1.38812	0.0064726	0.0174979	1.76	-0.425811	0.355829	0.65175	0.185919
O75414	YES	NME6			-3.67379	0.024408	0.0525759	1.28	-2.32715	0.104563	0.359643	0.444128
O75427					-5.67579	0.003728	0.0109762	1.96	-2.27267	0.331505	0.63334	0.198363
O75431	YES	MTX2	MOM		-0.927868	0.219487	0.307938	0.51	0.0277771	0.97154	0.987838	0.00531427
O75436					-1.0016	0.124863	0.195854	0.71	-0.362991	0.593675	0.816826	0.0878704
O75438	YES	NDUFB1	MIM		-4.3816	6.31e-44	2.49e-41	40.6	-2.25425	2.91e-15	4.8e-13	12.3186	YES	import-driven			YES
O75439	YES	PMPCB	Matrix	1	-2.28333	9.39e-12	2.35e-10	9.63	-2.71818	1.42e-13	1.79e-11	10.746	YES	import-driven
O75462					-0.314699	0.430124	0.525944	0.28	0.00407547	0.992198	0.997066	0.00127609
O75475					-0.306806	0.568922	0.653949	0.18	1.01027	0.0472573	0.228033	0.642002
O75477					-0.908463	0.142731	0.218041	0.66	0.111826	0.869295	0.950763	0.0219277
O75489	YES	NDUFS3	Matrix	1	-4.91086	1.6e-28	2.2e-26	25.66	-3.12639	2.98e-13	3.54e-11	10.4507	YES	import-driven			YES
O75494					-3.10815	0.00600243	0.0164524	1.78	-2.46218	0.0661941	0.278465	0.555229
O75496					4.45367	0.00111165	0.00392796	2.41	3.35264	0.0283134	0.165142	0.782142
O75503					-0.35965	0.85089	0.889225	0.05	-1.1176	0.656524	0.848381	0.0714091
O75521	YES	ECI2	Matrix	1	-1.48044	0.000401688	0.00168869	2.77	0.302354	0.408087	0.688646	0.162004	YES	translation-driven
O75528					-3.84883	0.00316843	0.00958143	2.02	-1.28398	0.248818	0.56006	0.251765
O75530					-2.32633	0.112457	0.180169	0.74	-1.19321	0.350825	0.648114	0.188349
O75531					-1.11247	0.311446	0.406937	0.39	0.188429	0.868146	0.950763	0.0219277
O75533					-0.348109	0.360351	0.456418	0.34	0.0117042	0.976286	0.990573	0.00411351
O75534					-2.31317	1.63e-08	2.22e-07	6.65	-0.432252	0.208251	0.512645	0.290183
O75554					-1.56199	1.86e-06	1.57e-05	4.81	-1.00606	0.0118915	0.0903264	1.04419
O75570	YES	MTRF1	Matrix	3	-0.755455	0.475766	0.568057	0.25	-0.361588	0.745584	0.895837	0.047771
O75592					-3.11247	0.0408078	0.080006	1.1	-0.97705	0.626791	0.835773	0.0779117
O75600	YES	GCAT		2	-1.73554	0.147855	0.224131	0.65	-1.83849	0.217308	0.525574	0.279366
O75607					0.725137	0.724587	0.784825	0.11	2.71228	0.252027	0.560938	0.251085
O75608	YES	LYPLA1		4	-1.69758	0.394141	0.490087	0.31	-3.13802	0.153249	0.438361	0.358168
O75616	YES	ERAL1	Matrix	1	-4.26226	9.01e-13	2.62e-11	10.58	-3.55587	4.91e-09	2.51e-07	6.59979	YES	import-driven
O75643					-1.23046	1.16e-06	1.05e-05	4.98	-0.265423	0.226126	0.535988	0.270845
O75648	YES	TRMU	Matrix	4	-2.17343	0.100726	0.165178	0.78	-1.82216	0.155908	0.442099	0.35448
O75663					-3.38121	0.252121	0.343807	0.46	-0.413732	0.879239	0.953806	0.02054
O75683					0.057559	0.947657	0.963457	0.02	-2.70755	0.0150337	0.108248	0.96558
O75691					-3.34524	0.00719701	0.0190898	1.72	-0.529564	0.571723	0.802276	0.0956762
O75694					-1.64493	1.86e-09	3.13e-08	7.5	-0.65274	0.0182756	0.124635	0.90436
O75695					-2.26141	0.0247857	0.0532151	1.27	-1.92958	0.0238474	0.146639	0.833751
O75717					-1.17382	0.323208	0.418973	0.38	-0.445359	0.644458	0.844634	0.0733314
O75718					-1.23588	2.91e-06	2.33e-05	4.63	-0.412248	0.164963	0.454154	0.342797
O75746	YES	SLC25A12	MIM		-2.74537	0.00017041	0.000812225	3.09	-1.86992	0.010207	0.0826019	1.08301	YES
O75751					-0.527474	0.0573228	0.105202	0.98	0.409631	0.143414	0.422351	0.374326
O75781					-2.00953	2.88e-08	3.71e-07	6.43	-0.832267	0.0285698	0.165943	0.780041
O75787					-1.23672	3.14e-06	2.49e-05	4.6	-0.184565	0.39001	0.675804	0.170179
O75792					-2.82472	0.00170941	0.00567623	2.25	-1.69353	0.324708	0.627718	0.202235
O75794					-3.78852	0.00716655	0.0190485	1.72	-1.5312	0.3976	0.682595	0.165837
O75817					-1.07079	0.221669	0.310558	0.51	0.497239	0.202333	0.505597	0.296196
O75821					-1.14933	0.219773	0.308193	0.51	0.12998	0.893311	0.96008	0.0176926
O75822					1.16881	0.536693	0.625278	0.2	2.56611	0.092095	0.333767	0.476557
O75828	YES	CBR3		2	-1.51117	0.00274137	0.00847632	2.07	-1.20377	0.397993	0.682595	0.165837	YES
O75844					-1.13303	0.00346542	0.0103056	1.99	-0.705423	0.0694795	0.286028	0.543591
O75845					-0.832915	0.000140127	0.000687843	3.16	-0.243036	0.265383	0.572885	0.241933
O75874					-1.29052	0.0457259	0.0877575	1.06	0.464295	0.440934	0.713677	0.146498
O75879	YES	GATB	Matrix	2	-3.81743	3.96e-10	7.55e-09	8.12	-2.74086	3.62e-07	1.19e-05	4.9249	YES	import-driven
O75880	YES	SCO1	MIM	2	-2.10748	0.000638606	0.0024851	2.6	-3.29588	0.00633848	0.0591579	1.22799	YES
O75886					-1.42034	0.073892	0.129044	0.89	-0.292144	0.263975	0.57194	0.24265
O75907					-2.93359	0.00816378	0.0210868	1.68	-3.24566	0.00932188	0.0772273	1.11223
O75909-1					1.47359	0.4909	0.581736	0.24	2.76772	0.199777	0.502615	0.298765
O75911					-5.32674	9.97e-05	0.000508758	3.29	-2.33698	0.0818831	0.314453	0.502444
O75915					-1.26297	0.19563	0.28109	0.55	-0.368703	0.682455	0.865084	0.0629417
O75925					-0.172969	0.831122	0.874438	0.06	-0.517012	0.617378	0.830703	0.0805542
O75934					-1.81821	0.0187206	0.0423289	1.37	0.830766	0.27901	0.58764	0.230889
O75935					-0.772365	0.100985	0.165373	0.78	-0.703666	0.483516	0.742601	0.129244
O75937					-0.593547	0.0868475	0.146982	0.83	-0.45275	0.493666	0.749394	0.12529
O75940					-0.590204	0.380276	0.47716	0.32	-0.091296	0.904224	0.963685	0.0160649
O75947	YES	ATP5PD	MIM		-6.03077	5.28e-17	2.46e-15	14.61	-4.21539	4.38e-10	2.86e-08	7.54423	YES	import-driven
O75955					-1.64203	9.15e-07	8.51e-06	5.07	-0.856208	0.00835046	0.0715753	1.14524
O75956					-1.97207	5.27e-06	3.98e-05	4.4	-1.32122	0.109409	0.36682	0.435547
O75964	YES	ATP5MG	MIM		-3.4589	0.00271494	0.00841659	2.07	-2.47675	0.0187803	0.125483	0.901415	YES
O75970					-1.40721	0.210997	0.298645	0.52	-0.743289	0.498804	0.752214	0.123659
O75976					-0.766397	2.48e-06	2.03e-05	4.69	-0.106157	0.34644	0.644893	0.190512
O76003					-1.90021	0.0695713	0.123134	0.91	-0.0118929	0.989218	0.996579	0.00148827
O76021					-1.43211	0.00179866	0.00592706	2.23	-0.724283	0.116952	0.378579	0.421843
O76024					-0.796161	0.232037	0.322031	0.49	-1.32557	0.0597111	0.260797	0.583697
O76031	YES	CLPX	Matrix	4	-3.70355	1.9e-17	9e-16	15.05	-3.27156	2.56e-13	3.17e-11	10.4989	YES	import-driven
O76041-2					-1.61817	0.431739	0.527413	0.28	-1.28755	0.563456	0.796839	0.0986294
O76070					-1.92302	2.15e-05	0.000135117	3.87	-0.0968333	0.77574	0.909641	0.04113
O76071					-0.156155	0.817213	0.862719	0.06	0.299452	0.697123	0.871801	0.0595826
O76082					-4.4768	7.22e-05	0.000387275	3.41	-1.55055	0.232242	0.540309	0.267358
O76094					-2.1962	4.52e-06	3.46e-05	4.46	-0.86774	0.0550105	0.248678	0.604363
O76095					-2.46624	5.78e-22	4.32e-20	19.36	-0.461189	0.132905	0.403654	0.393991
O94760					-2.88287	0.00463057	0.0131682	1.88	-2.50924	0.0456128	0.223917	0.649913
O94766					-2.16242	1.91e-07	2.08e-06	5.68	-1.07995	0.00935113	0.0773617	1.11147
O94776					-2.10977	2.3e-07	2.47e-06	5.61	-1.36445	0.00227247	0.0259088	1.58655
O94782					-3.42285	0.0464965	0.0890055	1.05	0.493354	0.524769	0.770951	0.112973
O94788					-4.70237	1.15e-05	7.93e-05	4.1	-4.41509	6.56e-05	0.00125353	2.90187
O94811					0.776555	0.564605	0.651149	0.19	0.470748	0.773071	0.908416	0.0417152
O94826	YES	TOMM70	MOM		-1.01284	0.00366513	0.0108072	1.97	-0.621209	0.0856725	0.322903	0.490928	YES					YES
O94842					-0.0701551	0.842991	0.883467	0.05	0.629955	0.0117319	0.0893489	1.04891
O94855					-1.08662	0.112576	0.180262	0.74	-0.647218	0.388979	0.675035	0.170674
O94874					-1.31282	0.00787975	0.0204784	1.69	-0.873627	0.0911069	0.331623	0.479355
O94880					-3.86363	2.61e-05	0.00016009	3.8	-1.04938	0.281279	0.589562	0.229471
O94887					-3.86919	0.237084	0.327499	0.48	1.53389	0.259584	0.568558	0.245225
O94901-9					-0.994523	0.00190559	0.00622737	2.21	-0.264016	0.38405	0.672119	0.172554
O94905					-1.25986	0.00699925	0.0186994	1.73	-0.151592	0.703895	0.875081	0.0579517
O94906					-1.30609	0.000194887	0.000904835	3.04	-0.939843	0.00674176	0.0612325	1.21302
O94913					-0.712732	0.645173	0.719358	0.14	-0.419748	0.802373	0.92402	0.0343186
O94919					-0.0202982	0.98117	0.986169	0.01	-0.0453364	0.970062	0.98704	0.00566525
O94923					-0.911362	0.132869	0.205631	0.69	-0.00484708	0.993374	0.997091	0.0012652
O94925-3	YES	GLS		1	-2.09752	0.00010451	0.000529713	3.28	-1.3219	1.37e-08	6.32e-07	6.19924	YES	import-driven
O94927					-2.51136	0.0594519	0.108536	0.96	-1.46752	0.283836	0.593033	0.226921
O94955					-1.51586	2.38e-29	3.43e-27	26.46	-0.477877	0.000419299	0.00627364	2.20248
O94966					-4.27809	0.244527	0.335665	0.47	-2.84214	0.21021	0.51512	0.288092
O94973					-1.95106	0.000537802	0.00214794	2.67	-1.9523	0.00162757	0.0196133	1.70745
O94979					-0.736584	0.0490123	0.0930085	1.03	-0.320102	0.438471	0.712006	0.147516
O94985					0.074518	0.685578	0.753333	0.12	0.952466	7.08e-09	3.5e-07	6.4556
O94992					-1.93618	0.35961	0.455774	0.34	0.759473	0.28641	0.596311	0.224527
O95067					-2.14395	0.00468363	0.013268	1.88	-0.429275	0.509878	0.759638	0.119393
O95070					-1.71893	0.0196726	0.0441105	1.36	-0.367086	0.143044	0.421888	0.374803
O95081					-1.75376	1.55e-06	1.34e-05	4.87	-1.3593	0.0879716	0.327413	0.484904
O95104					-2.74245	0.00253825	0.00793958	2.1	-1.97354	0.0802382	0.310182	0.508383
O95139	YES	NDUFB6	MIM		-4.54783	3.05e-07	3.2e-06	5.5	-2.34877	0.00162784	0.0196133	1.70745	YES	import-driven			YES
O95140	YES	MFN2	MOM	4	-1.37323	1.86e-10	3.78e-09	8.42	-0.435161	0.0678713	0.282718	0.548647	YES
O95155					-1.02536	0.596595	0.678626	0.17	-2.30128	0.245739	0.555861	0.255034
O95159					0.267115	0.684339	0.752128	0.12	-0.572963	0.545191	0.784837	0.105221
O95163					-0.800152	0.500623	0.590701	0.23	-0.195267	0.863494	0.950763	0.0219277
O95166					-1.26214	0.0661156	0.118543	0.93	0.092559	0.875394	0.952875	0.0209641
O95168	YES	NDUFB4	MIM		-5.07738	4.56e-18	2.23e-16	15.65	-3.88208	6.03e-12	5.42e-10	9.26575	YES	import-driven			YES
O95169	YES	NDUFB8	MIM	1	-3.34957	0.00067402	0.00259221	2.59	-2.80958	0.0237319	0.146232	0.834958	YES				YES
O95178	YES	NDUFB2	Matrix	2	-2.28975	0.00952658	0.0241017	1.62	-1.03638	6.31e-05	0.00120981	2.91728	YES	import-driven			YES
O95182	YES	NDUFA7	Matrix	4	-4.96473	4.69e-07	4.68e-06	5.33	-4.24744	2.82e-06	7.64e-05	4.11667	YES	import-driven			YES
O95197					-0.614105	0.153015	0.230452	0.64	-0.349974	0.585878	0.812182	0.0903466
O95197-3					-0.634162	0.576313	0.660382	0.18	0.478544	0.652191	0.84711	0.0720602
O95202	YES	LETM1	MIM	2	-1.53966	0.00011908	0.000594896	3.23	-0.725361	0.0768619	0.303161	0.518327	YES
O95210					-0.877781	0.393567	0.489786	0.31	-0.337353	0.775798	0.909641	0.04113
O95218					-4.12987	0.000357503	0.00152791	2.82	-0.707345	0.501809	0.753856	0.122712
O95232					-4.38337	0.00672805	0.0180811	1.74	-2.29716	0.148881	0.431063	0.365459
O95235					-1.06786	4.97e-07	4.9e-06	5.31	0.0520863	0.768033	0.906801	0.042488
O95239					-1.15632	1.11e-05	7.68e-05	4.11	-0.293375	0.285304	0.59526	0.225293
O95248					-0.940892	0.658288	0.730539	0.14	3.10601	0.0524269	0.243154	0.614119
O95249					-1.57762	0.00427566	0.0123308	1.91	0.240057	0.636882	0.841804	0.074789
O95251					-0.390112	0.591747	0.67467	0.17	0.617182	0.388958	0.675035	0.170674
O95263					-1.61269	0.122429	0.192958	0.71	-1.77128	0.208524	0.512874	0.289989
O95292					-2.25712	8.5e-07	7.98e-06	5.1	-0.253031	0.553345	0.789082	0.102878
O95295					-1.63484	0.0778286	0.134686	0.87	-0.417994	0.229568	0.539198	0.268252
O95297					-1.01756	0.00127215	0.00439274	2.36	-0.616798	0.0910818	0.331623	0.479355
O95298	YES	NDUFC2	MIM		-10.5115	2.13e-10	4.25e-09	8.37	-5.77067	0.0116755	0.0892564	1.04936	YES				YES
O95299	YES	NDUFA10		2	-5.1212	5.1e-13	1.55e-11	10.81	-5.40365	1.63e-12	1.67e-10	9.77625	YES	import-driven			YES
O95302					-1.88546	0.000821247	0.00306672	2.51	0.0563854	0.907637	0.96542	0.0152837
O95340					-2.60614	0.0187952	0.0424326	1.37	-0.318445	0.783855	0.914395	0.0388662
O95347					-1.23434	1.38e-05	9.18e-05	4.04	-0.374	0.183887	0.478778	0.319866
O95361					-0.707831	0.302454	0.397559	0.4	0.601751	0.311721	0.618775	0.208467
O95363	YES	FARS2	Matrix	2	-1.9148	0.0108258	0.0269165	1.57	-2.27058	0.141865	0.42008	0.376668	YES
O95365					-1.43143	0.196206	0.281746	0.55	-1.03222	0.144804	0.42413	0.372501
O95372					-2.09607	0.0507749	0.0955563	1.02	-1.10976	0.298397	0.607638	0.216355
O95373					-1.36551	0.00455128	0.0129864	1.89	0.0362718	0.934058	0.973091	0.0118465
O95376					-2.29185	0.348576	0.444073	0.35	-2.58616	0.29128	0.602228	0.220239
O95379					-1.69067	0.128657	0.200565	0.7	-1.50841	0.390831	0.676219	0.169913
O95391					-1.70398	0.390469	0.487057	0.31	-2.48009	0.188998	0.485785	0.313556
O95400					-0.602124	0.231633	0.321622	0.49	0.311846	0.45108	0.723189	0.140748
O95425					-0.622521	0.0821219	0.14061	0.85	-0.126369	0.750127	0.898423	0.0465191
O95429					-0.373352	0.36035	0.456418	0.34	0.0838514	0.799943	0.922831	0.0348778
O95433					-1.04348	0.083157	0.141914	0.85	-0.262936	0.639261	0.842387	0.0744883
O95453					-2.34792	0.237832	0.328303	0.48	-3.13994	0.35559	0.65175	0.185919
O95466-2					-2.08684	0.0162821	0.0378869	1.42	-2.0627	0.00739701	0.0652871	1.18517
O95470					-1.42116	0.00166864	0.00556369	2.25	-0.478759	0.294258	0.603858	0.219065
O95478					-2.28124	0.000788052	0.00296334	2.53	-0.393796	0.0900489	0.330383	0.480982
O95486					-1.83071	0.00733717	0.0193488	1.71	-2.04057	0.00786074	0.0683588	1.16521
O95487					-0.840956	0.431643	0.527405	0.28	0.4651	0.631691	0.839215	0.0761268
O95562					-1.25145	0.000197434	0.00091489	3.04	0.180078	0.566026	0.798621	0.0976593
O95571	YES	ETHE1		2	-2.86716	5.19e-10	9.72e-09	8.01	-2.32514	8.93e-06	0.000215652	3.66625	YES	import-driven
O95573					-1.06978	2.9e-06	2.32e-05	4.63	-0.282695	0.219308	0.527493	0.277783
O95602					-1.03282	0.106441	0.172655	0.76	-0.349296	0.513173	0.761491	0.118335
O95613					-1.92422	0.223882	0.312991	0.5	-0.972498	0.49065	0.747108	0.126617
O95619					-1.3247	0.000292719	0.00128065	2.89	-2.5182	0.271392	0.57884	0.237441
O95625					-0.696624	0.00202409	0.00655309	2.18	-0.357705	0.173515	0.465138	0.332418
O95630					-1.90046	0.144739	0.220425	0.66	0.0109105	0.993398	0.997091	0.0012652
O95671					-1.83244	0.238164	0.328607	0.48	0.105763	0.942783	0.977758	0.00976862
O95674					-0.0936861	0.944724	0.961458	0.02	1.02078	0.435599	0.711878	0.147594
O95696					-0.127025	0.954248	0.967332	0.01	-0.974383	0.58849	0.8144	0.0891622
O95716					-1.06334	0.235265	0.325595	0.49	-1.4837	0.128453	0.395341	0.403028
O95721	YES	SNAP29			-1.7658	0.00461725	0.0131366	1.88	0.221669	0.695981	0.871443	0.059761	YES	translation-driven
O95747					-1.30309	0.0890671	0.149955	0.82	-0.573954	0.418179	0.696379	0.157154
O95757					-1.46111	0.000580125	0.00228915	2.64	-0.452481	0.270147	0.578029	0.23805
O95758-1					-2.89583	0.0903299	0.151532	0.82	-1.25538	0.485349	0.744185	0.128319
O95759					-1.50457	3.3e-11	7.62e-10	9.12	-0.483386	7.59e-06	0.000188527	3.72463
O95772					-0.788965	0.451927	0.547145	0.26	0.523492	0.559859	0.794161	0.100091
O95777					-0.195022	0.927587	0.94991	0.02	2.46696	0.111658	0.371305	0.430269
O95782					-2.22185	1.47e-06	1.28e-05	4.89	-1.4034	0.00228246	0.0259729	1.58548
O95785					-0.132231	0.781843	0.833014	0.08	-0.88765	0.385021	0.672457	0.172335
O95793					-3.49353	0.00281397	0.00866006	2.06	-0.279002	0.0544751	0.247387	0.606623
O95816					-1.33729	0.0148238	0.0350732	1.46	-0.535506	0.305475	0.613843	0.211943
O95817					-0.885745	0.156636	0.234497	0.63	1.06892	0.0745423	0.297627	0.526328
O95819-3					-2.53802	0.00102922	0.00368513	2.43	-1.00388	0.267504	0.575298	0.240107
O95822	YES	MLYCD		1	3.68723	0.312364	0.407775	0.39	1.52228	0.627111	0.835773	0.0779117
O95825					-0.278121	0.833524	0.876197	0.06	1.1844	0.225433	0.535086	0.271576
O95831	YES	AIFM1		2	-2.10721	3.2e-09	5.13e-08	7.29	-1.49155	0.000109897	0.00196624	2.70636	YES	import-driven			YES
O95832					0.241478	0.567944	0.65372	0.18	-0.393846	0.456577	0.727485	0.138176
O95833					0.42538	0.705061	0.770448	0.11	1.74781	0.0903699	0.330673	0.480601
O95861					-5.43238	1.35e-09	2.32e-08	7.64	-0.956196	0.542374	0.782916	0.106285
O95864					-0.696147	0.00200646	0.00651025	2.19	-0.137783	0.518694	0.766429	0.115528
O95865					-0.446436	0.102507	0.167493	0.78	-0.217933	0.520233	0.767116	0.115139
O95870					-1.85933	0.00035479	0.00151741	2.82	-1.50897	0.00579776	0.0555463	1.25534
O95881					-2.3002	0.0209624	0.0465088	1.33	-1.23122	0.25097	0.560938	0.251085
O95900	YES	TRUB2	Matrix	4	-4.55985	1.6e-12	4.58e-11	10.34	-2.80097	1.47e-08	6.71e-07	6.17332	YES	import-driven
O95905					-1.95816	6.11e-07	5.96e-06	5.22	-5.64613	0.0066154	0.0606411	1.21723
O95983					-3.41107	0.0480818	0.0915954	1.04	-0.0719716	0.964182	0.986174	0.00604645
O95989					0.0348605	0.959088	0.97074	0.01	-0.739688	0.707495	0.875666	0.0576615
O96000	YES	NDUFB10	Matrix		-1.82929	7.6e-05	0.000402953	3.39	-1.01642	0.0224942	0.140352	0.852781	YES				YES
O96005					-2.13834	2.01e-07	2.17e-06	5.66	-0.910484	0.0102857	0.082932	1.08128
O96008	YES	TOMM40	MOM		-1.36077	0.000813236	0.00304449	2.52	-0.525729	0.232406	0.540311	0.267356	YES					YES
O96011	YES	PEX11B		2	-0.638706	0.368876	0.465621	0.33	0.662629	0.388103	0.675035	0.170674
O96013					-3.96465	0.108833	0.176032	0.75	0.891433	0.748992	0.898397	0.0465317
O96019					-0.930327	0.278027	0.371393	0.43	1.58272	0.0311689	0.176663	0.752854
O96028					-1.71193	0.00429554	0.0123821	1.91	-0.0601937	0.922169	0.972122	0.0122792
P00156	YES	MT-CYB	MIM		-0.648723	0.263692	0.356105	0.45	-6.17312	1.24e-05	0.000284905	3.5453				YES
P00167					-2.65102	0.00337415	0.0100697	2	-1.23586	0.202642	0.505597	0.296196
P00338					0.357023	0.811172	0.858017	0.07	-1.07251	0.534764	0.777254	0.109437
P00367	YES	GLUD1	Matrix	5	-2.54754	1.79e-09	3.02e-08	7.52	-2.31838	5.49e-08	2.18e-06	5.66227	YES	import-driven
P00374					-1.29221	0.000125266	0.000622123	3.21	-0.108071	0.573562	0.803796	0.0948542
P00387	YES	CYB5R3			-1.39733	7.51e-08	8.85e-07	6.05	-0.305165	0.238551	0.547948	0.261261	YES	translation-driven
P00390	YES	GSR	Matrix	2	-1.48966	0.00940218	0.0238175	1.62	-0.401348	0.456561	0.727485	0.138176	YES
P00395	YES	MT-CO1	MIM		-0.991797	0.454746	0.549729	0.26	-2.02076	0.170397	0.462172	0.335196				YES
P00403	YES	MT-CO2	MIM		-3.43056	0.000114457	0.000573371	3.24	-2.15905	0.0243394	0.148588	0.828016	YES			YES
P00414	YES	MT-CO3	MIM		-4.41796	0.000440583	0.00181986	2.74	-2.59177	0.0102817	0.082932	1.08128	YES			YES
P00441	YES	SOD1			-0.390977	0.654501	0.728249	0.14	-1.20914	0.226861	0.537079	0.269962
P00491					-2.77114	6.74e-05	0.000365658	3.44	-0.710109	0.231713	0.540161	0.267477
P00492					-2.75609	0.00325384	0.00978468	2.01	-1.18431	0.195413	0.494468	0.305862
P00505	YES	GOT2		3	-1.85744	0.0150536	0.0355314	1.45	-0.291582	0.570838	0.801792	0.0959383	YES	translation-driven
P00519					-2.75093	0.00862492	0.0221233	1.66	-0.501685	0.114499	0.375132	0.425816
P00533					-1.13063	0.000380897	0.00161506	2.79	-0.203998	0.496798	0.751651	0.123984
P00558					-1.81356	4.27e-05	0.000243558	3.61	-0.127587	0.749761	0.898423	0.0465191
P00568					-2.05311	0.0290065	0.0607148	1.22	0.0261138	0.975541	0.990573	0.00411351
P00918					-0.865106	0.563953	0.65063	0.19	-1.30779	0.428364	0.705457	0.151529
P00966					-2.13983	0.0182884	0.0416222	1.38	0.402303	0.6944	0.871219	0.0598727
P01033					0.341671	0.00782692	0.02035	1.69	1.05852	1.79e-15	3.04e-13	12.5169
P01100					0.591167	0.118803	0.188397	0.72	0.523984	0.173526	0.465138	0.332418
P01111					-0.519233	0.674043	0.742728	0.13	-0.565741	0.656853	0.848381	0.0714091
P01112					0.944932	0.512681	0.602438	0.22	1.229	0.360889	0.656162	0.182989
P01130					-1.79436	0.00278948	0.00860261	2.07	-1.46288	0.0478161	0.22961	0.639009
P01891					-0.984793	0.000808377	0.00302822	2.52	-0.229664	0.436472	0.711878	0.147594
P02452					-0.971318	0.0044254	0.0126823	1.9	0.234529	0.573889	0.803796	0.0948542
P02461					-1.10115	2.93e-17	1.38e-15	14.86	0.0875097	0.465564	0.734086	0.134253
P02462					-1.43446	0.00539456	0.0150301	1.82	-0.63745	0.216547	0.524375	0.280358
P02511					-1.16814	0.359291	0.455467	0.34	-0.216132	0.853237	0.947864	0.023254
P02545					-1.33918	0.022577	0.049442	1.31	0.580087	0.204668	0.507677	0.294413
P02545-2					3.20406	0.0177455	0.0405425	1.39	2.5193	0.0869766	0.325541	0.487394
P02751					0.454313	0.075622	0.13156	0.88	1.35621	4.81e-07	1.52e-05	4.81838
P02786					-0.673242	6.68e-05	0.0003631	3.44	-0.0325238	0.850206	0.946581	0.0238422
P02792					-5.69282	0.00137297	0.00469428	2.33	0.478268	0.588429	0.8144	0.0891622
P02794	YES	FTH1			-2.63992	8.13e-09	1.18e-07	6.93	-1.14007	0.0185968	0.125102	0.902736	YES
P02795					-1.51702	0.000413374	0.00172921	2.76	-0.511663	0.27411	0.582962	0.23436
P03886	YES	MT-ND1	MIM		-4.82636	7.1e-06	5.21e-05	4.28	-6.22544	2.44e-08	1.05e-06	5.9788	YES	import-driven		YES	YES
P03897	YES	MT-ND3	MIM		-2.02659	2.35e-19	1.35e-17	16.87	-2.05729	0.0737354	0.29584	0.528943	YES			YES	YES
P03915	YES	MT-ND5	MIM		-3.72213	0.000441128	0.00182084	2.74	-3.59917	0.000375809	0.00573827	2.24122	YES	import-driven		YES	YES
P03973					-0.248304	0.146455	0.222466	0.65	0.453381	0.00458162	0.0460676	1.3366
P04040	YES	CAT			-2.15716	1.76e-07	1.93e-06	5.71	-0.97183	0.019876	0.129883	0.886448	YES
P04062					-1.35218	0.00108705	0.00385255	2.41	-0.937955	0.0383172	0.201517	0.695688
P04075					-1.06154	0.000947659	0.00344312	2.46	0.750899	0.0119277	0.090486	1.04342
P04080					-0.559624	0.635677	0.711453	0.15	-0.134658	0.898571	0.96215	0.0167572
P04083					-0.825837	0.0402466	0.0791944	1.1	0.0116348	0.977268	0.990805	0.00401181
P04150					-1.63733	0.0204649	0.0456448	1.34	-0.871179	0.183935	0.478778	0.319866
P04156					-0.293249	0.00584118	0.016085	1.79	0.447515	4.77e-05	0.000950636	3.02199
P04179	YES	SOD2	Matrix	3	-4.5178	9.21e-17	4.25e-15	14.37	-2.71215	3.48e-07	1.15e-05	4.93948	YES	import-driven
P04181	YES	OAT	Matrix	1	-2.82634	9.76e-11	2.06e-09	8.69	-1.73559	0.000202756	0.00325505	2.48744	YES	import-driven
P04183					-1.99306	0.0185844	0.0421337	1.38	0.341125	0.476129	0.740511	0.130468
P04216					-1.1969	0.216787	0.304946	0.52	-0.466572	0.585991	0.812182	0.0903466
P04406					-2.26858	1.24e-18	6.54e-17	16.18	-0.330064	0.162421	0.451011	0.345813
P04626					-0.104551	0.943257	0.960966	0.02	1.0718	0.473575	0.739569	0.131021
P04632					-1.24971	0.0121687	0.0297184	1.53	-0.123412	0.673673	0.8608	0.0650977
P04792					-0.803895	0.148557	0.22485	0.65	0.387861	0.476221	0.740511	0.130468
P04818					-1.32801	0.0743562	0.129778	0.89	-0.413688	0.567416	0.79891	0.0975021
P04843					-1.23529	2.12e-05	0.000133386	3.87	-0.825752	0.00764898	0.0671122	1.1732
P04899					-0.699273	0.205606	0.292698	0.53	-0.205498	0.718581	0.880622	0.0552105
P04920					-0.773565	0.0233436	0.0507637	1.29	-0.055996	0.85508	0.948669	0.0228853
P05023					-1.47091	9.63e-23	7.5e-21	20.13	-0.561212	4.53e-05	0.000908335	3.04175
P05026					-1.53397	1.07e-08	1.5e-07	6.82	-0.464761	0.056659	0.254188	0.594845
P05067					-0.288907	0.1564	0.234323	0.63	0.281796	0.168917	0.460397	0.336868
P05091	YES	ALDH2	Matrix	1	-2.52134	4.62e-09	7.24e-08	7.14	-3.06682	1.37e-09	7.85e-08	7.10509	YES	import-driven
P05114					-0.877643	0.454456	0.549491	0.26	0.445609	0.706195	0.875476	0.0577558
P05121					0.215683	0.00723285	0.0191505	1.72	0.856206	7.93e-16	1.47e-13	12.8319
P05141	YES	SLC25A5	MIM		-2.95138	1.01e-07	1.16e-06	5.93	-1.45747	0.00853073	0.0727009	1.13846	YES
P05165	YES	PCCA	Matrix	2	-2.35747	7.01e-05	0.000377964	3.42	-2.13141	0.000923115	0.0122944	1.91029	YES	import-driven
P05166	YES	PCCB	Matrix	1	-1.93054	5.21e-11	1.15e-09	8.94	-1.38993	0.000322047	0.00498586	2.30226	YES	import-driven
P05186					-1.78461	0.000997231	0.00358361	2.45	-0.627328	0.221805	0.5302	0.27556
P05198					-0.617756	0.146812	0.22295	0.65	-0.287841	0.543787	0.783755	0.10582
P05362					-0.681764	0.0994114	0.163475	0.79	0.0872763	0.820911	0.933068	0.0300867
P05386					-4.11436	0.0139214	0.0333178	1.48	0.380923	0.833633	0.938015	0.0277902
P05387					-2.73312	0.00084735	0.0031404	2.5	-0.528221	0.517745	0.765843	0.11586
P05388					-2.64138	6.73e-09	1e-07	7	-1.45342	0.00320652	0.0344889	1.46232
P05412					-0.081268	0.957379	0.969674	0.01	0.00158855	0.999217	0.999554	0.000193739
P05423					-0.110006	0.567701	0.65368	0.18	0.171784	0.292488	0.603607	0.219246
P05455					-0.324159	0.540584	0.629192	0.2	0.89981	0.086664	0.325184	0.487871
P05556					-0.843087	2.67e-07	2.83e-06	5.55	-0.382456	0.0211678	0.134911	0.869953
P05783					-1.36881	1.89e-06	1.58e-05	4.8	-0.306221	0.25843	0.567496	0.246037
P05784					-0.99474	0.836168	0.87834	0.06	2.43164	0.427261	0.704838	0.151911
P05787					-1.5306	6.12e-10	1.14e-08	7.94	-0.423785	0.0886216	0.328799	0.48307
P06132					0.296621	0.833057	0.876071	0.06	0.716986	0.626926	0.835773	0.0779117
P06280					-1.14009	0.00130528	0.00449662	2.35	-0.161337	0.593659	0.816826	0.0878704
P06396					-1.0359	0.00252791	0.00791562	2.1	0.485188	0.0591118	0.260285	0.584551
P06454					-0.606472	0.0760056	0.132033	0.88	0.36922	0.242798	0.552786	0.257443
P06493					-2.63774	2.44e-06	2.01e-05	4.7	-0.546825	0.190379	0.48697	0.312498
P06576	YES	ATP5F1B	Matrix	1	-2.49098	1.87e-28	2.51e-26	25.6	-1.68799	8.98e-14	1.16e-11	10.9356	YES	import-driven
P06703					-3.71429	0.00567849	0.0157101	1.8	-1.87691	0.147256	0.428354	0.368197
P06730					-0.109749	0.828137	0.871762	0.06	-0.870218	0.173184	0.464849	0.332688
P06733					-1.23625	0.000434555	0.00179622	2.75	0.0317178	0.927919	0.972122	0.0122792
P06737					-0.0454518	0.941647	0.959986	0.02	0.990398	0.122759	0.387967	0.411205
P06744					-1.28609	0.0389129	0.0772154	1.11	0.271063	0.673714	0.8608	0.0650977
P06748					0.50721	0.509516	0.599878	0.22	0.948685	0.230401	0.540094	0.267531
P06756					-1.11637	4.49e-14	1.54e-12	11.81	-0.265443	0.0470361	0.227657	0.642719
P06858					-0.453596	9.67e-05	0.000495492	3.3	-0.0685881	0.536936	0.778589	0.108692
P06865					-0.737286	0.0239597	0.0518746	1.29	-0.555409	0.132708	0.403654	0.393991
P07093					-0.338113	0.534493	0.623207	0.21	0.348472	0.490169	0.747108	0.126617
P07099					-1.39083	1.86e-06	1.56e-05	4.81	-0.958733	0.00174238	0.0207884	1.68218
P07195	YES	LDHB			-1.68616	0.00236653	0.00748159	2.13	-0.964707	0.108394	0.365414	0.437215	YES
P07199					-4.76787	0.0417241	0.0815053	1.09	-6.34595	0.00833635	0.0715625	1.14531
P07203	YES	GPX1		3	-1.8834	0.00798451	0.0206961	1.68	-2.16846	0.00333897	0.0354332	1.45059	YES	import-driven
P07237					-1.24679	1.1e-07	1.26e-06	5.9	-0.479546	0.0402082	0.207504	0.682974
P07305					-5.70813	6.4e-05	0.000349958	3.46	-3.89179	0.056408	0.25326	0.596433
P07339					-1.08229	0.00148551	0.0050239	2.3	0.189547	0.516372	0.764519	0.116612
P07355					-0.777688	0.00277617	0.008566	2.07	-0.0490813	0.850145	0.946581	0.0238422
P07384					-1.62226	0.0944005	0.156628	0.81	-0.226559	0.785962	0.915594	0.0382971
P07437					-1.99333	0.00907054	0.023116	1.64	-0.450826	0.511637	0.760542	0.118877
P07602					-0.0632476	0.756298	0.811741	0.09	0.63934	8.5e-05	0.00157852	2.80175
P07686					-1.40035	0.0006013	0.00236325	2.63	-0.505573	0.220035	0.527735	0.277584
P07711					-0.62191	0.311033	0.406491	0.39	-0.0570208	0.92335	0.972122	0.0122792
P07737					-0.469657	0.393921	0.489916	0.31	0.331089	0.547418	0.784857	0.105209
P07741					-3.51893	3.9e-05	0.000224119	3.65	-0.879052	0.343781	0.642365	0.192218
P07814					-0.89461	0.00399965	0.0116484	1.93	-0.0233254	0.942121	0.977502	0.00988235
P07858					-0.788251	0.42709	0.522814	0.28	1.54135	0.0913616	0.331919	0.478968
P07900					-0.887696	0.0159572	0.0372481	1.43	-0.0181873	0.962143	0.985537	0.00632707
P07910-2					-1.38068	3.42e-05	0.000201457	3.7	-0.519261	0.132911	0.403654	0.393991
P07919	YES	UQCRH	IMS		-1.77192	0.0637957	0.115116	0.94	-0.739697	0.410382	0.690847	0.160618
P07942					-0.567189	6.33e-05	0.000346765	3.46	-0.0908395	0.491271	0.747285	0.126514
P07947					-1.88013	0.0108357	0.0269298	1.57	-0.79939	0.0384603	0.201815	0.695047
P07948					-2.84563	1.52e-05	0.000100099	4	-1.5109	0.0365367	0.196583	0.706454
P07951					-1.27781	1.49e-10	3.06e-09	8.51	-0.514531	0.10949	0.36682	0.435547
P07951-2					-0.55294	0.00150381	0.00507996	2.29	0.460391	0.0220534	0.138329	0.859087
P07954	YES	FH	Matrix	1	-2.29409	2.18e-07	2.36e-06	5.63	-1.07038	0.00956919	0.0785097	1.10508	YES
P07992					-1.8439	7.64e-25	7.06e-23	22.15	-1.0538	0.0179367	0.123072	0.909841
P07996					-0.136125	0.261868	0.35437	0.45	0.355825	0.00215729	0.0248476	1.60472
P08047					-2.41989	0.00421291	0.0121855	1.91	-0.764235	0.10693	0.362958	0.440144
P08069					-1.49993	8.67e-07	8.1e-06	5.09	-0.747206	0.0119445	0.0904979	1.04336
P08133					-0.751822	0.0125828	0.0305281	1.52	-0.789991	0.0104768	0.0838547	1.07647
P08134					-2.42038	0.241393	0.332055	0.48	0.296249	0.682264	0.865027	0.0629703
P08174					-0.634297	0.0317015	0.0653701	1.18	-0.11499	0.711056	0.878285	0.0563645
P08183					-0.653626	0.696773	0.763615	0.12	0.495329	0.762417	0.903917	0.0438714
P08195					-0.211762	0.743094	0.801177	0.1	0.199809	0.749483	0.898397	0.0465317
P08236					-1.54772	0.0170142	0.039266	1.41	-1.24006	0.150594	0.434448	0.362062
P08237					-2.11374	3.16e-05	0.000188125	3.73	-1.07373	0.0892095	0.329748	0.481818
P08238					-0.613382	0.0561104	0.103587	0.98	-0.224809	0.494782	0.750129	0.124864
P08240					-1.61033	1.72e-06	1.46e-05	4.84	-0.473008	0.126979	0.392841	0.405783
P08243					-1.93388	0.0328479	0.0672534	1.17	-1.39218	0.0784109	0.306421	0.513681
P08397					-0.565108	0.221634	0.310558	0.51	-1.76658	0.242703	0.552783	0.257445
P08559	YES	PDHA1	Matrix	1	-3.31917	1.63e-18	8.31e-17	16.08	-2.92442	4.6e-14	6.36e-12	11.1966	YES	import-driven
P08572					-0.412176	0.00190763	0.0062306	2.21	0.203442	0.205047	0.507677	0.294413
P08574			MIM		-1.48283	0.00368024	0.0108464	1.96	-0.839582	0.111948	0.371491	0.430052
P08579					-0.3869	0.82012	0.865171	0.06	-0.306393	0.870563	0.950763	0.0219277
P08581					-1.17045	2.74e-11	6.43e-10	9.19	-0.32524	0.0255053	0.153233	0.814648
P08621					-0.822056	0.0716438	0.125749	0.9	-0.416741	0.478309	0.741046	0.130155
P08648					-1.24313	4.27e-05	0.000243558	3.61	-0.36565	0.139648	0.415795	0.381121
P08651					-1.87241	0.0764147	0.132666	0.88	-0.232887	0.822958	0.933503	0.0298843
P08670					-1.30566	6.17e-08	7.36e-07	6.13	-0.270164	0.275113	0.583842	0.233705
P08708					-2.93029	9.37e-06	6.65e-05	4.18	-2.26703	0.0296579	0.170046	0.769434
P08727					-2.00755	4.92e-08	5.96e-07	6.22	-0.529665	0.163484	0.452723	0.344167
P08729					-1.03471	0.175207	0.257117	0.59	0.87105	0.232828	0.540868	0.266909
P08754					-1.21694	0.00176938	0.0058526	2.23	-1.04708	0.0254213	0.153146	0.814894
P08758					-1.6827	0.00114909	0.00403239	2.39	-0.204457	0.697442	0.871803	0.0595816
P08865					-1.44148	0.0237967	0.0515644	1.29	-0.854299	0.179232	0.471898	0.326152
P08913					0.368139	0.719864	0.78157	0.11	0.133842	0.887889	0.958326	0.0184867
P08962					-0.69241	0.00223479	0.0071326	2.15	0.0227346	0.918263	0.971461	0.0125746
P09001	YES	MRPL3	Matrix	4	-1.97738	0.0685344	0.121663	0.91	-2.03357	0.098905	0.347875	0.458577
P09012					-1.00517	0.355228	0.451186	0.35	-1.41421	0.305139	0.613388	0.212265
P09038-1					-3.22894	3.43e-08	4.34e-07	6.36	-2.40401	0.000168956	0.00277237	2.55715
P09104					-0.210664	0.835723	0.878028	0.06	0.541196	0.59277	0.81676	0.0879055
P09110	YES	ACAA1		5	-2.02417	0.000245709	0.00110354	2.96	-0.276894	0.60147	0.820277	0.0860395	YES	translation-driven
P09132					1.01108	0.577272	0.661352	0.18	1.74375	0.406993	0.688079	0.162362
P09211					-0.938252	0.0724889	0.127119	0.9	0.268791	0.595093	0.817141	0.087703
P09234					-1.69052	0.000329791	0.00142077	2.85	-0.692284	0.152165	0.437071	0.359448
P09382					-1.29008	0.0195627	0.043914	1.36	-0.354937	0.579435	0.807264	0.0929844
P09429					-0.993547	0.0079504	0.0206348	1.69	-0.248425	0.74116	0.893362	0.0489725
P09471-2					-1.28159	0.351945	0.44769	0.35	-0.281312	0.82448	0.933907	0.0296964
P09488					-1.05096	0.280998	0.374179	0.43	-0.192256	0.876803	0.953303	0.020769
P09493-3					-1.05542	2.49e-06	2.03e-05	4.69	-0.210022	0.334389	0.634763	0.197388
P09496-2					-0.570668	0.357832	0.454103	0.34	0.107171	0.868151	0.950763	0.0219277
P09497-2					0.0104102	0.993316	0.994493	0	-1.94321	0.340238	0.639561	0.194118
P09525					-1.60832	0.000870996	0.00320993	2.49	-0.400728	0.416812	0.69542	0.157753
P09543					-2.19819	6.41e-08	7.62e-07	6.12	-1.16208	0.000947384	0.0125613	1.90097
P09601					-1.48904	8.38e-05	0.000437662	3.36	-0.327624	0.301971	0.610728	0.214152
P09622	YES	DLD	Matrix	2	-2.31921	5.72e-09	8.65e-08	7.06	-1.55099	0.000458446	0.00677406	2.16915	YES	import-driven
P09651-2					-0.422135	0.0668685	0.119639	0.92	0.51129	0.428884	0.705457	0.151529
P09661					-1.34386	0.00132538	0.00454999	2.34	-0.827506	0.0711738	0.289335	0.538599
P09669	YES	COX6C	MIM	3	-4.87593	0.00229318	0.00729862	2.14	-4.8785	0.000600342	0.00849055	2.07106	YES	import-driven
P09758					-0.658135	0.274784	0.368142	0.43	-0.131509	0.825347	0.9347	0.0293278
P09874					-1.27878	6.95e-06	5.12e-05	4.29	-0.565949	0.0525126	0.243311	0.613838
P09884					-0.743611	0.300293	0.394982	0.4	0.0128968	0.986406	0.995455	0.00197837
P09958					-1.83827	1.42e-06	1.24e-05	4.91	-0.74899	0.034814	0.190292	0.720579
P09960					-1.71982	0.102071	0.166873	0.78	0.102973	0.922543	0.972122	0.0122792
P09972					-1.96731	0.0282064	0.0593106	1.23	-1.30552	0.123199	0.388429	0.410688
P0C1Z6					-0.7522	0.677244	0.745561	0.13	1.73806	0.189352	0.485911	0.313443
P0CG08					-0.950011	0.11552	0.184078	0.73	-0.724177	0.24995	0.560938	0.251085
P0CG12					-1.06725	1.2e-07	1.36e-06	5.87	-0.924308	0.00772161	0.0675121	1.17062
P0DJ93					-1.42628	0.102972	0.168161	0.77	-0.257707	0.391733	0.67721	0.169277
P0DMV9					-1.43719	0.000143545	0.000699398	3.16	0.481874	0.159668	0.447061	0.349633
P0DN79					-1.29083	0.307899	0.403193	0.39	-1.04213	0.481077	0.742601	0.129244
P0DP25					-0.0738578	0.95234	0.966059	0.01	0.535756	0.680583	0.864054	0.0634591
P0DPB6					1.72802	0.231768	0.321733	0.49	3.32111	0.0166185	0.115997	0.935553
P10109	YES	FDX1	Matrix	2	-1.92745	6.3e-10	1.17e-08	7.93	-0.965724	4.48e-06	0.000117647	3.92942	YES
P10155					-2.01311	0.328986	0.425344	0.37	-1.1227	0.577805	0.806429	0.0934339
P10253					-2.39372	0.000464683	0.00190742	2.72	-0.142019	0.865876	0.950763	0.0219277
P10301					-0.822541	0.014031	0.033541	1.47	-0.515577	0.14464	0.42386	0.372778
P10321					-2.01455	0.0626136	0.113364	0.95	-0.530213	0.714201	0.879547	0.0557409
P10398					3.03365	0.251947	0.343697	0.46	3.04617	0.254402	0.562182	0.250123
P10515	YES	DLAT	Matrix	4	-3.65317	1.37e-13	4.49e-12	11.35	-2.2996	7.33e-06	0.000183812	3.73563	YES	import-driven
P10586					-0.874919	0.334222	0.430139	0.37	-1.35228	0.215196	0.522167	0.282191
P10588					-0.502434	0.0305893	0.0635085	1.2	0.249887	0.143722	0.422646	0.374023
P10589					-0.790343	3.84e-07	3.94e-06	5.4	-0.531888	0.0185796	0.125102	0.902736
P10599					-5.419	0.0306204	0.0635507	1.2	-3.52576	0.137807	0.412034	0.385067
P10606	YES	COX5B	Matrix	1	0.512607	0.364566	0.461067	0.34	1.92168	0.000460554	0.00678123	2.16869
P10619					-1.20325	0.0244061	0.0525759	1.28	-0.343763	0.458483	0.728762	0.137414
P10620	YES	MGST1			-2.32495	0.000250018	0.00112034	2.95	-1.05598	0.114117	0.375129	0.425819	YES
P10644					-1.62314	0.00430734	0.012402	1.91	-1.10969	0.0873049	0.325748	0.487118
P10646					0.334128	0.163799	0.242764	0.61	0.189427	0.43056	0.707281	0.150408
P10768					-2.02402	0.0122803	0.0299117	1.52	-0.399506	0.696419	0.871559	0.0597032
P10809	YES	HSPD1	Matrix	1	-2.29078	8.38e-27	1.01e-24	23.99	-1.16846	6.73e-08	2.55e-06	5.59425	YES	import-driven
P10909					0.386026	0.0895631	0.150657	0.82	1.18008	3.82e-08	1.6e-06	5.79588
P11021					-0.739074	4.7e-05	0.000264157	3.58	-0.280224	0.139739	0.415857	0.381056
P11047					-0.600965	7.14e-11	1.54e-09	8.81	-0.110878	0.331939	0.63334	0.198363
P11117					-0.737892	0.263276	0.355629	0.45	0.0351291	0.95662	0.98259	0.00762766
P11137					-1.69391	0.387323	0.48395	0.32	-0.705594	0.776858	0.910273	0.0408283
P11142					-0.891878	0.00838019	0.0215704	1.67	-0.134209	0.690047	0.869511	0.0607249
P11166					-0.718144	0.0167757	0.0388217	1.41	-0.148896	0.612762	0.828359	0.0817814
P11169					0.54562	0.016146	0.0376443	1.42	-0.264821	0.549113	0.786338	0.104391
P11171					0.255477	0.632465	0.709396	0.15	0.846301	0.115243	0.375608	0.425265
P11172					-2.88885	0.000575103	0.00227237	2.64	-1.70579	0.0532669	0.244896	0.611018
P11177	YES	PDHB	Matrix	2	-2.24024	4.67e-08	5.67e-07	6.25	-2.50648	1.5e-08	6.79e-07	6.16845	YES	import-driven
P11182	YES	DBT	Matrix	1	-2.32694	1.63e-05	0.000106036	3.97	-2.32004	0.000106583	0.0019302	2.7144	YES	import-driven
P11216					-1.08421	0.202738	0.28978	0.54	0.0707951	0.927655	0.972122	0.0122792
P11234					-1.19758	0.347248	0.442666	0.35	0.571957	0.613554	0.828486	0.0817148
P11274					-0.54123	0.00717332	0.0190526	1.72	-0.947694	0.110937	0.369985	0.431816
P11279					-2.34306	0.000231703	0.0010486	2.98	-0.627875	0.240178	0.549102	0.260347
P11310	YES	ACADM	Matrix	2	-2.31423	1.71e-05	0.000110272	3.96	-2.41385	0.000200165	0.00323093	2.49067	YES	import-driven
P11387					-0.929984	0.0840907	0.143425	0.84	-0.0612275	0.9131	0.968884	0.0137282
P11388					-1.52633	2.16e-38	7.09e-36	35.15	-0.550995	2.23e-07	7.7e-06	5.11329
P11413					-1.6481	3.86e-05	0.000222125	3.65	-0.457597	0.251082	0.560938	0.251085
P11441					-2.20017	0.0276702	0.0583284	1.23	-0.913946	0.157838	0.444426	0.352201
P11498	YES	PC	Matrix	2	-2.97353	3.13e-34	7.12e-32	31.15	-2.70458	4.29e-27	2.83e-24	23.5477	YES	import-driven
P11586					-1.61472	3.31e-07	3.43e-06	5.46	-0.473024	0.139151	0.414939	0.382016
P11717					-0.776112	7.4e-05	0.000393722	3.4	-0.251912	0.171007	0.46298	0.334438
P11766					-2.08098	0.00118417	0.00413482	2.38	-1.10238	0.243926	0.55408	0.256428
P11802					-1.83188	0.150327	0.227238	0.64	1.18537	0.166784	0.457175	0.339918
P11908					-0.563204	0.707707	0.771983	0.11	-0.232244	0.880926	0.95435	0.0202923
P11940					-2.52861	0.0060096	0.0164569	1.78	0.330576	0.67494	0.86144	0.064775
P12004					-0.654337	0.129171	0.200861	0.7	-1.1731	0.0215466	0.136592	0.864575
P12036					-1.73605	0.145143	0.220699	0.66	-0.0541237	0.802253	0.92402	0.0343186
P12081					-1.3852	0.0171252	0.0394453	1.4	-0.688383	0.248624	0.56006	0.251765
P12235	YES	SLC25A4	MIM		-1.29572	0.255867	0.34784	0.46	-2.15287	0.10237	0.355393	0.449291
P12236	YES	SLC25A6	MIM		-2.61071	1.25e-18	6.54e-17	16.18	-5.90842	0.0995752	0.348796	0.457429	YES
P12268					-2.29578	4.74e-07	4.72e-06	5.33	-1.17734	0.0183219	0.124644	0.904329
P12270					-1.17344	4.13e-07	4.19e-06	5.38	-0.679667	0.00478332	0.0477528	1.321
P12277					-0.234826	0.662466	0.733387	0.13	0.297847	0.604017	0.821585	0.0853475
P12429					-1.8868	2.31e-05	0.000144005	3.84	-1.04184	0.02934	0.168549	0.773274
P12694	YES	BCKDHA		1	-2.89955	5.61e-21	3.77e-19	18.42	-2.82996	4.76e-18	1.09e-15	14.9635	YES	import-driven
P12814					-0.941682	0.020957	0.0465088	1.33	-0.197483	0.651718	0.84711	0.0720602
P12955					-0.496281	0.596472	0.678626	0.17	-1.23121	0.243106	0.553063	0.257225
P12956					-0.669742	0.0828175	0.141457	0.85	-0.202091	0.639357	0.842387	0.0744883
P13010					-0.712879	0.0595271	0.108635	0.96	-0.123507	0.751475	0.898864	0.046306
P13051	YES	UNG	Matrix	3	-2.61056	6.82e-05	0.000368977	3.43	-0.796822	0.0291632	0.167858	0.775058	YES
P13073	YES	COX4I1	MIM	2	-5.01739	1.32e-26	1.56e-24	23.81	-4.16674	2.89e-19	8.58e-17	16.0665	YES	import-driven
P13473-2					-1.03343	0.183096	0.266752	0.57	-0.745346	0.311591	0.618775	0.208467
P13489					-0.279747	0.703589	0.769257	0.11	-0.0259019	0.975435	0.990573	0.00411351
P13639					-2.63558	6.45e-32	1.27e-29	28.9	-0.994607	2.11e-06	5.9e-05	4.22925
P13667					-0.403084	0.0639928	0.115437	0.94	0.309625	0.151189	0.435319	0.361192
P13674-2					-1.66121	0.0499823	0.0944251	1.02	-1.01447	0.238241	0.547659	0.26149
P13693					-3.76143	1.23e-14	4.55e-13	12.34	-0.549746	0.123423	0.388598	0.410499
P13726					-0.639839	0.00023271	0.00105235	2.98	-0.462368	0.00727962	0.0645387	1.19018
P13797					-0.591396	0.15583	0.233764	0.63	-0.25979	0.538435	0.779313	0.108288
P13798					-1.07149	0.114325	0.182568	0.74	-0.599151	0.398205	0.682595	0.165837
P13804	YES	ETFA	Matrix	3	-2.63854	5.54e-06	4.17e-05	4.38	-1.8995	0.000531043	0.0076563	2.11598	YES	import-driven
P13807					-3.52126	0.00325939	0.00979381	2.01	-2.93356	0.0308256	0.175219	0.756419
P13861					-0.518011	0.514102	0.603669	0.22	-0.536151	0.54674	0.784857	0.105209
P13929					-1.65163	0.000981813	0.0035416	2.45	-0.494834	0.308598	0.616612	0.209988
P13984					-2.35327	0.0247124	0.0530962	1.27	-1.01658	0.268861	0.576714	0.23904
P13987					-0.35472	0.519308	0.608534	0.22	-0.0961298	0.88301	0.955388	0.0198202
P13995	YES	MTHFD2	Matrix	2	-4.31123	3.36e-12	9.07e-11	10.04	-3.40918	6.67e-09	3.33e-07	6.47735	YES	import-driven
P14174					-0.547953	0.641437	0.715733	0.15	-0.421396	0.704644	0.875279	0.0578535
P14209					-1.9684	0.0302555	0.0628817	1.2	-0.891237	0.371455	0.663736	0.178005
P14314					-0.49779	0.0750558	0.130806	0.88	0.127455	0.647494	0.845734	0.0727662
P14316					-1.59341	0.0593481	0.108414	0.96	-0.110184	0.866347	0.950763	0.0219277
P14324	YES	FDPS		2	-0.680781	0.419164	0.514924	0.29	-0.288609	0.740141	0.892859	0.0492171
P14384					-1.77072	0.00966948	0.024359	1.61	-0.104808	0.598887	0.818215	0.0871326
P14406	YES	COX7A2	MIM		-6.63648	1.9e-08	2.54e-07	6.59	-7.70036	4.21e-14	5.95e-12	11.2251	YES	import-driven
P14550					-0.741874	0.43485	0.530447	0.28	-1.43627	0.156986	0.443203	0.353397
P14618					-0.807523	0.176667	0.25866	0.59	-0.358506	0.551744	0.788774	0.103047
P14618-2					-0.404626	0.461031	0.555058	0.26	0.585825	0.0567577	0.254188	0.594845
P14625					-0.618921	0.000850548	0.00314801	2.5	-0.50338	0.011199	0.0875478	1.05775
P14635					-1.13881	3.9e-11	8.75e-10	9.06	-0.227118	0.122013	0.387511	0.411716
P14678					-2.41694	8.75e-05	0.000454181	3.34	-0.994016	0.0347814	0.190292	0.720579
P14735	YES	IDE		3	-2.76931	0.000395166	0.0016672	2.78	-0.955505	0.172575	0.464474	0.333039	YES
P14854	YES	COX6B1	IMS		-1.98525	0.00633144	0.0171949	1.76	0.542914	0.388997	0.675035	0.170674	YES
P14866					-1.49339	2.57e-06	2.08e-05	4.68	-0.118231	0.696513	0.871559	0.0597032
P14868					-1.81981	3.84e-06	2.98e-05	4.53	-0.98422	0.0141097	0.10271	0.988387
P14923					-1.22019	7.19e-07	6.91e-06	5.16	-0.450029	0.0556799	0.25113	0.600101
P14927	YES	UQCRB	Matrix		-4.99407	2.22e-28	2.92e-26	25.53	-4.68578	9.59e-22	3.56e-19	18.4487	YES	import-driven
P15036					0.284801	0.364544	0.461067	0.34	0.521177	0.26244	0.570188	0.243982
P15104					0.493257	0.647086	0.721084	0.14	-0.759413	0.545546	0.784837	0.105221
P15121					-0.975424	0.0890857	0.149955	0.82	-1.21631	0.08056	0.310933	0.507333
P15144					-0.438098	0.632036	0.709392	0.15	-0.938234	0.383093	0.671363	0.173043
P15151					-0.647344	0.000229127	0.00103853	2.98	-0.11516	0.604547	0.82193	0.0851652
P15170-3					-1.4045	0.0172785	0.0396771	1.4	-1.65973	0.0178782	0.123055	0.909901
P15289					-1.43529	0.0912022	0.152476	0.82	0.330294	0.66165	0.853273	0.068912
P15291					-1.27369	0.000124342	0.000619093	3.21	-0.114694	0.672246	0.85999	0.0655066
P15311					-1.22019	1.99e-06	1.66e-05	4.78	-0.621064	0.0154069	0.109865	0.959141
P15328					-0.429378	0.329605	0.425866	0.37	-0.0589228	0.899339	0.96215	0.0167572
P15374					2.35284	0.225504	0.314741	0.5	-0.983029	0.624854	0.834779	0.0784285
P15407					-0.107086	0.456902	0.551403	0.26	0.0704335	0.571275	0.801836	0.0959144
P15408					-0.327153	0.0154664	0.0362778	1.44	-0.0303181	0.830035	0.936159	0.0286504
P15529					-0.160401	0.949801	0.964476	0.02	1.46036	0.468367	0.73659	0.132774
P15529-2					-0.538341	0.0222619	0.0489513	1.31	-0.125214	0.598459	0.817958	0.087269
P15531					-1.18012	0.417365	0.512926	0.29	0.522762	0.0852655	0.321777	0.492445
P15559					-1.68461	0.0121364	0.0296517	1.53	-0.439375	0.475049	0.739961	0.130791
P15586					-0.576851	0.147834	0.224131	0.65	0.140474	0.692945	0.870579	0.0601918
P15735					1.62163	0.477795	0.570249	0.24	-2.08438	0.415819	0.694591	0.158271
P15848					-4.44753	0.0139242	0.0333178	1.48	-3.99353	0.00944459	0.077702	1.10957
P15880					-1.75197	0.0012281	0.00426302	2.37	-1.17921	0.0598473	0.2612	0.583027
P15924					-2.61895	8.84e-09	1.27e-07	6.9	-0.752645	0.0442884	0.219593	0.658382
P15927					-1.40295	0.157693	0.235722	0.63	0.531208	0.630779	0.838725	0.0763804
P16035					0.0123852	0.950575	0.96506	0.02	0.533199	0.00887119	0.0746745	1.12683
P16066					-0.891579	0.0818415	0.140235	0.85	-0.381185	0.384894	0.672447	0.172342
P16070					-1.50902	4.86e-07	4.81e-06	5.32	-0.695931	0.00481499	0.0479883	1.31886
P16083					-2.58637	0.0182746	0.0416066	1.38	-2.88482	0.010433	0.0837456	1.07704
P16144					-1.19471	1.56e-07	1.74e-06	5.76	-0.148176	0.290453	0.601356	0.220868
P16152					-2.76041	0.000215017	0.000985148	3.01	-2.38335	0.00552139	0.0535025	1.27163
P16220					-0.0454259	0.973832	0.982134	0.01	0.364348	0.786221	0.915716	0.0382392
P16278					-1.10866	0.0783666	0.135354	0.87	-1.05426	0.107632	0.364134	0.438739
P16333					-2.33554	0.340035	0.435546	0.36	1.22003	0.492261	0.747976	0.126112
P16401					-1.86	0.202772	0.28978	0.54	-2.49628	0.11675	0.378545	0.421882
P16435					-1.13765	0.000828508	0.00308798	2.51	-0.267509	0.428001	0.705418	0.151553
P16455					-1.82319	0.00718599	0.0190691	1.72	-0.699245	0.311349	0.618775	0.208467
P16615					-1.29788	7.88e-10	1.43e-08	7.84	-0.627883	0.00420226	0.0430369	1.36616
P16930					-5.24285	0.0199085	0.0445009	1.35	-0.393549	0.64314	0.844255	0.0735264
P16949					-0.639946	0.163259	0.242207	0.62	0.244785	0.589326	0.81504	0.0888211
P16989					-1.42644	0.00816786	0.0210881	1.68	-0.0931706	0.76093	0.902902	0.0443594
P17026					-1.81555	0.0930238	0.154821	0.81	-0.941019	0.482478	0.742601	0.129244
P17028					-2.53933	0.0014023	0.00476977	2.32	-1.78992	0.0385888	0.202132	0.694365
P17029					-1.25951	0.0439578	0.0849707	1.07	-0.218176	0.438077	0.711878	0.147594
P17050					-1.56145	0.0435467	0.0843691	1.07	-0.748786	0.224546	0.534367	0.27216
P17066					-1.05804	0.580989	0.663973	0.18	-0.355632	0.865914	0.950763	0.0219277
P17096					-1.32256	0.696241	0.763362	0.12	-2.0785	0.607211	0.82384	0.0841571
P17152	YES	TMEM11	MIM	3	-1.36263	0.0104989	0.026214	1.58	-1.11519	0.10432	0.359225	0.444633	YES
P17174					0.141427	0.857792	0.894541	0.05	0.451398	0.58162	0.809092	0.0920021
P17252					-0.813093	0.109478	0.176592	0.75	0.0127562	0.97775	0.991098	0.0038834
P17275					-0.421933	0.0301699	0.0627478	1.2	-0.138304	0.490956	0.74719	0.126569
P17301					-1.17272	0.141263	0.216301	0.66	0.252033	0.750139	0.898423	0.0465191
P17342					-0.604035	0.000500853	0.00202498	2.69	0.0177948	0.878034	0.953303	0.020769
P17405					-1.42817	0.0858692	0.14566	0.84	-0.499273	0.508085	0.758715	0.119921
P17480					-1.39061	0.000224113	0.00102207	2.99	-1.03351	0.0180215	0.123362	0.908819
P17535					-3.47883	0.000474829	0.00194099	2.71	0.426213	0.355015	0.65175	0.185919
P17544					-1.53926	0.549328	0.637546	0.2	-1.35326	0.582798	0.809416	0.0918282
P17568	YES	NDUFB7	IMS		-1.91977	0.00355252	0.0105171	1.98	-1.50936	0.0245759	0.149112	0.826487	YES				YES
P17655					-0.714323	0.186608	0.271	0.57	0.0202177	0.971312	0.987838	0.00531427
P17676					-0.22993	0.330454	0.426605	0.37	-0.262132	0.208132	0.512645	0.290183
P17706					-1.48349	0.139587	0.214401	0.67	-0.239701	0.822431	0.933503	0.0298843
P17812					-0.370668	0.624765	0.702588	0.15	-0.259369	0.73624	0.890323	0.0504524
P17813					-1.55673	0.000187083	0.000874777	3.06	-0.86723	0.0433748	0.217791	0.66196
P17844					-1.73977	7.81e-13	2.31e-11	10.64	-0.412458	0.0588121	0.259567	0.585751
P17858					-3.35271	0.00937317	0.0237644	1.62	-1.8136	0.234907	0.543892	0.264487
P17931					-1.71302	0.0209091	0.0464661	1.33	-0.141442	0.831141	0.93663	0.0284319
P17980					-1.76899	0.000133665	0.000659955	3.18	0.0189163	0.962385	0.985615	0.0062927
P17987					-1.3641	1.48e-05	9.8e-05	4.01	-0.206297	0.494012	0.749632	0.125152
P18031					-1.32978	7.62e-06	5.53e-05	4.26	-1.05058	0.000765974	0.0103658	1.9844
P18074					1.51678	0.270329	0.363243	0.44	2.4035	0.416169	0.69498	0.158028
P18077					-2.35365	0.0184041	0.0418212	1.38	-1.73269	0.183112	0.477507	0.32102
P18084					-2.15805	1.7e-07	1.88e-06	5.73	-1.159	0.00505282	0.0497741	1.303
P18085					-1.14142	0.0155013	0.0363274	1.44	-0.855091	0.169338	0.460985	0.336313
P18124					-1.04123	0.122996	0.193515	0.71	-0.26394	0.707005	0.875476	0.0577558
P18206					-1.05571	1.15e-06	1.04e-05	4.98	-0.395606	0.0596052	0.260797	0.583697
P18615					-1.83048	0.0143108	0.0340775	1.47	-0.535419	0.118309	0.380692	0.419426
P18621					-2.89631	1.47e-06	1.28e-05	4.89	-0.539673	0.322245	0.624311	0.204599
P18669					-0.719168	0.311893	0.40734	0.39	0.386533	0.593508	0.816826	0.0878704
P18754					-0.753845	0.0814077	0.139573	0.86	0.0914958	0.827797	0.93588	0.0287798
P18846					-4.58882	9.68e-05	0.000495688	3.3	-2.89784	0.0543466	0.24709	0.607145
P18847					-0.00509764	0.944879	0.961458	0.02	0.0923163	0.27086	0.578536	0.23767
P18850					-0.694099	6.94e-05	0.000374586	3.43	0.0360769	0.791193	0.919309	0.0365385
P18858					-0.208502	0.624635	0.702588	0.15	-2.61737	0.0602746	0.262679	0.580575
P18859	YES	ATP5PF	MIM	1	-5.68306	0.0164547	0.0382135	1.42	-1.08844	0.549821	0.787163	0.103935	YES
P19022					-0.84951	0.000694588	0.00265406	2.58	0.0626601	0.804463	0.92535	0.033694
P19075					-1.70238	0.325502	0.4213	0.38	-0.997223	0.5271	0.772262	0.112235
P19174					0.368349	0.473319	0.56605	0.25	0.887515	0.0199777	0.130118	0.885663
P19256					-1.17038	0.0379134	0.0755661	1.12	-1.31212	0.0212042	0.134998	0.869673
P19338					-0.291011	0.611607	0.692458	0.16	-0.744829	0.223556	0.532661	0.273549
P19367					-1.71259	2.82e-07	2.97e-06	5.53	-0.33709	0.314286	0.620888	0.206987
P19387					-2.14586	0.090668	0.151884	0.82	-0.0665267	0.911118	0.967473	0.0143611
P19388					-2.05565	6.48e-05	0.000353421	3.45	-1.08779	0.0436046	0.218562	0.660425
P19404	YES	NDUFV2	Matrix	1	-3.4046	4.2e-14	1.46e-12	11.84	-1.80009	3.37e-05	0.000709926	3.14879	YES	import-driven			YES
P19447					0.437075	0.608989	0.690203	0.16	0.100971	0.928594	0.972122	0.0122792
P19525					-1.74135	0.0160934	0.0375513	1.43	-1.70953	0.0951917	0.340477	0.467912
P19623					-1.99667	0.00639456	0.0173386	1.76	-0.340286	0.644792	0.844634	0.0733314
P19784					3.99634	0.331371	0.427028	0.37	4.29263	0.296786	0.606435	0.217216
P19838					-0.134732	0.811485	0.85805	0.07	0.286014	0.527192	0.772262	0.112235
P19971					0.216828	0.913116	0.938934	0.03	2.61384	0.0439914	0.219182	0.659195
P20020					-1.66659	2.76e-05	0.000166885	3.78	-0.711055	0.0520533	0.241938	0.616296
P20042					-0.252163	0.666216	0.736849	0.13	-0.786156	0.286832	0.596771	0.224192
P20073					-1.29614	0.0754114	0.131299	0.88	-0.48489	0.518426	0.766222	0.115645
P20248					-0.982835	0.0265479	0.0564048	1.25	-0.0232413	0.954322	0.981419	0.00814554
P20290					0.730687	0.000441555	0.00182134	2.74	1.37329	4.83e-11	3.77e-09	8.42339
P20336					-4.18157	0.0862523	0.146226	0.83	-1.75841	0.293081	0.603858	0.219065
P20338					-1.86794	0.000422065	0.00175317	2.76	-0.810804	0.00864714	0.0733772	1.13444
P20339					-0.977528	0.0107765	0.0268253	1.57	-0.231971	0.521253	0.767918	0.114685
P20340-2					-3.02462	0.0315048	0.0650666	1.19	-1.04608	0.348799	0.646853	0.189194
P20585					-1.44083	0.257866	0.350317	0.46	-0.603829	0.504946	0.756845	0.120993
P20618					-1.01092	0.0357723	0.0720931	1.14	-0.390012	0.424593	0.70293	0.153088
P20645					-0.224476	0.728909	0.788454	0.1	1.44528	0.0524377	0.243154	0.614119
P20674	YES	COX5A	Matrix	1	-3.14208	4.35e-08	5.35e-07	6.27	-1.67996	5.35e-06	0.000138106	3.85979	YES	import-driven
P20700					-1.13328	6.39e-07	6.22e-06	5.21	-0.479792	0.0418665	0.213099	0.671419
P20810-6					-0.982754	0.0172382	0.039613	1.4	-0.224856	0.567146	0.79891	0.0975021
P20908					-1.44247	4.68e-16	2.04e-14	13.69	-0.178187	0.231183	0.540161	0.267477
P20933					-1.66008	0.100908	0.165316	0.78	0.407675	0.645124	0.844634	0.0733314
P20962					-1.24087	0.263279	0.355629	0.45	-1.2194	0.501046	0.753287	0.12304
P21266					-1.37918	0.00724512	0.0191744	1.72	-0.415707	0.456165	0.727415	0.138218
P21281					-0.701863	0.227903	0.317262	0.5	0.527885	0.335587	0.635443	0.196923
P21283					-4.57695	1.37e-05	9.15e-05	4.04	-2.24722	0.0591735	0.260363	0.584421
P21291					-1.23332	0.000470088	0.0019256	2.72	-0.23931	0.483691	0.742601	0.129244
P21333-2					-0.885457	4.05e-08	5.04e-07	6.3	-0.161909	0.310561	0.618775	0.208467
P21399					-1.81489	0.00701093	0.0187222	1.73	-0.887041	0.196497	0.496255	0.304295
P21580					0.524755	0.490963	0.581736	0.24	0.0889311	0.931579	0.973022	0.0118773
P21589					-1.58754	0.0545552	0.101412	0.99	0.914979	0.231336	0.540161	0.267477
P21675-4					-3.39167	0.162073	0.24093	0.62	-1.51486	0.320634	0.623674	0.205042
P21796	YES	VDAC1	MOM		-1.91473	1.94e-11	4.64e-10	9.33	-0.780833	0.00627852	0.0591579	1.22799	YES
P21912	YES	SDHB	Matrix	1	-2.66738	2.31e-06	1.91e-05	4.72	-2.29989	3.75e-05	0.000774129	3.11119	YES	import-driven
P21926					-0.897824	0.0017029	0.00566515	2.25	-0.284187	0.320984	0.623674	0.205042
P21953	YES	BCKDHB		2	-3.35473	1.02e-08	1.45e-07	6.84	-3.52453	4.38e-07	1.41e-05	4.85227	YES	import-driven
P21964	YES	COMT			-1.23485	0.00756484	0.019802	1.7	-0.412891	0.352125	0.648766	0.187912	YES
P21980					-1.69701	0.00235877	0.00746503	2.13	0.249787	0.635886	0.841249	0.0750754
P22033	YES	MMUT	Matrix	3	-2.67111	1.13e-07	1.29e-06	5.89	-2.89507	1.65e-08	7.39e-07	6.13158	YES	import-driven
P22059					-1.12386	0.00247314	0.00776056	2.11	-1.07345	0.028601	0.165943	0.780041
P22061					-1.66439	0.0336217	0.0684587	1.16	-0.544886	0.477916	0.741046	0.130155
P22087					-0.733941	0.660315	0.732376	0.14	-0.203463	0.900013	0.96215	0.0167572
P22102					-1.22678	0.0221724	0.0487907	1.31	0.439241	0.416901	0.69542	0.157753
P22234	YES	PAICS			-1.10138	0.00011807	0.000590348	3.23	-0.44409	0.152791	0.438232	0.358296	YES
P22307	YES	SCP2			-1.69598	3.63e-05	0.000212059	3.67	-0.850037	0.0710197	0.288943	0.539188	YES
P22314					-0.777165	0.00812963	0.0210078	1.68	-0.0660251	0.828092	0.935882	0.0287789
P22392-2					-2.59131	0.161634	0.24046	0.62	-0.12013	0.941151	0.977392	0.00993122
P22415					0.559015	0.668279	0.738579	0.13	-0.133399	0.926289	0.972122	0.0122792
P22570	YES	FDXR	Matrix	1	-2.46518	2.01e-06	1.67e-05	4.78	-2.36298	1.21e-05	0.000282199	3.54944	YES	import-driven
P22626					-1.31522	4.62e-06	3.53e-05	4.45	-0.169969	0.536423	0.778488	0.108748
P22692					-0.290043	0.0299049	0.0622889	1.21	0.581841	5.89e-09	2.99e-07	6.52431
P22694					-0.1372	0.870084	0.903854	0.04	0.242088	0.769039	0.907448	0.0421783
P22695	YES	UQCRC2	Matrix	2	-3.16277	5.45e-19	2.93e-17	16.53	-3.15576	9.11e-17	1.8e-14	13.7437	YES	import-driven
P22736					-0.765418	0.208424	0.295572	0.53	0.151716	0.771995	0.908129	0.0418525
P22830	YES	FECH	Matrix	1	-2.07994	0.001798	0.00592706	2.23	-1.3901	0.0560438	0.252197	0.59826	YES
P23025					-0.706378	0.343763	0.439455	0.36	-0.959463	0.240482	0.54941	0.260103
P23142					0.264919	0.696058	0.763362	0.12	0.00378765	0.997125	0.998975	0.00044538
P23193					-1.95002	3.78e-06	2.94e-05	4.53	-1.17866	0.0114718	0.0884903	1.0531
P23229					-4.45616	0.0238913	0.0517455	1.29	-1.49274	0.0168354	0.117236	0.930939
P23246					-2.08936	2.11e-10	4.21e-09	8.38	-1.10748	0.000672266	0.00928665	2.03214
P23258					-1.278	0.058974	0.107864	0.97	-1.70345	0.0688409	0.284849	0.545385
P23284					-0.972768	9.44e-05	0.000485984	3.31	-0.5026	0.0628509	0.269945	0.568725
P23368	YES	ME2	Matrix	3	-2.54909	2.44e-06	2.01e-05	4.7	-2.33592	6.24e-05	0.00120328	2.91963	YES	import-driven
P23381					0.566976	0.3687	0.465498	0.33	-0.900849	0.264226	0.57194	0.24265
P23396					-1.23198	0.0024542	0.00770521	2.11	-0.0389069	0.922849	0.972122	0.0122792
P23434	YES	GCSH	Matrix	2	-1.68904	0.00209708	0.00676347	2.17	-0.925344	0.115514	0.375974	0.424842	YES
P23497					-3.36874	0.110161	0.177403	0.75	0.367485	0.773907	0.90894	0.0414648
P23526					-1.48381	0.0012543	0.00433869	2.36	-0.337972	0.464286	0.733244	0.134751
P23528					-1.49168	0.105315	0.171273	0.77	-0.278376	0.774667	0.909173	0.0413535
P23588					-2.03448	4.12e-07	4.19e-06	5.38	-0.28496	0.50086	0.753287	0.12304
P23634					-1.46647	0.000431605	0.0017854	2.75	-0.482819	0.209513	0.514407	0.288693
P23743					-1.2947	0.638351	0.7135	0.15	-4.59361	0.190535	0.48697	0.312498
P23786	YES	CPT2	Matrix	1	-1.89831	0.000179924	0.000845316	3.07	-1.04656	0.0379326	0.200106	0.69874	YES
P23919	YES	DTYMK		5	-2.95651	2.42e-05	0.00014996	3.82	-1.79888	0.00436302	0.0442259	1.35432	YES	import-driven
P23921					-1.03357	0.000700372	0.00267271	2.57	-0.289904	0.367092	0.65983	0.180568
P24468					-0.593013	0.00259363	0.0080829	2.09	-0.0781293	0.718234	0.880622	0.0552105
P24534					-1.5219	7.25e-05	0.000387872	3.41	-1.12955	0.0104251	0.0837456	1.07704
P24539	YES	ATP5PB	MIM	4	-4.17902	3.79e-11	8.52e-10	9.07	-3.0225	9.14e-07	2.77e-05	4.55744	YES	import-driven
P24666					0.48843	0.533626	0.622832	0.21	0.8697	0.162465	0.451011	0.345813
P24752	YES	ACAT1	Matrix	1	-1.68996	4.6e-05	0.000259261	3.59	-1.86128	0.000156245	0.00259077	2.58657	YES	import-driven
P24844					-0.0475145	0.921023	0.944659	0.02	0.368198	0.483633	0.742601	0.129244
P24928					-1.28113	0.0598257	0.10905	0.96	-0.971405	0.201663	0.50522	0.296519
P24941					-1.67399	0.000409121	0.00171506	2.77	0.0601951	0.891939	0.959803	0.0178179
P25054					-0.516262	0.866708	0.901139	0.05	-1.54929	0.686055	0.867656	0.0616524
P25098					-1.66589	0.373526	0.470588	0.33	1.28955	0.202852	0.505597	0.296196
P25205					-1.38174	2.33e-05	0.00014448	3.84	-0.633569	0.0531036	0.244713	0.611343
P25325	YES	MPST		4	-3.58594	5.12e-05	0.000285768	3.54	-2.12823	0.0214394	0.136219	0.865762	YES
P25391					0.139307	0.777444	0.82962	0.08	0.0643625	0.90139	0.962308	0.0166859
P25398					-2.77479	0.043529	0.0843623	1.07	-2.02293	0.109144	0.36682	0.435547
P25440					-0.469781	0.533977	0.62285	0.21	-0.481853	0.531509	0.775335	0.110511
P25445					-1.84755	0.00103641	0.00369744	2.43	0.0172317	0.951925	0.980481	0.00856082
P25490					-0.648206	0.0710203	0.124951	0.9	-0.147057	0.677038	0.86243	0.0642761
P25685					-0.931621	0.0598802	0.109083	0.96	0.761788	0.0885664	0.328799	0.48307
P25686					-0.00873047	0.985288	0.988641	0	0.792789	0.407501	0.688441	0.162133
P25705	YES	ATP5F1A	Matrix	1	-1.64652	2.1e-10	4.21e-09	8.38	-0.977234	0.00015328	0.00255754	2.59218	YES
P25786					-1.2099	0.0553602	0.102554	0.99	0.728492	0.291837	0.602542	0.220013
P25787					-0.336293	0.668769	0.738844	0.13	-1.26925	0.259722	0.568651	0.245154
P25788					-1.29284	0.0678042	0.120693	0.92	-1.34497	0.122131	0.387532	0.411692
P25789					-0.6733	0.287521	0.380993	0.42	-0.203761	0.72408	0.883351	0.0538667
P26006					-1.19818	0.0172104	0.0395827	1.4	-0.712104	0.164909	0.454154	0.342797
P26012					-2.1005	0.00640539	0.0173559	1.76	-0.626045	0.256809	0.56597	0.247207
P26038					-1.3017	1.25e-09	2.18e-08	7.66	-0.5551	0.00724952	0.0643679	1.19133
P26196					-1.12597	0.0544882	0.101383	0.99	-0.654075	0.264652	0.57194	0.24265
P26358					-1.26134	4e-09	6.3e-08	7.2	-0.261463	0.221809	0.5302	0.27556
P26368					-3.22638	1.44e-05	9.52e-05	4.02	-1.74627	0.0176455	0.122161	0.913067
P26373					-2.69719	8.52e-07	7.99e-06	5.1	-1.15337	0.0284648	0.165603	0.780932
P26374					-0.470628	0.207919	0.294926	0.53	-0.710839	0.157404	0.443754	0.352858
P26440	YES	IVD	Matrix	2	-2.63028	2.68e-05	0.000163317	3.79	-1.85424	0.00676338	0.0613351	1.21229	YES
P26447					-0.291909	0.601151	0.68289	0.17	-0.00832509	0.988959	0.996579	0.00148827
P26572					-1.93125	0.12884	0.200602	0.7	-3.33335	0.105399	0.36082	0.442709
P26583					-1.11897	0.26767	0.360246	0.44	0.785135	0.332942	0.633464	0.198278
P26599					-2.33809	2.12e-06	1.76e-05	4.76	-0.455251	0.321138	0.623674	0.205042
P26639					-1.17034	4.44e-08	5.45e-07	6.26	-0.415878	0.0533901	0.245083	0.610687
P26640					-0.463711	0.269621	0.362374	0.44	-0.220039	0.606931	0.82384	0.0841571
P26641					-1.6025	3.27e-08	4.16e-07	6.38	-0.675238	0.036082	0.194843	0.710315
P26885					-0.313192	0.530439	0.619823	0.21	0.502633	0.295499	0.605264	0.218055
P27105	YES	STOM			-1.40227	4.14e-06	3.19e-05	4.5	-0.391281	0.185833	0.48203	0.316926	YES
P27144	YES	AK4	Matrix	4	-4.16823	5.91e-07	5.78e-06	5.24	-3.38637	1.25e-06	3.61e-05	4.44233	YES	import-driven
P27338	YES	MAOB	MOM		0.0499714	0.928798	0.950985	0.02	0.569785	0.479138	0.741359	0.129971
P27348					-0.989151	0.0895791	0.150657	0.82	0.572116	0.240648	0.549578	0.259971
P27448					-3.18417	0.0374294	0.0747704	1.13	-4.1217	0.0595929	0.260797	0.583697
P27449					-2.2011	0.016119	0.0375961	1.42	-0.0494357	0.91705	0.97108	0.012745
P27540					-3.43215	0.000221632	0.00101154	3	-1.8621	0.105437	0.36082	0.442709
P27635					-1.71353	8.14e-08	9.53e-07	6.02	-0.575412	0.0546738	0.247809	0.605883
P27658					-0.314794	0.285257	0.378487	0.42	0.215063	0.599228	0.818445	0.0870105
P27694					-0.968212	0.0397666	0.0784849	1.11	-0.685271	0.153318	0.438361	0.358168
P27695	YES	APEX1	Matrix		-0.694883	0.0886934	0.14955	0.83	-0.0404127	0.918292	0.971461	0.0125746
P27701					-0.876069	0.162496	0.241377	0.62	0.733617	0.169614	0.461271	0.336044
P27708					-2.08651	7.87e-06	5.68e-05	4.25	-0.630779	0.168409	0.459639	0.337583
P27797					-0.944096	0.00182025	0.00598819	2.22	-0.214271	0.47273	0.739341	0.131155
P27816					-1.91542	2.89e-06	2.32e-05	4.64	0.0455644	0.887437	0.958257	0.018518
P27816-4					-1.83679	0.350252	0.445632	0.35	-1.36954	0.178695	0.471898	0.326152
P27824					-0.903599	0.000135245	0.000666644	3.18	-0.145662	0.53628	0.778471	0.108758
P28062					-5.08555	0.141117	0.216189	0.67	-2.25374	0.39521	0.680311	0.167293
P28066					-0.647178	0.31708	0.412748	0.38	0.629857	0.280265	0.589091	0.229818
P28070					-2.30771	7.51e-05	0.000399337	3.4	-0.403842	0.499154	0.752218	0.123656
P28072					-0.195397	0.852156	0.889762	0.05	0.28146	0.781183	0.913131	0.0394669
P28074					-1.02466	0.318512	0.414156	0.38	0.202704	0.840744	0.94209	0.0259076
P28288	YES	ABCD3		2	-1.54731	7.93e-06	5.72e-05	4.24	-1.21291	0.00140585	0.0174337	1.75861	YES	import-driven
P28290					-1.18072	5.22e-08	6.27e-07	6.2	-0.32183	0.0902205	0.330604	0.480692
P28300					-0.776387	0.384743	0.481438	0.32	0.207236	0.785343	0.915569	0.0383089
P28331	YES	NDUFS1	Matrix	2	-4.18705	9.18e-50	5.43e-47	46.27	-3.73627	6.23e-42	9.25e-39	38.034	YES	import-driven			YES
P28340					-0.154267	0.862317	0.89831	0.05	-1.59719	0.135052	0.406183	0.391278
P28370					-1.99025	2.98e-05	0.000178844	3.75	-0.67255	0.142096	0.420345	0.376394
P28482					-1.61473	0.162472	0.241377	0.62	-0.953361	0.448349	0.720802	0.142184
P28702					-0.168194	0.944427	0.961329	0.02	0.860641	0.716932	0.880235	0.0554014
P28715					-0.9131	0.257754	0.350244	0.46	-0.0216225	0.979789	0.992228	0.00338852
P28799					-1.13908	0.00064801	0.00251014	2.6	-0.0506359	0.789537	0.918455	0.0369421
P28827					-3.42466	0.014741	0.0348913	1.46	-1.50012	0.00352071	0.0368187	1.43393
P28838	YES	LAP3		1	-1.85768	0.000142935	0.000697573	3.16	-1.06388	0.0393144	0.204669	0.688948	YES
P29083					-1.63541	0.0822902	0.140841	0.85	-0.630272	0.521916	0.768513	0.114349
P29084					1.97425	0.46652	0.560184	0.25	1.96063	0.452235	0.724258	0.140107
P29144					-1.43463	0.00205689	0.00665199	2.18	-1.13579	0.0208343	0.133935	0.873106
P29218					-1.63442	0.285532	0.378767	0.42	-0.0817887	0.895484	0.960715	0.0174054
P29279					0.760838	7.11e-05	0.000382388	3.42	1.00546	4.31e-08	1.74e-06	5.75916
P29317					-0.391862	0.00334368	0.00999388	2	-0.219692	0.207199	0.511113	0.291483
P29353					-3.84676	0.00652148	0.0175819	1.75	0.580505	0.239365	0.548144	0.261105
P29401					-1.81401	2.84e-18	1.41e-16	15.85	-0.38292	0.043252	0.217726	0.66209
P29692					0.346554	0.718544	0.780424	0.11	-0.111796	0.919779	0.972117	0.0122815
P29692-3					2.89124	0.0518977	0.0973905	1.01	3.07019	0.0447083	0.221306	0.655007
P29966					-0.325063	0.440991	0.536059	0.27	0.0193048	0.968746	0.986876	0.00573741
P29992					-1.39126	0.0153884	0.0361342	1.44	-1.28098	0.0681005	0.283077	0.548095
P30038	YES	ALDH4A1	Matrix	1	-3.44449	0.000252515	0.00112982	2.95	-4.06729	2.67e-06	7.28e-05	4.13802	YES	import-driven
P30040					-1.07081	0.00639608	0.0173386	1.76	-0.0981981	0.806974	0.927408	0.0327292
P30041	YES	PRDX6			-1.01483	0.0455211	0.0874212	1.06	-0.153093	0.762852	0.903917	0.0438714
P30043					-1.53891	0.0609584	0.110808	0.96	1.00766	0.0970927	0.345555	0.461483
P30044	YES	PRDX5	Matrix	2	-2.27782	0.00402344	0.0117119	1.93	-1.07052	0.21087	0.516098	0.287268	YES
P30046					-2.27588	0.0187096	0.0423289	1.37	-2.70309	0.117262	0.379171	0.421165
P30048	YES	PRDX3	Matrix	1	-3.18856	6.38e-06	4.73e-05	4.32	-1.76282	0.00887546	0.0746745	1.12683	YES
P30049	YES	ATP5F1D	MIM	2	-3.07647	4.15e-07	4.2e-06	5.38	-1.99057	0.00365434	0.0381491	1.41852	YES	import-driven
P30050					-1.44676	0.0040282	0.01172	1.93	-1.08892	0.0514919	0.241216	0.617594
P30084	YES	ECHS1	Matrix	1	-3.38628	6.53e-09	9.77e-08	7.01	-1.97283	0.000387713	0.00586009	2.2321	YES	import-driven
P30085					-1.03805	0.395471	0.491534	0.31	1.00116	0.343723	0.642365	0.192218
P30086					-1.38718	0.0180925	0.0412716	1.38	-0.856959	0.142737	0.421208	0.375503
P30101					-0.774565	0.000951705	0.00345358	2.46	0.0417792	0.859137	0.950153	0.0222065
P30153					-0.721181	0.0559314	0.103353	0.99	-0.150166	0.72125	0.881599	0.0547289
P30260					-1.66586	0.00284961	0.00875153	2.06	-2.07176	0.00223178	0.0254938	1.59357
P30405	YES	PPIF	Matrix	1	-3.77961	0.000516423	0.00207724	2.68	-2.94119	0.0442636	0.219593	0.658382	YES
P30408					-1.88651	0.0143005	0.0340666	1.47	-0.14518	0.809955	0.927537	0.0326688
P30419					0.460605	0.621514	0.700372	0.15	-0.338642	0.726777	0.884823	0.0531436
P30519					-1.10208	0.0244076	0.0525759	1.28	-0.18914	0.716584	0.879989	0.0555228
P30520					-2.55712	0.0142918	0.0340596	1.47	-0.0701897	0.940709	0.977232	0.0100023
P30530					-0.660333	0.00183945	0.00604464	2.22	-0.116593	0.580304	0.807829	0.0926806
P30533					-1.41136	0.00356274	0.0105421	1.98	-0.466607	0.298543	0.607725	0.216293
P30536	YES	TSPO	MOM		-1.93846	0.046489	0.0890055	1.05	-1.95344	0.0632791	0.271392	0.566403
P30566					-1.49346	0.00739921	0.0194604	1.71	-1.76006	0.00755958	0.0664259	1.17766
P30622					0.198108	0.656339	0.729334	0.14	-0.595306	0.287192	0.597311	0.223799
P30626					-0.348054	0.724968	0.785094	0.11	-0.0683431	0.942513	0.977738	0.00977751
P30740					-3.13842	0.00114262	0.00401819	2.4	-2.45666	0.00787162	0.0683588	1.16521
P30825					-1.30232	0.00301836	0.00919815	2.04	-0.87312	0.0579783	0.2572	0.589729
P30837	YES	ALDH1B1	Matrix	2	-3.61608	5.23e-13	1.59e-11	10.8	-3.4685	4.55e-10	2.94e-08	7.53208	YES	import-driven
P30838					1.31196	0.380939	0.477874	0.32	2.01262	0.0977184	0.345855	0.461106
P30876					-0.0461293	0.945716	0.961979	0.02	0.545095	0.398756	0.682595	0.165837
P31040	YES	SDHA	Matrix	1	-2.61683	4.44e-24	3.86e-22	21.41	-2.50107	1.18e-19	3.91e-17	16.4081	YES	import-driven
P31150					-0.450031	0.566579	0.652896	0.19	-0.327485	0.68661	0.867656	0.0616524
P31153					-1.9399	0.000104446	0.000529713	3.28	-0.0734048	0.873155	0.951597	0.0215469
P31327	YES	CPS1	Matrix	2	-3.19711	2.08e-69	2.05e-66	65.69	-2.21449	4.42e-35	5.26e-32	31.2794	YES	import-driven
P31350					-1.88946	1.2e-05	8.18e-05	4.09	-0.089129	0.742003	0.894016	0.0486547
P31431					-0.44967	0.00318106	0.00960978	2.02	0.152952	0.338454	0.637418	0.195576
P31483					-3.12727	0.00124802	0.00432444	2.36	0.709839	0.468716	0.736944	0.132566
P31689					-1.45777	6.28e-09	9.43e-08	7.03	-0.454204	0.075256	0.298645	0.524845
P31930	YES	UQCRC1	Matrix	1	-2.29824	1.19e-09	2.09e-08	7.68	-1.5538	5.67e-05	0.00110789	2.9555	YES	import-driven
P31937	YES	HIBADH	Matrix	1	-4.39736	3.46e-21	2.41e-19	18.62	-2.72094	1.93e-09	1.07e-07	6.96929	YES	import-driven
P31939					-1.08661	0.00153911	0.00519034	2.28	-0.54213	0.135915	0.408363	0.388954
P31942					-1.81391	0.000734383	0.00278632	2.55	0.306939	0.544066	0.783763	0.105815
P31943					-1.46444	0.000952472	0.00345424	2.46	0.0505617	0.901557	0.962308	0.0166859
P31946					-0.436616	0.250094	0.341799	0.47	0.466068	0.180139	0.472773	0.325347
P31947					0.921384	0.320474	0.416433	0.38	1.85257	0.0367148	0.196916	0.705719
P31948					-0.993298	0.0200688	0.0448288	1.35	-0.136976	0.753597	0.900059	0.045729
P31949					-2.08	0.0566007	0.104264	0.98	-1.85821	0.349881	0.647759	0.188587
P32004-2					-1.21237	4.9e-16	2.12e-14	13.67	-0.199078	0.167246	0.457601	0.339513
P32119	YES	PRDX2			-2.02147	7.04e-06	5.17e-05	4.29	-1.14648	0.0163678	0.115332	0.93805	YES
P32320					0.00717347	0.99066	0.992842	0	3.41241	0.103956	0.358593	0.445398
P32322	YES	PYCR1	Matrix	5	-2.08563	4.57e-05	0.00025787	3.59	-2.36822	8.63e-05	0.00159748	2.79656	YES	import-driven
P32455					-1.7143	0.101479	0.166089	0.78	-0.689762	0.486419	0.74534	0.127646
P32780					-3.32238	0.262546	0.354962	0.45	-3.64961	0.250736	0.560938	0.251085
P32856					-0.5337	0.537271	0.625828	0.2	-1.26715	0.116535	0.378054	0.422446
P32969					-3.12005	3.69e-05	0.000214252	3.67	-1.9697	0.0034195	0.0361421	1.44199
P33121	YES	ACSL1	MOM		-1.93695	0.00938109	0.0237743	1.62	-0.289244	0.743892	0.894612	0.0483653	YES	translation-driven
P33176					-2.10962	6.25e-11	1.36e-09	8.87	-0.518984	0.0671586	0.281455	0.550591
P33240					-2.12995	0.0344879	0.0698376	1.16	0.575838	0.277497	0.58597	0.232125
P33316	YES	DUT	Matrix	3	-1.12669	0.04785	0.0912126	1.04	0.219109	0.686675	0.867656	0.0616524
P33527					-0.716345	0.000105847	0.000535575	3.27	-0.535883	0.0112309	0.0875478	1.05775
P33552					-0.535521	0.401762	0.497831	0.3	0.355903	0.461926	0.731467	0.135805
P33897	YES	ABCD1		4	-0.990342	0.00172621	0.0057234	2.24	-1.00998	0.00314445	0.0338985	1.46982
P33991					-1.96671	3.03e-06	2.41e-05	4.62	-0.74947	0.0709871	0.288943	0.539188
P33992					-1.85315	3.02e-06	2.4e-05	4.62	-1.32132	0.00203617	0.0237154	1.62497
P33993					-1.44785	6.74e-09	1e-07	7	-1.24327	5.29e-05	0.0010449	2.98093
P34059					-1.08933	0.0831019	0.141861	0.85	-0.0605637	0.848808	0.946483	0.0238872
P34741					-0.733855	0.00020583	0.000948935	3.02	-0.0980652	0.677577	0.86243	0.0642761
P34896					-1.67677	0.0248587	0.0532944	1.27	-0.903629	0.304273	0.61288	0.212625
P34897	YES	SHMT2		2	-4.25323	3.64e-30	5.81e-28	27.24	-3.36533	2.91e-17	6.17e-15	14.2098	YES	import-driven
P34932					-1.25129	0.000707115	0.0026915	2.57	-0.0819473	0.828263	0.935882	0.0287789
P34949					-1.07965	0.372811	0.470018	0.33	3.53691	0.0758156	0.30003	0.522835
P35052					-0.579953	0.00646772	0.0174927	1.76	0.378758	0.00638545	0.0593577	1.22652
P35221					-1.38952	1.08e-28	1.52e-26	25.82	-0.324284	0.00271228	0.0301139	1.52123
P35222					-1.20663	1.66e-08	2.26e-07	6.65	-0.498555	0.0046319	0.0464755	1.33278
P35232	YES	PHB	MIM		-2.60135	4.54e-11	1.01e-09	8.99	-1.88348	3.05e-06	8.24e-05	4.08415	YES	import-driven
P35237					-0.773097	0.21153	0.298901	0.52	-1.044	0.131062	0.400881	0.396985
P35240					-1.90257	0.000743095	0.00281576	2.55	-1.6245	0.00302186	0.0328513	1.48345
P35241					-1.25056	0.00504928	0.0141615	1.85	-0.277853	0.539787	0.780509	0.107622
P35249					-1.93734	4.56e-05	0.000257795	3.59	-0.775084	0.0877063	0.326835	0.485671
P35250					-2.10574	0.000457351	0.00187994	2.73	-1.56084	0.0111156	0.0875478	1.05775
P35251					-1.72747	0.000369764	0.00157123	2.8	-1.02551	0.0347323	0.190292	0.720579
P35268					-2.15279	4.15e-05	0.000237314	3.62	-0.811471	0.1029	0.356192	0.448316
P35269					-1.6893	0.0483962	0.0921109	1.04	-0.331734	0.696439	0.871559	0.0597032
P35270	YES	SPR		5	-2.58399	0.00391042	0.011411	1.94	-1.92592	0.0372105	0.19801	0.703313	YES
P35354					-0.0138142	0.96646	0.976698	0.01	-1.52341	0.331745	0.63334	0.198363
P35555					-0.337909	0.00451585	0.012904	1.89	0.187667	0.0790581	0.307333	0.512391
P35573					-2.20601	5.28e-06	3.99e-05	4.4	-0.982885	0.048297	0.231108	0.636185
P35579					-1.29855	1.58e-54	1.04e-51	50.98	-0.397766	7.66e-07	2.34e-05	4.62986
P35580					-1.12602	8.58e-09	1.24e-07	6.91	-0.491667	0.00875506	0.0740812	1.13029
P35606					-1.52373	5.87e-05	0.000324274	3.49	-0.646252	0.0755256	0.299481	0.523631
P35609-2					-0.766326	0.118574	0.188235	0.73	0.509245	0.368325	0.660414	0.180184
P35610					-0.376271	0.558772	0.645993	0.19	0.599818	0.244923	0.555138	0.255599
P35611					-1.96433	0.0889598	0.149871	0.82	-1.17113	0.389453	0.675628	0.170292
P35613					-1.1285	0.000680413	0.00260832	2.58	-0.372624	0.231681	0.540161	0.267477
P35637					-1.76918	0.090559	0.151787	0.82	-0.254345	0.727702	0.885175	0.0529709
P35658					-1.45714	0.00298093	0.00910753	2.04	-0.7062	0.155925	0.442099	0.35448
P35659					-2.19233	1.23e-07	1.4e-06	5.86	-0.904962	0.0579474	0.2572	0.589729
P35754					0.67914	0.10908	0.176238	0.75	-0.498549	0.343755	0.642365	0.192218
P35813					-4.09084	0.00733041	0.0193396	1.71	-2.85022	0.270233	0.578029	0.23805
P35914	YES	HMGCL	Matrix	1	-1.56595	0.019512	0.0438461	1.36	-0.0344239	0.959043	0.983549	0.007204	YES	translation-driven
P35998					-1.95242	0.000174162	0.000826117	3.08	0.218868	0.653125	0.84711	0.0720602
P36268					-0.500235	0.544538	0.633097	0.2	-0.780454	0.315221	0.621628	0.206469
P36404	YES	ARL2	IMS		-2.558	0.00023372	0.00105612	2.98	-1.75321	0.0152429	0.109076	0.962271	YES
P36405					-0.201461	0.720376	0.781839	0.11	0.0345078	0.933545	0.973091	0.0118465
P36507					-3.16778	0.000639467	0.00248682	2.6	-2.35323	0.00658156	0.0605178	1.21812
P36542	YES	ATP5F1C	Matrix	4	-3.93204	1.03e-05	7.18e-05	4.14	-4.33507	1.28e-05	0.000292105	3.53446	YES	import-driven
P36543					-1.45645	0.0731213	0.127962	0.89	-0.375363	0.62568	0.834989	0.0783192
P36551	YES	CPOX			-1.55974	0.100189	0.164641	0.78	-2.47677	0.0266179	0.157168	0.803636
P36578					-2.44034	9.38e-12	2.35e-10	9.63	-1.33617	0.000943618	0.0125393	1.90173
P36639					-2.71455	0.0299408	0.0623372	1.21	-0.786973	0.654166	0.847307	0.0719592
P36776	YES	LONP1	Matrix	1	-2.74256	2.47e-13	7.84e-12	11.11	-2.75529	4.26e-11	3.38e-09	8.47158	YES	import-driven
P36871					-0.71657	0.122602	0.193116	0.71	-0.237667	0.648183	0.846141	0.0725573
P36873					-2.732	0.00139241	0.00475252	2.32	-0.689767	0.0826975	0.316454	0.499689
P36894					-2.5723	0.0406223	0.0797217	1.1	-0.553959	0.652319	0.84711	0.0720602
P36915					-1.05293	0.212286	0.299755	0.52	-0.0586432	0.96134	0.98501	0.00655936
P36952					-2.04969	4.54e-05	0.00025699	3.59	-0.0316489	0.943939	0.978076	0.0096274
P36956					-0.226754	0.346158	0.441753	0.35	0.0743887	0.677346	0.86243	0.0642761
P36957	YES	DLST	Matrix	2	-1.99984	2.09e-05	0.00013196	3.88	-1.76963	0.00044429	0.00658126	2.18169	YES	import-driven
P36969	YES	GPX4	MIM		-0.511256	0.000692692	0.00264853	2.58	-0.178417	0.520321	0.767116	0.115139
P37108					-1.61612	0.018262	0.0415941	1.38	0.0512222	0.815628	0.92991	0.0315591
P37198					-1.38764	0.0375208	0.0748519	1.13	-0.35921	0.58215	0.809416	0.0918282
P37235					-0.743253	0.287712	0.381007	0.42	-0.466499	0.497606	0.752214	0.123659
P37268					-1.77144	6.72e-07	6.5e-06	5.19	-0.383616	0.221285	0.529373	0.276238
P37275					-1.50076	0.457124	0.551403	0.26	0.167362	0.933304	0.973091	0.0118465
P37802					-1.86228	3.16e-05	0.000188368	3.72	-0.83231	0.0626502	0.269668	0.569171
P37837					0.0111134	0.983757	0.98743	0.01	0.220407	0.786553	0.915923	0.038141
P37840					-1.17016	0.000584858	0.00230322	2.64	-0.406022	0.371801	0.663736	0.178005
P38117	YES	ETFB	Matrix	5	-2.12069	7.39e-07	7.06e-06	5.15	-1.60897	0.000134587	0.00230388	2.63754	YES	import-driven
P38159					-2.21827	0.00308553	0.00936638	2.03	-1.56291	0.0218642	0.137578	0.861451
P38398					-4.16985	0.00257689	0.00804342	2.09	-1.62586	0.132872	0.403654	0.393991
P38432					-3.29484	0.000110967	0.000559089	3.25	-0.693465	0.369592	0.661856	0.179236
P38435					-1.55335	0.00295211	0.00903816	2.04	-0.23125	0.380327	0.66878	0.174717
P38571					-2.59947	0.0154438	0.0362501	1.44	-2.01119	0.082407	0.315805	0.500581
P38606					-0.576595	0.284613	0.377971	0.42	0.698959	0.168967	0.460397	0.336868
P38646	YES	HSPA9	Matrix	1	-2.63318	1.05e-30	1.72e-28	27.76	-2.17842	2.15e-20	7.51e-18	17.1246	YES	import-driven
P38919					-1.0386	0.0403624	0.0793431	1.1	0.358942	0.486786	0.745471	0.127569
P39019					-1.496	0.0907098	0.151911	0.82	-0.0808147	0.921837	0.972122	0.0122792
P39023					-2.29403	3.94e-10	7.54e-09	8.12	-0.750082	0.0336839	0.186123	0.7302
P39656					-1.74076	1.76e-06	1.49e-05	4.83	-0.787896	0.0393713	0.204786	0.6887
P39687					-1.8707	0.100654	0.165119	0.78	-0.469218	0.652252	0.84711	0.0720602
P39748					-1.93956	5.85e-06	4.39e-05	4.36	-1.04101	0.0437862	0.218563	0.660423
P40121					-0.202519	0.783647	0.834583	0.08	1.17687	0.102876	0.356192	0.448316
P40189					-1.32058	0.000190362	0.000886608	3.05	-0.342763	0.321304	0.623674	0.205042
P40222					-0.573178	0.156814	0.234706	0.63	0.203822	0.641027	0.842568	0.074395
P40227					-1.22168	1.41e-05	9.36e-05	4.03	-0.698799	0.0359427	0.194444	0.711205
P40261					-1.49421	0.138123	0.212484	0.67	-0.0879663	0.907128	0.965307	0.0153345
P40424					-1.1444	0.0299071	0.0622889	1.21	-0.316605	0.438912	0.712284	0.147347
P40429					-1.72349	0.000165052	0.000789234	3.1	-1.92855	0.00191608	0.0224487	1.64881
P40692					-2.28413	0.0495424	0.0937438	1.03	-0.409488	0.69999	0.87315	0.0589111
P40763					-1.19455	0.0817637	0.140143	0.85	-1.03592	0.165601	0.45498	0.342008
P40818					0.578336	0.435529	0.531056	0.27	-0.0910172	0.927855	0.972122	0.0122792
P40925					-1.64738	0.0261392	0.0556564	1.25	-0.310679	0.669912	0.858714	0.0661515
P40926	YES	MDH2	Matrix	2	-3.22077	9.01e-11	1.93e-09	8.71	-3.04885	2.18e-08	9.46e-07	6.02427	YES	import-driven
P40937					-3.23887	0.00259201	0.00808209	2.09	-1.85282	0.0984368	0.347811	0.458657
P40938					-1.28729	0.178755	0.261329	0.58	0.173745	0.847	0.945785	0.0242076
P40939	YES	HADHA	MIM	1	-3.62747	1.92e-29	2.91e-27	26.54	-2.54488	9.49e-16	1.71e-13	12.7674	YES	import-driven
P41091					-1.2805	0.00105632	0.0037549	2.43	-0.731353	0.10164	0.353687	0.451381
P41134					-0.567267	0.378212	0.474872	0.32	-0.558903	0.403988	0.687625	0.162648
P41214					-1.19929	5.98e-06	4.48e-05	4.35	-0.651837	0.0518803	0.24184	0.616472
P41221					-0.626327	3.75e-05	0.000216601	3.66	-0.169352	0.186005	0.482266	0.316713
P41223					-2.14558	0.0251043	0.0537041	1.27	-0.310166	0.752767	0.899867	0.0458217
P41227					-1.40164	0.0527176	0.0987413	1.01	-0.780804	0.328244	0.63054	0.200287
P41240					-3.48154	0.0628938	0.113836	0.94	-1.84437	0.366729	0.65983	0.180568
P41247					-5.15487	7.91e-07	7.46e-06	5.13	-3.1601	0.00219285	0.0251944	1.5987
P41250	YES	GARS1	Matrix	3	-2.88255	1.34e-09	2.31e-08	7.64	-2.00475	4.01e-05	0.000821482	3.0854	YES	import-driven
P41252					-1.43288	1.56e-05	0.000102296	3.99	-0.887885	0.0110526	0.087188	1.05954
P41440					-1.20053	0.275726	0.36932	0.43	-0.760079	0.535082	0.777254	0.109437
P41567					-1.85651	0.00131302	0.00451541	2.35	-0.037483	0.926	0.972122	0.0122792
P42126	YES	ECI1	Matrix	2	-3.00447	5.32e-07	5.22e-06	5.28	-1.87873	0.00105876	0.0136422	1.86512	YES	import-driven
P42166					-1.50776	1.06e-06	9.71e-06	5.01	-0.601144	0.0378831	0.200023	0.69892
P42167					-1.36183	0.00318544	0.00961811	2.02	0.0880378	0.829179	0.936017	0.0287163
P42224					-0.968334	0.0916105	0.152943	0.82	-0.240193	0.684418	0.866966	0.0619979
P42226					1.33187	0.175585	0.257394	0.59	-2.86193	0.443337	0.715993	0.145091
P42285					-1.76992	0.00110757	0.0039159	2.41	-0.251358	0.659946	0.852006	0.0695573
P42330					-0.877433	0.129012	0.200711	0.7	-1.05982	0.0835031	0.317547	0.498192
P42345					-2.5572	1.17e-05	8e-05	4.1	-1.56083	0.00874401	0.0740812	1.13029
P42356					-0.514671	0.344568	0.440294	0.36	0.112681	0.833071	0.93756	0.0280009
P42566					-0.530433	0.469415	0.56231	0.25	0.216283	0.777067	0.910273	0.0408283
P42575					-3.18003	0.121265	0.191479	0.72	-0.264229	0.188139	0.485018	0.314242
P42677					-2.50357	0.137264	0.211272	0.68	-2.73713	0.155831	0.442099	0.35448
P42694					-1.85495	0.166987	0.246932	0.61	-1.31245	0.414248	0.693722	0.158815
P42695					-1.52492	0.00475182	0.0134355	1.87	-1.0863	0.152506	0.437627	0.358896
P42696					-1.45198	0.0574144	0.105308	0.98	-0.583266	0.463065	0.732129	0.135412
P42704	YES	LRPPRC	Matrix	1	-2.67878	1.07e-37	2.89e-35	34.54	-2.19456	4.99e-24	2.7e-21	20.5691	YES	import-driven
P42765	YES	ACAA2	Matrix	3	-2.48754	3.42e-11	7.81e-10	9.11	-1.94264	1.06e-06	3.09e-05	4.50952	YES	import-driven
P42766					-2.39328	0.000935852	0.0034065	2.47	-2.09482	0.0186631	0.125203	0.902385
P42771					-1.19917	0.330904	0.426706	0.37	0.821453	0.440472	0.713433	0.146647
P42785					-1.27435	0.0152568	0.0358818	1.45	-0.776537	0.153353	0.438361	0.358168
P42858					-1.99403	0.391811	0.488319	0.31	-2.68586	0.319212	0.623404	0.20523
P42892					-1.38833	7.52e-07	7.13e-06	5.15	-0.446057	0.0697634	0.28658	0.542754
P43005					-0.871078	0.154662	0.232426	0.63	-1.14934	0.278727	0.587522	0.230976
P43007					-1.30124	0.0634484	0.114665	0.94	0.123192	0.836111	0.939025	0.0273228
P43034					-1.69567	0.00980559	0.0246389	1.61	-1.15457	0.114604	0.375132	0.425816
P43121					-0.58583	0.00632344	0.0171811	1.76	0.153059	0.478297	0.741046	0.130155
P43155	YES	CRAT	Matrix	2	-2.58661	5.32e-05	0.000296163	3.53	-0.81489	0.177244	0.471065	0.326919	YES
P43243					-1.85443	3.46e-13	1.08e-11	10.97	-0.806572	0.00113342	0.0145097	1.83834
P43246					-1.25519	0.000714588	0.00271819	2.57	-0.829478	0.0416037	0.212383	0.67288
P43304	YES	GPD2	MIM	4	-3.12988	1.07e-31	2.05e-29	28.69	-2.0222	1.24e-14	1.85e-12	11.7333	YES	import-driven
P43307					-1.42584	0.044135	0.0852575	1.07	-0.0480308	0.933287	0.973091	0.0118465
P43353					-0.817362	0.0574781	0.105388	0.98	-0.0857743	0.860191	0.950435	0.0220776
P43487					-5.01733	0.00138187	0.00472198	2.33	-4.31839	0.00370436	0.0386033	1.41338
P43490					-1.58155	0.273093	0.366209	0.44	-0.805393	0.517855	0.765843	0.11586
P43686					-0.110261	0.883085	0.91495	0.04	0.812772	0.350538	0.648114	0.188349
P43897	YES	TSFM	Matrix	1	-2.54753	9.25e-05	0.000477311	3.32	-3.32892	1.3e-06	3.74e-05	4.427	YES	import-driven
P45844					-0.413762	0.307173	0.40242	0.4	0.0383162	0.929786	0.972243	0.0122252
P45877					-0.875329	0.000418044	0.00174136	2.76	-0.167454	0.419927	0.698506	0.15583
P45880	YES	VDAC2	MOM		-1.58793	1.43e-06	1.24e-05	4.91	-0.576314	0.0724886	0.292704	0.533571	YES
P45973					-1.6105	0.000256611	0.00114469	2.94	-0.465631	0.298831	0.608103	0.216023
P45974					-0.248854	0.635373	0.711265	0.15	-0.386341	0.498117	0.752214	0.123659
P45985					-3.00392	0.227735	0.317102	0.5	1.01695	0.122775	0.387967	0.411205
P46013					-1.1209	4.61e-26	4.78e-24	23.32	-0.465593	7.55e-06	0.00018837	3.72499
P46060					-1.26281	0.00216589	0.00695235	2.16	-0.723331	0.156275	0.442615	0.353974
P46063					-1.33839	0.00229385	0.00729862	2.14	-1.00016	0.0462221	0.225247	0.647341
P46087					-0.534552	0.262414	0.354947	0.45	-0.363674	0.519993	0.767116	0.115139
P46100					-1.22824	0.000154416	0.000745609	3.13	-0.646363	0.0781088	0.306046	0.514213
P46108					-0.995835	0.264216	0.356649	0.45	-1.00544	0.35018	0.647997	0.188427
P46109					-3.32864	0.330466	0.426605	0.37	-2.28152	0.48022	0.742373	0.129378
P46199	YES	MTIF2	Matrix	3	-4.30428	3.32e-07	3.44e-06	5.46	-2.92106	7.28e-05	0.00137253	2.86248	YES	import-driven
P46379					-2.03325	0.00765306	0.0199858	1.7	-0.611277	0.338999	0.637837	0.19529
P46459					-2.01898	1.77e-11	4.27e-10	9.37	-0.971848	0.000664288	0.00921932	2.0353
P46734					-2.94262	0.0637582	0.115084	0.94	-3.63266	0.0400473	0.207137	0.683742
P46776					-2.37633	0.00100215	0.00359911	2.44	-0.679244	0.248879	0.56006	0.251765
P46777					-2.36311	3.56e-08	4.46e-07	6.35	-1.57527	0.000375924	0.00573827	2.24122
P46778					-1.99945	7.25e-05	0.000387872	3.41	-1.05586	0.0448301	0.221356	0.654909
P46779					-3.47656	0.00272423	0.00843655	2.07	-2.47756	0.0596897	0.260797	0.583697
P46781					-1.18783	0.00444236	0.0127186	1.9	-0.501586	0.27134	0.57884	0.237441
P46782					-2.25226	0.000181434	0.000851056	3.07	-0.836474	0.159522	0.447018	0.349675
P46783					-2.03848	2.46e-05	0.000152014	3.82	-0.478347	0.253646	0.561846	0.250383
P46821					-1.2437	7.01e-06	5.16e-05	4.29	-0.2849	0.277376	0.58597	0.232125
P46926					-4.36661	0.00150371	0.00507996	2.29	-1.80211	0.0877748	0.326885	0.485605
P46937					-0.945625	0.0518889	0.0973905	1.01	-0.297826	0.553019	0.789082	0.102878
P46939					-1.22709	9.21e-05	0.000476787	3.32	-0.525873	0.0851176	0.321777	0.492445
P46940					-0.601494	0.00483392	0.0136415	1.87	-0.348773	0.133937	0.404878	0.392676
P46977					-1.23995	7.64e-05	0.000404785	3.39	-0.445619	0.148662	0.430968	0.365555
P47712					-1.03996	0.0536889	0.10018	1	-0.750844	0.193481	0.491143	0.308792
P47755					-1.09404	0.0726304	0.127291	0.9	0.66208	0.171562	0.463638	0.333821
P47756-2					-1.02932	0.0342895	0.0695107	1.16	-0.602079	0.251363	0.560938	0.251085
P47813					-2.84853	0.0252745	0.0540488	1.27	-1.32173	0.250517	0.560938	0.251085
P47897					-1.98917	9.13e-08	1.06e-06	5.97	-0.590068	0.098916	0.347875	0.458577
P47914					-6.22827	0.00616729	0.0168264	1.77	-2.15863	0.151263	0.43532	0.361191
P47985	YES	UQCRFS1	MIM	2	-2.70662	4.08e-08	5.06e-07	6.3	-2.41302	1.23e-05	0.000284905	3.5453	YES	import-driven
P48047	YES	ATP5PO	MIM	2	-3.2282	6.29e-06	4.68e-05	4.33	-2.06605	0.00426048	0.0434087	1.36242	YES	import-driven
P48059					-0.477002	0.670486	0.739911	0.13	1.0274	0.338882	0.63782	0.195302
P48060					-1.33178	0.0631068	0.114187	0.94	-0.0691531	0.908957	0.965696	0.0151596
P48067					-0.99184	0.0171624	0.0395002	1.4	-1.45262	0.248198	0.56006	0.251765
P48147					0.505633	0.614738	0.694764	0.16	0.8905	0.30024	0.609688	0.214892
P48163					-2.78397	0.0107503	0.0267739	1.57	-2.53835	0.0366416	0.196791	0.705995
P48382					-1.03432	0.632909	0.709396	0.15	1.28565	0.437716	0.711878	0.147594
P48426					-0.718776	0.157195	0.235097	0.63	-0.754655	0.166395	0.45653	0.340531
P48444					-1.10486	0.0131751	0.0317697	1.5	-0.46744	0.310413	0.618743	0.20849
P48449					-1.25919	0.00120382	0.0041886	2.38	-0.47911	0.205927	0.509033	0.293254
P48507					-1.08633	0.148678	0.224976	0.65	0.287349	0.656713	0.848381	0.0714091
P48509					-0.907274	0.242894	0.33381	0.48	-0.136633	0.859973	0.95037	0.0221073
P48556					-2.51332	0.000835742	0.00310663	2.51	-0.17382	0.780079	0.912499	0.0397676
P48634					-3.05511	0.04949	0.0937047	1.03	-1.12543	0.321658	0.623674	0.205042
P48637					-1.224	0.105593	0.171589	0.77	-0.879154	0.333581	0.634275	0.197722
P48643					-1.73889	2.64e-05	0.00016173	3.79	-0.771683	0.0498648	0.236474	0.626217
P48651					-1.32655	0.026846	0.0568747	1.25	-1.06915	0.120446	0.384574	0.41502
P48681					-5.84313	0.0845291	0.143871	0.84	-1.8677	0.537541	0.778589	0.108692
P48723					-0.618968	0.25077	0.342486	0.47	-0.145679	0.794581	0.920228	0.0361046
P48729					-0.934906	0.211298	0.298645	0.52	1.32457	0.0324348	0.181586	0.740918
P48730					-1.09027	6.07e-06	4.54e-05	4.34	0.0426193	0.92562	0.972122	0.0122792
P48735	YES	IDH2	Matrix	1	-3.67123	5.5e-13	1.66e-11	10.78	-2.22889	4.02e-05	0.000821482	3.0854	YES	import-driven
P48739					1.56099	0.111266	0.178744	0.75	1.27753	0.297861	0.607378	0.216541
P48960					-0.781188	0.0130058	0.0314126	1.5	-0.0765544	0.829068	0.936017	0.0287163
P49005					-0.98596	0.392921	0.489289	0.31	-2.16214	0.0535921	0.24563	0.609719
P49006					-2.42661	0.00359252	0.0106196	1.97	-0.00765083	0.991025	0.996828	0.00137977
P49116					0.78334	0.0214226	0.0474053	1.32	0.89856	0.00907259	0.0756899	1.12096
P49189	YES	ALDH9A1		1	-2.79186	1.22e-06	1.1e-05	4.96	-2.42699	0.000329552	0.00508452	2.29375	YES	import-driven
P49207					0.341322	0.749638	0.806189	0.09	-1.30478	0.369918	0.66224	0.178985
P49257					-0.51227	0.0651451	0.117265	0.93	-0.592864	0.0513538	0.240949	0.618075
P49321					-0.721274	0.203002	0.289967	0.54	-0.130557	0.809522	0.927537	0.0326688
P49327	YES	FASN			-1.04983	6.14e-06	4.58e-05	4.34	-0.00462324	0.983739	0.994453	0.00241574	YES	translation-driven
P49368					-1.28033	3.69e-07	3.79e-06	5.42	-0.108026	0.666667	0.856402	0.0673223
P49406	YES	MRPL19	Matrix	2	-2.83034	4.02e-07	4.11e-06	5.39	-3.04453	2.35e-06	6.47e-05	4.18914	YES	import-driven
P49411	YES	TUFM	Matrix	3	-1.75374	3.66e-05	0.000213329	3.67	-1.85322	1.82e-05	0.000396503	3.40175	YES	import-driven
P49419-2	YES	ALDH7A1		2	-3.02197	3.15e-15	1.21e-13	12.92	-1.09479	0.0010121	0.0131263	1.88186	YES	import-driven
P49454					-1.25534	3.6e-11	8.13e-10	9.09	-0.214537	0.208799	0.512929	0.289943
P49458					-1.68149	0.224445	0.31348	0.5	1.11004	0.371574	0.663736	0.178005
P49585					0.740913	0.368254	0.465093	0.33	1.23056	0.0897572	0.330076	0.481386
P49588					-0.894426	0.0386987	0.0768904	1.11	0.177016	0.663856	0.85464	0.0682168
P49589					-1.61906	0.197208	0.282853	0.55	-0.176494	0.86641	0.950763	0.0219277
P49590	YES	HARS2	Matrix	2	-0.77825	0.260489	0.353069	0.45	-2.3332	0.0192301	0.12749	0.894524
P49591					-1.38799	0.000678626	0.00260514	2.58	-0.711195	0.124313	0.389052	0.409992
P49642					-3.23144	0.0567073	0.10437	0.98	-2.38908	0.0744011	0.297605	0.52636
P49643					-2.67023	0.0338003	0.068775	1.16	-0.847988	0.58319	0.809416	0.0918282
P49674					-1.78107	3.75e-06	2.92e-05	4.54	-1.13929	0.0567596	0.254188	0.594845
P49711					-1.16999	0.0856004	0.145282	0.84	-1.32324	0.0662751	0.278466	0.555228
P49720					-0.0354054	0.981612	0.986169	0.01	2.18924	0.117716	0.380017	0.420197
P49721					-0.973108	0.262137	0.354652	0.45	0.314222	0.640662	0.842387	0.0744883
P49736					-0.322506	0.468102	0.5614	0.25	0.036408	0.938263	0.975544	0.0107531
P49748	YES	ACADVL		1	-2.80372	1.21e-20	8.03e-19	18.1	-2.51354	5.2e-15	8.25e-13	12.0835	YES	import-driven
P49750					-0.727546	0.291842	0.385667	0.41	-0.228343	0.747533	0.897402	0.047013
P49754					1.21151	0.441222	0.536229	0.27	-0.304407	0.879158	0.953806	0.02054
P49755					-1.47577	0.0318264	0.0655935	1.18	-0.0246428	0.966586	0.986876	0.00573741
P49756					-1.14096	0.102563	0.167539	0.78	-0.00916371	0.989566	0.996579	0.00148827
P49768					-1.00872	0.0880811	0.148772	0.83	0.458865	0.346766	0.645096	0.190376
P49770					-0.62869	0.660714	0.732487	0.14	2.55592	0.151921	0.437001	0.359518
P49773	YES	HINT1			-1.73071	0.21128	0.298645	0.52	-1.5095	0.386863	0.673723	0.171519
P49790					-0.968975	1.5e-06	1.31e-05	4.88	-1.05094	8.16e-05	0.00152476	2.8168
P49792					-1.1032	0.000112155	0.000564111	3.25	0.0047817	0.986113	0.995397	0.00200367
P49815					-3.84621	0.121841	0.192235	0.72	-1.99142	0.594737	0.817141	0.087703
P49821	YES	NDUFV1	Matrix	2	-2.64226	1.78e-14	6.41e-13	12.19	-2.00961	3.89e-09	2.08e-07	6.68141	YES	import-driven			YES
P49840					-3.16528	0.317642	0.413208	0.38	1.98864	0.571265	0.801836	0.0959144
P49848					-2.22334	0.279591	0.373145	0.43	-1.27432	0.376504	0.666398	0.176266
P49902					-1.14264	0.00725511	0.0191828	1.72	-2.70835	0.234138	0.543062	0.265151
P49903					1.16972	0.358312	0.45442	0.34	0.943883	0.510618	0.759977	0.1192
P49915					-1.54014	0.0229812	0.0501582	1.3	-0.465087	0.554263	0.789525	0.102634
P49916	YES	LIG3	Matrix	3	-2.23482	0.000849546	0.00314656	2.5	-0.936526	0.11863	0.381047	0.419021	YES
P49959					-0.952191	0.0850091	0.144491	0.84	-0.0822987	0.860893	0.950763	0.0219277
P50148					-1.05432	0.342313	0.43798	0.36	-1.47519	0.300609	0.609688	0.214892
P50213	YES	IDH3A	Matrix	4	-1.83392	0.000889198	0.00326886	2.49	-1.57922	0.00511591	0.050146	1.29976	YES
P50336	YES	PPOX	IMS	4	-3.96188	1.72e-07	1.9e-06	5.72	-2.28111	0.0109524	0.0866273	1.06235	YES
P50395					-0.0399184	0.951354	0.965225	0.02	-0.144813	0.834615	0.938137	0.0277337
P50402					-1.59829	0.00136645	0.00467741	2.33	-0.736758	0.142611	0.421208	0.375503
P50416	YES	CPT1A	MOM		-1.69067	4.85e-11	1.08e-09	8.97	-0.546787	0.0319644	0.1798	0.74521	YES
P50443					-0.87717	0.815858	0.861904	0.06	1.28453	0.708354	0.876182	0.0574057
P50454					-0.690738	0.0275665	0.0581926	1.24	0.117011	0.694226	0.871219	0.0598727
P50502					-1.38515	0.0258904	0.055196	1.26	-0.00756097	0.991626	0.996828	0.00137977
P50552					-1.8017	5.19e-08	6.25e-07	6.2	-0.334889	0.352424	0.648938	0.187797
P50579					-0.619568	0.0870629	0.147262	0.83	-0.124352	0.742855	0.894157	0.0485862
P50583	YES	NUDT2			-3.33673	0.00361482	0.0106802	1.97	-2.3588	0.0701867	0.287783	0.540935	YES
P50607					-0.951923	0.143791	0.219377	0.66	-0.0659473	0.922343	0.972122	0.0122792
P50897					-1.44502	0.178866	0.261427	0.58	1.12504	0.149058	0.431063	0.365459
P50914					-2.57223	8.46e-08	9.87e-07	6.01	-1.19483	0.0529666	0.244461	0.61179
P50990					-2.03304	2.34e-09	3.89e-08	7.41	-0.897114	0.00884557	0.0746345	1.12706
P50991					-0.851585	0.0185154	0.0420255	1.38	-0.35181	0.364573	0.658895	0.181184
P50995					-1.02734	0.00653108	0.0175997	1.75	-0.144463	0.672356	0.85999	0.0655066
P51114					-0.975316	0.225844	0.315059	0.5	0.306979	0.672548	0.86005	0.0654763
P51116					1.11142	0.186704	0.271074	0.57	-0.777024	0.472232	0.738977	0.131369
P51148					-2.02347	4.23e-08	5.22e-07	6.28	-0.965236	0.0172549	0.120017	0.920757
P51149					-1.51057	4.66e-07	4.66e-06	5.33	-0.224371	0.410975	0.691164	0.160419
P51151					-2.11758	2.59e-05	0.000158974	3.8	-1.04438	0.0192308	0.12749	0.894524
P51153					-2.85759	1.65e-05	0.000107287	3.97	-0.632561	0.127597	0.393804	0.40472
P51159					-2.10246	0.00321398	0.00968451	2.01	-2.1808	0.0570267	0.254627	0.594096
P51397					-0.108429	0.933737	0.954389	0.02	0.0402371	0.978859	0.991546	0.00368713
P51398	YES	DAP3	Matrix	2	-3.68832	1.21e-09	2.12e-08	7.67	-3.27648	1.33e-07	4.89e-06	5.31042	YES	import-driven	YES
P51452					-0.798672	0.439505	0.534911	0.27	0.0365493	0.968713	0.986876	0.00573741
P51531					-0.193536	0.671598	0.740723	0.13	-0.4798	0.329459	0.631362	0.199722
P51532					-1.86573	1.06e-06	9.69e-06	5.01	-0.349139	0.264083	0.57194	0.24265
P51553	YES	IDH3G	Matrix		-2.59698	1.19e-06	1.07e-05	4.97	-1.9704	0.000138199	0.00234544	2.62978	YES	import-driven
P51570					-0.362441	0.674475	0.743066	0.13	0.811885	0.321328	0.623674	0.205042
P51571					-0.822002	0.011309	0.0279535	1.55	-0.273704	0.384513	0.672369	0.172392
P51572					-1.1998	0.00282891	0.00869699	2.06	-0.420505	0.245612	0.555861	0.255034
P51608					-0.435301	0.303209	0.398375	0.4	-2.35748	0.170514	0.462278	0.335097
P51610					-2.02298	3.38e-05	0.00020036	3.7	-0.254037	0.555788	0.79094	0.101856
P51617					-1.44528	0.0326576	0.0669565	1.17	-0.52564	0.108347	0.365414	0.437215
P51648	YES	ALDH3A2		1	-1.16424	0.00124581	0.00431945	2.36	-1.00391	0.01328	0.0978697	1.00935	YES
P51649	YES	ALDH5A1	Matrix	2	-1.89465	0.0151156	0.0356353	1.45	-0.888797	0.290762	0.601785	0.220559	YES
P51659	YES	HSD17B4		4	-1.64081	1.03e-08	1.45e-07	6.84	-0.365102	0.21034	0.515225	0.288003	YES
P51665					-1.42611	0.037235	0.0744574	1.13	-1.55756	0.0858949	0.32333	0.490354
P51688					-0.402388	0.609248	0.690364	0.16	0.560718	0.425706	0.703783	0.152561
P51692					-1.94746	0.025754	0.0549548	1.26	0.595103	0.0429549	0.216617	0.664307
P51784					-0.662927	5.78e-15	2.16e-13	12.66	-0.551712	0.00205096	0.0237943	1.62353
P51798					-0.743998	0.331253	0.426969	0.37	-0.10736	0.897625	0.961734	0.016945
P51808					-1.14932	0.0954393	0.158086	0.8	-0.787475	0.303269	0.611926	0.213301
P51809					-2.41734	0.000178282	0.000839599	3.08	-0.753963	0.245037	0.555138	0.255599
P51812					0.0159672	0.98951	0.991858	0	-0.656029	0.714518	0.879547	0.0557409
P51858					-0.77034	0.330249	0.426512	0.37	0.652579	0.349942	0.647759	0.188587
P51965					-1.07558	8.12e-06	5.83e-05	4.23	-0.357725	0.114717	0.375132	0.425816
P51970	YES	NDUFA8	IMS		-1.17144	3.96e-08	4.94e-07	6.31	-1.385	0.00702099	0.062998	1.20067	YES				YES
P51991					-1.75342	1.75e-05	0.00011255	3.95	-1.24705	0.00500299	0.049365	1.30658
P52209					-1.18487	0.0214928	0.0475429	1.32	0.264105	0.614172	0.829102	0.081392
P52272					-2.1535	1.06e-13	3.5e-12	11.46	-1.03711	0.000553372	0.00790152	2.10229
P52292					-1.43966	6.29e-06	4.68e-05	4.33	-0.201876	0.507063	0.758204	0.120214
P52294					-3.13583	0.122551	0.193098	0.71	-3.14929	0.0150708	0.108248	0.96558
P52298					-4.22517	0.00015023	0.000727773	3.14	-0.747554	0.494126	0.749632	0.125152
P52306					-1.63555	0.224619	0.31365	0.5	-1.04292	0.382599	0.670954	0.173307
P52434					-0.982289	7.36e-05	0.000392434	3.41	-0.0703975	0.791556	0.919406	0.0364927
P52564					0.915203	0.552793	0.641006	0.19	0.976814	0.602338	0.820799	0.0857632
P52565					-1.21713	0.0975344	0.161105	0.79	-1.19253	0.106897	0.362958	0.440144
P52569					-2.18393	0.00208808	0.00673813	2.17	-0.689123	0.438202	0.711878	0.147594
P52594					-1.59068	0.000115552	0.000578247	3.24	-0.0523735	0.867878	0.950763	0.0219277
P52597					-1.84256	0.000517299	0.00207868	2.68	0.123382	0.80764	0.927505	0.0326837
P52630					-2.04114	0.340804	0.436427	0.36	-2.74512	0.0164832	0.11546	0.937568
P52701					-1.35372	0.00189252	0.00619497	2.21	-0.59875	0.188076	0.485018	0.314242
P52732					-1.39487	0.00138954	0.00474544	2.32	-0.210131	0.501019	0.753287	0.12304
P52735					-4.52872	0.0226456	0.0495739	1.3	-0.550831	0.70651	0.875476	0.0577558
P52739					-1.32853	0.025774	0.0549777	1.26	1.00473	0.0820209	0.314528	0.502341
P52756					-0.885196	0.0572286	0.105061	0.98	-1.72316	0.134154	0.405123	0.392413
P52758	YES	RIDA		4	-3.64422	0.276287	0.369848	0.43	-0.200045	0.744154	0.894612	0.0483653
P52788					-1.24619	0.254677	0.346541	0.46	-2.0379	0.134599	0.405756	0.391735
P52789					-1.95949	2.74e-09	4.45e-08	7.35	-0.548906	0.0707454	0.288548	0.539782
P52815	YES	MRPL12	Matrix	1	-5.40027	3.54e-11	8.05e-10	9.09	-3.81301	0.000130116	0.00224025	2.6497	YES	import-driven
P52888					0.0171664	0.978929	0.985091	0.01	0.405778	0.55224	0.789082	0.102878
P52895					-2.10396	6.34e-05	0.000346862	3.46	-0.884362	0.0899095	0.330076	0.481386
P52907					-1.62198	0.00494938	0.01392	1.86	-0.807563	0.146651	0.427485	0.369079
P52943					-2.166	0.029141	0.0609294	1.22	0.846064	0.37609	0.666261	0.176356
P52948					-0.652522	0.0633887	0.114627	0.94	-0.0660721	0.861976	0.950763	0.0219277
P53004					-2.12243	0.0401307	0.0790454	1.1	-0.590465	0.507932	0.758715	0.119921
P53007	YES	SLC25A1	MIM	4	-3.20054	2.46e-05	0.000151846	3.82	-2.45446	0.000516691	0.00748572	2.12577	YES	import-driven
P53041					-1.13543	0.442633	0.537552	0.27	-1.12427	0.396829	0.681852	0.16631
P53350					-0.955564	0.14445	0.220041	0.66	-1.72119	0.178014	0.471898	0.326152
P53365					0.280477	0.584186	0.666949	0.18	-0.69127	0.305779	0.613856	0.211933
P53367-2					-0.56472	0.622067	0.700729	0.15	-1.50282	0.200771	0.503968	0.297597
P53396	YES	ACLY			-1.65298	8.02e-10	1.45e-08	7.84	-1.09333	0.000107741	0.00194524	2.71103	YES	import-driven
P53420					0.0022539	0.994923	0.995597	0	-0.311462	0.592	0.816471	0.0880592
P53567					-1.27825	1.08e-09	1.91e-08	7.72	-0.717387	2.26e-07	7.74e-06	5.11098
P53582					-1.34397	0.215287	0.303485	0.52	-2.11427	0.0465636	0.226525	0.644884
P53597	YES	SUCLG1	Matrix	5	-2.12153	0.00668867	0.0179834	1.75	-1.41502	0.0802609	0.310182	0.508383	YES
P53618					-0.743791	0.110068	0.177302	0.75	-0.237191	0.636467	0.841632	0.0748778
P53621					-1.4171	6.57e-10	1.21e-08	7.92	-0.633813	0.0042199	0.0431432	1.36509
P53634					-0.787641	0.336416	0.432121	0.36	-0.355577	0.718771	0.880641	0.0552011
P53680					-0.511982	0.62625	0.703832	0.15	1.30452	0.124275	0.389052	0.409992
P53701	YES	HCCS			-1.58551	9.18e-06	6.53e-05	4.19	-0.888664	0.00988264	0.0805252	1.09407	YES
P53794					-5.3768	0.16901	0.249425	0.6	-0.215771	0.495439	0.75055	0.12462
P53801					-2.40199	0.0547089	0.101634	0.99	0.100472	0.898308	0.962126	0.016768
P53803					-1.20182	0.0504779	0.0951184	1.02	0.0221332	0.969432	0.986876	0.00573741
P53814					-0.736951	0.229476	0.319076	0.5	0.23593	0.635075	0.841103	0.0751508
P53985					-0.359648	0.0968954	0.160183	0.8	0.0219986	0.920244	0.972122	0.0122792
P53992					-1.41705	0.000734005	0.00278632	2.55	-0.688968	0.0991999	0.348318	0.458024
P53999					-0.833321	0.0949074	0.157337	0.8	0.421244	0.392036	0.67745	0.169123
P54098	YES	POLG	Matrix	2	-3.51388	1.23e-08	1.7e-07	6.77	-2.10509	0.00170713	0.0205088	1.68806	YES	import-driven
P54105					2.70645	0.460599	0.554764	0.26	0.827845	0.852457	0.947496	0.0234226
P54132					-1.04275	0.000103532	0.000526159	3.28	-0.260814	0.030721	0.17496	0.757061
P54136					-1.64157	0.00112967	0.00398211	2.4	-0.848351	0.130268	0.399274	0.398729
P54278					-1.32375	0.575655	0.659883	0.18	-0.0462019	0.967604	0.986876	0.00573741
P54289					-1.54023	8.56e-05	0.000445875	3.35	0.179507	0.56002	0.794161	0.100091
P54577					-0.845618	0.0415053	0.0811315	1.09	-0.796792	0.0755989	0.299571	0.5235
P54578					-2.67062	0.00103163	0.00368706	2.43	-0.486086	0.470579	0.738191	0.131831
P54619					-5.69635	0.0715854	0.125721	0.9	-4.42735	0.0447867	0.221356	0.654909
P54709					-1.05023	2.72e-05	0.000165162	3.78	-0.191716	0.313617	0.620608	0.207183
P54725					-5.52235	4.78e-07	4.75e-06	5.32	-0.814136	0.441419	0.714169	0.146199
P54727					-1.84729	0.0574166	0.105308	0.98	-0.794787	0.395244	0.680311	0.167293
P54756					1.26392	0.0663056	0.118812	0.93	0.770781	0.346154	0.644562	0.190735
P54802					-0.399106	0.643459	0.717582	0.14	-0.122759	0.874726	0.952322	0.0212162
P54819	YES	AK2	IMS		-1.88274	1.8e-05	0.000114772	3.94	-0.157191	0.706476	0.875476	0.0577558	YES	translation-driven
P54886	YES	ALDH18A1		5	-3.13588	1.15e-23	9.48e-22	21.02	-2.30312	2.91e-13	3.53e-11	10.4521	YES	import-driven
P54920					-1.37305	0.000516589	0.00207724	2.68	-0.243034	0.506933	0.758204	0.120214
P55010					-1.64461	0.0290179	0.0607148	1.22	-0.775947	0.361169	0.656294	0.182902
P55011					-1.13069	0.00363027	0.0107151	1.97	-0.388005	0.258611	0.567673	0.245902
P55036					-0.685794	0.276834	0.370135	0.43	-0.608012	0.398565	0.682595	0.165837
P55039					-0.130483	0.906863	0.934349	0.03	-0.864163	0.515972	0.764117	0.11684
P55060					-0.933381	0.0311149	0.0644414	1.19	-0.208159	0.65402	0.847307	0.0719592
P55072					-1.24499	1.24e-06	1.11e-05	4.95	0.280751	0.245139	0.555138	0.255599
P55081					-1.37737	0.184501	0.268468	0.57	-1.31258	0.187433	0.483856	0.315284
P55084	YES	HADHB		3	-2.92165	1.54e-14	5.64e-13	12.25	-2.20352	2.59e-08	1.1e-06	5.95888	YES	import-driven
P55145					-0.270111	0.761253	0.816023	0.09	0.200056	0.829416	0.936024	0.028713
P55196-1					-1.59691	0.63743	0.71301	0.15	0.902225	0.797484	0.921248	0.0356234
P55199					-2.84251	0.132401	0.205014	0.69	-0.267718	0.602918	0.820799	0.0857632
P55209					-2.30539	3.74e-06	2.92e-05	4.54	-0.797154	0.0782888	0.306421	0.513681
P55210					-3.39493	0.0494105	0.0936473	1.03	-1.82606	0.332837	0.633464	0.198278
P55263					-1.37534	0.0694791	0.123008	0.91	-0.891445	0.471944	0.738889	0.131421
P55265					-2.0734	1.15e-07	1.31e-06	5.88	-1.21475	0.00288217	0.0318218	1.49728
P55268					-0.261548	0.00433164	0.0124498	1.9	0.092356	0.321626	0.623674	0.205042
P55327					-3.38043	0.0363439	0.0730459	1.14	-1.61967	0.269779	0.577681	0.238312
P55735					-0.417151	0.657341	0.729899	0.14	-0.17644	0.863833	0.950763	0.0219277
P55769					-2.58164	1.64e-06	1.4e-05	4.85	-1.07082	0.0435313	0.218392	0.660763
P55786					-2.01529	6.73e-06	4.97e-05	4.3	-1.60818	0.000513318	0.00747331	2.12649
P55789	YES	GFER	IMS		-1.46919	0.35331	0.449232	0.35	0.336244	0.746696	0.89676	0.0473238
P55795					-1.18533	0.0185419	0.0420696	1.38	-1.04624	0.0540012	0.246617	0.607977
P55809	YES	OXCT1	Matrix	2	-2.4429	6.87e-13	2.04e-11	10.69	-1.70562	1e-06	2.97e-05	4.52721	YES	import-driven
P55884					-1.31816	0.0141927	0.0338567	1.47	0.285349	0.561824	0.795716	0.0992419
P55957	YES	BID	MOM	1	-0.242706	0.879151	0.911455	0.04	0.901139	0.63396	0.840375	0.0755269
P56134	YES	ATP5MF	MIM		-1.67844	0.00018875	0.000881179	3.05	-1.49109	0.0925755	0.334895	0.475091	YES
P56177					1.18996	0.618208	0.697844	0.16	-0.874866	0.754344	0.900302	0.0456118
P56181-2	YES	NDUFV3		3	-3.3666	4.68e-05	0.000263363	3.58	-2.66579	0.00179721	0.0213082	1.67145	YES	import-driven
P56182					-1.44587	0.039388	0.0779752	1.11	-0.399352	0.54255	0.78298	0.106249
P56192					-0.795307	0.140781	0.215786	0.67	0.123683	0.8295	0.936024	0.028713
P56199					-0.509215	0.376321	0.473201	0.32	0.0678008	0.905329	0.964082	0.015886
P56377					-3.75211	0.294898	0.38875	0.41	-0.235433	0.612282	0.828275	0.0818254
P56385	YES	ATP5ME	MIM	5	-1.67636	0.472908	0.565787	0.25	-0.745194	0.25434	0.562182	0.250123
P56537					-0.946871	0.0966823	0.159921	0.8	-0.48933	0.343556	0.642365	0.192218
P56545					-2.45792	1.91e-05	0.000121298	3.92	-1.5469	0.0200005	0.130124	0.885643
P56556	YES	NDUFA6	Matrix	5	-7.64071	2.74e-12	7.53e-11	10.12	-4.40642	0.00398943	0.0410867	1.3863	YES	import-driven			YES
P56589					-1.16549	0.00526232	0.0147032	1.83	0.323683	0.252139	0.560938	0.251085
P56962	YES	STX17			0.39909	0.846364	0.885904	0.05	-0.852639	0.662702	0.853951	0.068567
P57076					-3.34986	0.048742	0.0925848	1.03	0.089168	0.882686	0.955211	0.0199007
P57088					-2.09302	0.0169151	0.0390678	1.41	-1.54145	0.043122	0.217256	0.663028
P57105	YES	SYNJ2BP	MOM		-1.61444	0.0122833	0.0299117	1.52	-0.435532	0.48329	0.742601	0.129244	YES
P57678					0.112412	0.939363	0.958649	0.02	-0.115203	0.935958	0.974178	0.0113617
P57729					-1.7654	0.186465	0.270859	0.57	-0.584983	0.327118	0.629441	0.201045
P57740					-0.746345	0.308774	0.404151	0.39	-0.708456	0.300507	0.609688	0.214892
P57764					2.32697	0.322728	0.418443	0.38	1.95063	0.407923	0.688646	0.162004
P58107					-1.58881	1.44e-13	4.7e-12	11.33	-0.444015	0.0355699	0.193131	0.714148
P58546					-0.742357	0.434948	0.530457	0.28	0.784236	0.414115	0.693695	0.158831
P58557	YES	YBEY		2	0.134821	0.945185	0.961605	0.02	-1.47378	0.444644	0.717224	0.144345
P59998					-0.745658	0.264322	0.356711	0.45	0.615257	0.228407	0.538836	0.268543
P60033					-1.52466	0.188252	0.272651	0.56	-0.0606845	0.920616	0.972122	0.0122792
P60174-1					0.192924	0.747141	0.80454	0.09	0.305666	0.616994	0.830703	0.0805542
P60228					-1.84609	7.95e-09	1.16e-07	6.94	-0.517927	0.157373	0.443754	0.352858
P60468					-1.43641	6.15e-05	0.000337998	3.47	-0.583576	0.149968	0.433063	0.363449
P60484					0.199877	0.850434	0.889062	0.05	-0.155908	0.894029	0.96008	0.0176926
P60520					-0.790868	1.33e-09	2.3e-08	7.64	0.0670685	0.597477	0.817695	0.0874087
P60604					-2.99652	2.8e-05	0.00016961	3.77	-1.32579	0.194823	0.493906	0.306356
P60660					-1.49269	0.01577	0.036884	1.43	-0.197355	0.756001	0.900775	0.0453837
P60709					-1.05336	0.00397344	0.0115778	1.94	0.196557	0.577737	0.806429	0.0934339
P60842					-1.39413	0.00385434	0.0112858	1.95	-0.54406	0.226535	0.536745	0.270232
P60866					-1.4771	0.26319	0.355629	0.45	-1.95654	0.191019	0.487605	0.311932
P60891					-0.686671	0.0432261	0.0839166	1.08	-0.690312	0.327374	0.629729	0.200846
P60900					-1.76531	0.0554332	0.102625	0.99	-0.312677	0.741045	0.893362	0.0489725
P60903					-1.86988	0.0161863	0.0376972	1.42	-1.45267	0.0834014	0.317547	0.498192
P60953					-1.68628	0.0018359	0.00603631	2.22	-0.280042	0.621768	0.832762	0.0794791
P60981					-2.35833	0.0352237	0.0710844	1.15	-0.0383142	0.966895	0.986876	0.00573741
P60983					-2.29637	0.118571	0.188235	0.73	-0.626651	0.656247	0.848336	0.0714321
P61006					-1.68466	0.0905592	0.151787	0.82	-0.762966	0.435164	0.711878	0.147594
P61009					-1.69514	0.0223655	0.0491062	1.31	-0.596384	0.378884	0.667627	0.175466
P61011					-0.598848	0.173751	0.255338	0.59	-0.128104	0.755175	0.90039	0.0455693
P61019					-1.72646	0.00293834	0.00900531	2.05	-0.196878	0.706448	0.875476	0.0577558
P61020					-2.32003	0.00033693	0.00144941	2.84	-1.34794	0.04073	0.209467	0.678884
P61024					-0.539833	0.341604	0.437262	0.36	-0.0857832	0.885461	0.957343	0.0189324
P61026					-1.51316	0.0867927	0.146931	0.83	-0.189605	0.825494	0.9347	0.0293278
P61073					-1.36532	3.96e-05	0.000227318	3.64	-0.640784	0.122877	0.388034	0.41113
P61081					-2.07598	0.0403773	0.0793461	1.1	-0.60356	0.559624	0.794116	0.100116
P61086					-0.596659	0.446889	0.542003	0.27	1.30571	0.0155451	0.110585	0.956304
P61088					-2.08267	0.0337888	0.068775	1.16	-0.908608	0.366428	0.659771	0.180607
P61106					-1.17153	0.00218928	0.00701495	2.15	-0.746253	0.0689218	0.284849	0.545385
P61158					-1.2802	0.00239031	0.00754386	2.12	-0.926016	0.0473398	0.228071	0.64193
P61160					-2.30782	3.12e-06	2.48e-05	4.61	-1.62297	0.00395183	0.0408241	1.38908
P61163					-0.443997	0.31171	0.407192	0.39	-0.37956	0.547194	0.784857	0.105209
P61165					-1.41476	0.276461	0.369887	0.43	-0.22637	0.709794	0.877075	0.0569633
P61201					-1.51078	0.0543992	0.101281	0.99	-0.894513	0.335114	0.635253	0.197053
P61204					-0.930178	0.0344825	0.0698376	1.16	0.426337	0.261399	0.569983	0.244138
P61221					-1.82895	0.00829138	0.0213604	1.67	-0.699276	0.331201	0.63334	0.198363
P61224					-0.762924	0.339525	0.43526	0.36	-0.872837	0.253871	0.561846	0.250383
P61225					-1.26795	0.0146444	0.0347181	1.46	-0.529812	0.198724	0.500768	0.300363
P61247					-2.01769	1.8e-06	1.52e-05	4.82	-1.22971	0.00212392	0.0245449	1.61004
P61254					-2.49558	1.15e-06	1.04e-05	4.98	-1.08036	0.0707278	0.288548	0.539782
P61289					-1.54785	0.0250019	0.0535238	1.27	0.0625248	0.918379	0.971461	0.0125746
P61313					-1.63306	2.9e-05	0.000174617	3.76	-1.22824	0.00407046	0.0417591	1.37925
P61326					-0.709721	0.284329	0.37768	0.42	-1.49888	0.0559216	0.252029	0.598549
P61353					-1.8192	0.00484363	0.0136559	1.86	-0.308285	0.636981	0.841804	0.074789
P61421					-1.55399	0.0323606	0.0664166	1.18	0.0623477	0.919715	0.972117	0.0122815
P61513					-2.03932	0.00158686	0.00532403	2.27	-1.09038	0.111068	0.370018	0.431777
P61586					-1.3071	0.000656953	0.00254312	2.59	-0.0144767	0.946539	0.978996	0.00921908
P61587					-0.848008	0.212169	0.299661	0.52	0.140621	0.521902	0.768513	0.114349
P61604	YES	HSPE1	Matrix		-3.10964	0.000103713	0.000526579	3.28	-2.88133	0.000332063	0.00510998	2.29158	YES	import-driven
P61619					-1.50344	0.00236866	0.00748431	2.13	-0.765547	0.0914219	0.331935	0.478947
P61758					-0.868544	0.449771	0.544828	0.26	0.067711	0.929851	0.972243	0.0122252
P61764					-1.69757	7.95e-06	5.73e-05	4.24	-0.8428	0.0208633	0.133976	0.872973
P61769					-1.34256	0.00310577	0.00940636	2.03	-0.164735	0.625626	0.834989	0.0783192
P61803					-4.21515	7.04e-09	1.04e-07	6.98	-1.95601	0.000615763	0.00868796	2.06108
P61916					-2.18566	0.00140365	0.00477161	2.32	-0.623771	0.192526	0.490398	0.309451
P61923					-1.66254	0.000613616	0.00239732	2.62	-0.897209	0.250399	0.560938	0.251085
P61927					-2.6189	0.121392	0.191578	0.72	-2.15397	0.177978	0.471898	0.326152
P61952					-0.714324	0.0264309	0.0561965	1.25	-0.510678	0.12062	0.384793	0.414773
P61960					-0.998577	0.0531898	0.0993739	1	-0.51755	0.390293	0.67606	0.170015
P61962					-2.8973	0.0617877	0.112143	0.95	-0.448672	0.834689	0.938137	0.0277337
P61964					-3.16184	0.00139819	0.00475948	2.32	-0.0580634	0.947601	0.979032	0.00920311
P61966					-1.58906	0.16119	0.239979	0.62	-0.294541	0.80443	0.92535	0.033694
P61970					-0.890261	0.570261	0.655077	0.18	-0.446501	0.772216	0.908129	0.0418525
P61978-3					-5.03514	0.00232466	0.00737681	2.13	-0.217447	0.432656	0.709546	0.149019
P61981					-1.29781	0.0670485	0.119753	0.92	0.683069	0.277043	0.585845	0.232217
P62070					-2.26027	0.000954243	0.00345733	2.46	-1.47685	0.0244485	0.148795	0.827412
P62072	YES	TIMM10	IMS		-2.61262	0.000225466	0.00102666	2.99	-0.49144	0.490716	0.747108	0.126617	YES
P62081					-2.35003	0.066905	0.119668	0.92	-0.35646	0.727959	0.885175	0.0529709
P62136					-2.05772	0.00140984	0.00478989	2.32	-1.13935	0.0245088	0.14901	0.826785
P62140					-2.18531	0.000220771	0.00100839	3	-0.311876	0.413383	0.693315	0.159069
P62191					-0.796281	0.0880574	0.148772	0.83	0.119733	0.816448	0.930488	0.0312892
P62195					-1.35926	0.0144743	0.03437	1.46	-0.368609	0.472377	0.738983	0.131366
P62241					-1.90392	0.000541855	0.00215684	2.67	-1.24445	0.0164616	0.115445	0.937625
P62244					-2.15325	0.00171072	0.00567623	2.25	-2.14658	0.0017439	0.0207884	1.68218
P62249					-1.46447	0.0105232	0.0262524	1.58	-1.45448	0.0216401	0.136775	0.863993
P62256					-2.49894	0.187496	0.271889	0.57	-0.800259	0.715112	0.879681	0.0556748
P62258					-0.603322	0.248222	0.339869	0.47	-0.340951	0.558522	0.793069	0.100689
P62263					-1.83416	0.000423931	0.00175969	2.75	-0.318579	0.55512	0.790367	0.102171
P62266					-2.58242	5.42e-05	0.000300825	3.52	-1.55341	0.0188355	0.125711	0.900627
P62269					-1.6062	0.000363307	0.00154936	2.81	-1.80571	0.000248455	0.00394605	2.40384
P62273					-1.55499	0.0011543	0.00404725	2.39	-0.648462	0.0717551	0.289949	0.537678
P62277					-3.14311	0.000396838	0.00167068	2.78	-0.765611	0.383151	0.671363	0.173043
P62280					-1.97897	0.023069	0.0502961	1.3	-0.39563	0.664015	0.854659	0.0682071
P62304					-1.33126	0.442036	0.536998	0.27	0.895504	0.528555	0.77334	0.11163
P62308					-1.36522	0.0126487	0.0306753	1.51	-1.75664	0.0793128	0.30792	0.511562
P62310					-3.05626	0.136096	0.209911	0.68	-1.99839	0.217759	0.526237	0.278819
P62312					-4.71083	0.0266124	0.0565013	1.25	-4.44714	0.0286859	0.166129	0.779555
P62314					-1.69207	0.261189	0.353693	0.45	-1.76404	0.294476	0.603858	0.219065
P62316					-1.02041	0.309158	0.404483	0.39	-1.31925	0.263418	0.571268	0.24316
P62318					-2.49132	0.00116416	0.00407882	2.39	-1.10248	0.132042	0.403048	0.394643
P62330					-1.55216	0.0244706	0.0526724	1.28	-0.742463	0.261482	0.569983	0.244138
P62333					-1.35384	0.0108568	0.0269711	1.57	0.0305383	0.953963	0.981419	0.00814554
P62341					-1.85338	0.124609	0.195663	0.71	-0.36897	0.704395	0.875153	0.057916
P62424					-2.53672	4.29e-06	3.3e-05	4.48	-1.16417	0.0702985	0.287783	0.540935
P62487					-0.758246	0.526287	0.61558	0.21	-0.132937	0.901079	0.962308	0.0166859
P62495					-1.48046	8e-05	0.000420435	3.38	-0.477876	0.188399	0.485296	0.313993
P62633					0.908006	0.320048	0.416063	0.38	-7.65016	6.42e-06	0.00016226	3.78979
P62701					-3.04403	8.17e-09	1.19e-07	6.93	-1.58701	0.00632867	0.0591579	1.22799
P62714					0.0202755	0.967783	0.977701	0.01	0.175697	0.792095	0.91959	0.0364058
P62745					-0.557865	0.00612871	0.0167365	1.78	-0.368554	0.0470645	0.227657	0.642719
P62750					-2.09369	0.00189253	0.00619497	2.21	-0.911043	0.183167	0.477507	0.32102
P62753					-2.03826	1.64e-06	1.4e-05	4.85	-0.936027	0.0337674	0.186238	0.729932
P62805					-1.64375	9.62e-08	1.11e-06	5.95	-1.23784	0.000321913	0.00498586	2.30226
P62820					-0.439437	0.494117	0.584722	0.23	0.576179	0.367596	0.660073	0.180408
P62826					-2.24334	0.0342131	0.0694238	1.16	-0.234762	0.79402	0.920228	0.0361046
P62829					-2.0684	0.000113604	0.000570431	3.24	-0.736885	0.171212	0.463115	0.334311
P62834					-4.56426	0.00024988	0.00112034	2.95	-0.616173	0.718021	0.880622	0.0552105
P62841					-1.42141	0.297548	0.391806	0.41	2.00125	0.0514465	0.241194	0.617633
P62847					-2.04024	0.0116495	0.0286873	1.54	-2.14211	0.0387171	0.202625	0.693307
P62851					-2.04422	0.179344	0.261931	0.58	-0.66562	0.623518	0.833547	0.0790699
P62854					-3.34212	0.00275364	0.00850536	2.07	-1.51003	0.17472	0.467073	0.330615
P62857					-1.75943	0.000287792	0.00126189	2.9	-1.16386	0.0257813	0.154138	0.81209
P62861					-1.02034	0.663855	0.734787	0.13	0.191521	0.921304	0.972122	0.0122792
P62873					-0.855907	0.199272	0.285467	0.54	-0.213582	0.750198	0.898423	0.0465191
P62875					-1.94612	8.43e-13	2.48e-11	10.61	-0.633833	0.0357893	0.193968	0.71227
P62877					-5.62949	1.62e-05	0.000105342	3.98	0.200044	0.377785	0.666679	0.176083
P62879					-1.25755	0.0230818	0.0503055	1.3	0.362298	0.514807	0.763344	0.11728
P62888					-1.65633	0.00064094	0.00249091	2.6	-1.41655	0.0277857	0.162973	0.787884
P62899					-2.26073	1.92e-07	2.09e-06	5.68	-0.973504	0.0372338	0.19801	0.703313
P62906					-1.32419	0.0218411	0.0481693	1.32	-0.768429	0.219174	0.527493	0.277783
P62910					-2.97033	0.00552207	0.0153492	1.81	-2.09819	0.0569649	0.254606	0.594131
P62913					-2.38652	1.21e-05	8.25e-05	4.08	-0.856205	0.0909905	0.331623	0.479355
P62917					-1.8118	0.00239133	0.00754386	2.12	-1.07885	0.0485167	0.23185	0.634793
P62937					-1.22926	7.35e-05	0.000392434	3.41	-0.256961	0.413813	0.693497	0.158955
P62942					-1.02863	0.473048	0.56584	0.25	1.0291	0.387421	0.674467	0.171039
P62979					0.61028	0.613245	0.693565	0.16	0.895688	0.478589	0.741046	0.130155
P62993					-1.90054	0.0726287	0.127291	0.9	-1.28477	0.316818	0.621704	0.206416
P62995					-1.0838	0.0675828	0.120444	0.92	-0.447518	0.464017	0.733047	0.134868
P63010					-1.52833	0.00893187	0.0228269	1.64	0.132211	0.79364	0.920228	0.0361046
P63027					-0.465007	0.593122	0.675989	0.17	0.056566	0.955211	0.981614	0.00805926
P63092					-1.37678	0.00454255	0.0129677	1.89	-0.518893	0.268094	0.575799	0.239729
P63096					-0.633963	0.239409	0.329864	0.48	-0.0184575	0.971502	0.987838	0.00531427
P63104					-0.256751	0.581188	0.664039	0.18	0.995811	0.0316076	0.178638	0.748026
P63151					-0.298632	0.731233	0.790574	0.1	0.214656	0.805651	0.926359	0.0332207
P63165					-2.27072	0.00451554	0.012904	1.89	-1.53552	0.0639801	0.272379	0.564826
P63167					-1.63455	0.00745082	0.01957	1.71	-0.0615395	0.912995	0.968884	0.0137282
P63172					-0.749303	0.0183224	0.0416834	1.38	-0.161277	0.386103	0.673554	0.171628
P63173					-2.01847	0.0693988	0.122955	0.91	-2.44064	0.088676	0.328799	0.48307
P63208					-2.50035	0.126489	0.19788	0.7	-0.580365	0.725824	0.884026	0.053535
P63218					-1.47349	1.4e-05	9.33e-05	4.03	-1.02884	0.00147278	0.0179637	1.7456
P63220					-2.53888	1.32e-06	1.17e-05	4.93	-1.80309	0.00297839	0.0325214	1.48783
P63241					-1.86894	0.00223965	0.00714152	2.15	0.0239104	0.966055	0.986821	0.00576162
P63244					-1.98773	5.19e-07	5.11e-06	5.29	-0.739386	0.0706481	0.288548	0.539782
P63279					-2.4272	0.000881594	0.00324293	2.49	-1.53169	0.0680443	0.283077	0.548095
P67775					-1.72996	0.174207	0.255944	0.59	0.217953	0.840976	0.942172	0.0258698
P67809					0.00666952	0.993181	0.994493	0	0.804033	0.34838	0.6464	0.189499
P67812					-2.16464	7.42e-07	7.06e-06	5.15	-0.587625	0.101232	0.352472	0.452875
P67870					-1.61321	0.184414	0.268468	0.57	-0.393881	0.691623	0.870021	0.0604703
P67936					-0.618713	0.352231	0.447956	0.35	1.04532	0.0827895	0.316454	0.499689
P67936-2					-0.119434	0.715201	0.77765	0.11	0.583357	0.163693	0.452881	0.344016
P68032					-0.627521	0.512523	0.602438	0.22	-1.18522	0.277784	0.586368	0.23183
P68036					-1.38776	0.317977	0.413551	0.38	-0.477848	0.759311	0.902133	0.0447294
P68104					-2.13429	3.11e-15	1.2e-13	12.92	-0.133952	0.582787	0.809416	0.0918282
P68366					-0.970834	0.190808	0.275612	0.56	-1.12079	0.178726	0.471898	0.326152
P68371					-0.927531	0.236386	0.326695	0.49	-0.928773	0.565873	0.798595	0.0976734
P68400					-1.63029	0.0516986	0.0970786	1.01	-0.319978	0.729641	0.886425	0.052358
P68402					-1.19552	0.421356	0.516971	0.29	0.351787	0.771247	0.908	0.0419142
P78310					-1.1915	2.46e-06	2.02e-05	4.69	-0.339882	0.159542	0.447018	0.349675
P78316					-1.39831	0.284775	0.378102	0.42	0.0770518	0.939164	0.975968	0.0105644
P78317					-0.673979	0.702117	0.768083	0.11	-0.384987	0.823133	0.933503	0.0298843
P78318					0.353933	0.784889	0.835	0.08	0.432957	0.622683	0.833236	0.079232
P78332					-2.15178	0.0135536	0.0325892	1.49	-1.62749	0.170688	0.462328	0.33505
P78344					-1.19464	0.0322547	0.0662453	1.18	-1.15715	0.04241	0.215071	0.667418
P78345					0.714657	0.601429	0.683075	0.17	-0.16914	0.921438	0.972122	0.0122792
P78347					-1.70354	5.71e-10	1.06e-08	7.97	-0.821156	0.00302519	0.0328513	1.48345
P78356					-0.229767	0.207616	0.294637	0.53	0.227122	0.457388	0.727802	0.137987
P78357					-0.692555	0.0612461	0.111263	0.95	0.219851	0.490301	0.747108	0.126617
P78362-2					-0.588954	0.625358	0.702963	0.15	-0.0660701	0.953199	0.981419	0.00814554
P78371					-1.1903	0.000758442	0.0028684	2.54	0.22727	0.473748	0.739569	0.131021
P78406					-1.17046	0.0304829	0.0633099	1.2	-1.03376	0.0713218	0.289577	0.538236
P78417					-1.75154	0.0823755	0.140865	0.85	-0.917896	0.314047	0.620888	0.206987
P78524					-2.47916	0.157949	0.236045	0.63	-0.254848	0.819618	0.932491	0.0303554
P78527					-0.696559	0.000141393	0.00069144	3.16	-0.363162	0.0605421	0.263651	0.578971
P78536					-1.45002	1.23e-05	8.35e-05	4.08	-0.925914	0.0185313	0.125102	0.902736
P78537	YES	BLOC1S1		4	0.474498	0.742978	0.801177	0.1	1.30941	0.374501	0.665243	0.17702
P78549	YES	NTHL1		4	-0.375746	0.707704	0.771983	0.11	-0.339243	0.80923	0.927537	0.0326688
P80303					-1.03646	0.0620681	0.112583	0.95	-0.23175	0.713243	0.879547	0.0557409
P80723					-0.151487	0.577645	0.661524	0.18	0.554467	0.0383357	0.201517	0.695688
P82094					-1.94003	2.12e-05	0.000133637	3.87	-1.0893	0.0198488	0.129883	0.886448
P82650	YES	MRPS22	Matrix		-3.3461	9e-07	8.38e-06	5.08	-2.85865	6.27e-05	0.00120438	2.91924	YES	import-driven	YES
P82663	YES	MRPS25	Matrix	3	-4.79257	1.86e-15	7.39e-14	13.13	-4.08955	3.19e-12	3.05e-10	9.51532	YES	import-driven
P82664	YES	MRPS10	Matrix	3	-2.9519	0.000286898	0.0012589	2.9	-1.37502	0.0263572	0.156249	0.806183	YES		YES
P82673	YES	MRPS35	Matrix	2	-2.64207	0.000154154	0.000745563	3.13	-2.18821	0.00573142	0.0552673	1.25753	YES		YES
P82675	YES	MRPS5	Matrix		-4.51154	3.66e-08	4.57e-07	6.34	-4.01388	1.54e-07	5.53e-06	5.25693	YES	import-driven	YES
P82909	YES	MRPS36	Matrix	4	-4.24165	4.62e-08	5.64e-07	6.25	-2.17651	0.0125925	0.094206	1.02592	YES		YES
P82912	YES	MRPS11	Matrix	2	-5.15351	2.6e-08	3.4e-07	6.47	-4.44427	3.69e-05	0.000763769	3.11704	YES	import-driven	YES
P82914	YES	MRPS15	Matrix	2	-5.79506	1.83e-11	4.39e-10	9.36	-4.87088	1.23e-08	5.73e-07	6.24216	YES	import-driven	YES
P82921	YES	MRPS21	Matrix		-5.81261	1.01e-25	1.03e-23	22.99	-4.61009	3.15e-10	2.1e-08	7.6772	YES	import-driven	YES
P82930	YES	MRPS34	Matrix	2	-4.57092	2.24e-16	9.97e-15	14	-3.12243	3.37e-09	1.84e-07	6.73623	YES	import-driven	YES
P82932	YES	MRPS6	Matrix		-4.17026	4.78e-09	7.4e-08	7.13	-2.81862	0.00107042	0.0137625	1.8613	YES	import-driven	YES
P82933	YES	MRPS9	Matrix	3	-2.83523	4.64e-07	4.66e-06	5.33	-1.51346	0.0065038	0.0599885	1.22193	YES		YES
P82970					-2.22677	0.000854091	0.0031555	2.5	-1.03005	0.139105	0.414939	0.382016
P82979					-1.9001	0.00139508	0.00475614	2.32	-1.75156	0.00839338	0.0718148	1.14379
P83111	YES	LACTB	IMS	1	-2.30297	0.000255229	0.00113938	2.94	-1.05374	0.090454	0.330673	0.480601	YES
P83731					-1.63107	0.101995	0.166796	0.78	-1.82987	0.0751003	0.298632	0.524864
P83916					-1.39219	0.0172116	0.0395827	1.4	-0.625555	0.318321	0.623016	0.205501
P84022					-0.758666	0.00118398	0.00413482	2.38	-0.361592	0.121686	0.387152	0.412118
P84085	YES	ARF5		3	-2.16668	0.0013085	0.0045051	2.35	-1.24465	0.0525574	0.243329	0.613806	YES
P84090					-1.77243	0.110277	0.177445	0.75	0.294232	0.7352	0.889995	0.0506124
P84095					-1.7819	0.0901727	0.151397	0.82	-0.289693	0.717577	0.88048	0.0552805
P84098					-0.51324	0.535338	0.624069	0.2	-0.230238	0.79594	0.920228	0.0361046
P84101					-1.57958	0.0287724	0.0602865	1.22	0.0967535	0.763748	0.904259	0.0437072
P84103					-1.10655	0.180697	0.263647	0.58	-0.102233	0.899648	0.96215	0.0167572
P84243					-2.0626	0.00820746	0.0211627	1.67	-0.873611	0.18862	0.485441	0.313864
P85037					-1.48346	0.0192861	0.0434248	1.36	-0.55526	0.359117	0.654407	0.184152
P86790					-5.99703	2.22e-20	1.44e-18	17.84	-1.91199	0.264691	0.57194	0.24265
P98082					-1.65312	6.83e-09	1.01e-07	6.99	-0.223089	0.375417	0.665599	0.176787
P98160					-0.419556	0.000807736	0.00302773	2.52	0.332586	0.00632861	0.0591579	1.22799
P98173					-2.41337	0.014717	0.0348622	1.46	-1.73064	0.0991267	0.348318	0.458024
P98179					-1.67553	5.07e-12	1.33e-10	9.88	-0.688353	0.00669052	0.0611411	1.21367
P98194					-1.11698	0.015491	0.0363177	1.44	0.0655974	0.878006	0.953303	0.020769
P99999	YES	CYCS	IMS		-0.996275	0.0117575	0.0289172	1.54	-0.698035	0.113025	0.373102	0.428172
Q00059	YES	TFAM	Matrix	2	-3.86017	1.7e-09	2.89e-08	7.54	-2.61323	9.56e-05	0.00174689	2.75773	YES	import-driven
Q00169					-0.883672	0.378202	0.474872	0.32	-0.921437	0.354566	0.65175	0.185919
Q00341					-1.93591	1.58e-11	3.84e-10	9.42	-0.770082	0.00767394	0.0672319	1.17242
Q00534					-1.6795	0.114525	0.182789	0.74	1.00302	0.172061	0.464006	0.333476
Q00535					-1.55464	0.33584	0.431753	0.36	0.270229	0.827783	0.93588	0.0287798
Q00577					-0.1071	0.961642	0.972494	0.01	0.15669	0.944642	0.978238	0.00955547
Q00587					-0.862776	0.122386	0.192941	0.71	-1.11171	0.0487106	0.23256	0.633465
Q00610					-0.969759	3.74e-05	0.0002162	3.67	-0.056689	0.810736	0.927698	0.0325934
Q00688					-1.85406	0.0261748	0.055712	1.25	-0.552251	0.510323	0.759919	0.119233
Q00796					-1.80553	0.0109322	0.0271128	1.57	-0.367845	0.618305	0.830935	0.0804329
Q00839-2					-1.7944	1.82e-08	2.45e-07	6.61	-0.928263	0.00382397	0.0396412	1.40185
Q01081					-3.0015	0.000175871	0.000830893	3.08	-0.970385	0.232289	0.540309	0.267358
Q01082					-1.24635	0.0116573	0.0286945	1.54	-0.224559	0.653253	0.84711	0.0720602
Q01082-3					-0.742479	0.793655	0.842964	0.07	3.62433	0.106037	0.361781	0.441554
Q01085-2					-0.633206	0.362086	0.458252	0.34	0.608297	0.248586	0.56006	0.251765
Q01105-2					-2.49611	0.000982716	0.00354221	2.45	0.511254	0.403249	0.68712	0.162967
Q01130					-0.167044	0.791221	0.840983	0.08	-0.00606748	0.99322	0.997091	0.0012652
Q01151					-0.558628	0.0153863	0.0361342	1.44	0.143303	0.480535	0.742387	0.12937
Q01433					1.09455	0.383832	0.480687	0.32	1.24601	0.374336	0.665243	0.17702
Q01469					-3.33205	0.0068756	0.0184357	1.73	-2.37632	0.0794696	0.308126	0.511272
Q01518					-1.02936	0.0204831	0.0456681	1.34	0.243168	0.63956	0.842387	0.0744883
Q01581					-0.564624	0.0765339	0.132795	0.88	-0.0632892	0.823156	0.933503	0.0298843
Q01628					-1.90213	0.00409063	0.0118725	1.93	-0.0409499	0.944642	0.978238	0.00955547
Q01650					-0.856607	0.00022911	0.00103853	2.98	-0.367335	0.122296	0.387643	0.411568
Q01658					-4.1075	0.0904652	0.151716	0.82	-0.745304	0.382026	0.670577	0.173551
Q01664					-1.78156	0.0537792	0.100285	1	-0.540675	0.00613137	0.0582725	1.23454
Q01780					-1.79709	0.0141926	0.0338567	1.47	-1.7982	0.0326725	0.182396	0.738985
Q01813					-1.62923	8.09e-05	0.000425219	3.37	-0.703299	0.135582	0.407571	0.389797
Q01831					-0.491831	0.390776	0.487337	0.31	0.489458	0.323514	0.626507	0.203074
Q01844					-1.38402	0.0132214	0.0318682	1.5	-0.593952	0.282955	0.591814	0.227815
Q01850					-1.46693	0.191023	0.275854	0.56	-0.686664	0.603451	0.821003	0.0856553
Q01968					-2.38274	0.0488202	0.0927036	1.03	-0.299883	0.75856	0.902071	0.0447593
Q01970					-2.30813	0.000283907	0.00124831	2.9	-0.884774	0.153346	0.438361	0.358168
Q01974					-2.21774	0.000691165	0.0026444	2.58	-2.06032	0.00579638	0.0555463	1.25534
Q01995					-1.67068	8.53e-12	2.17e-10	9.66	-0.350252	0.124273	0.389052	0.409992
Q02040					-0.783901	0.0327949	0.0671915	1.17	-1.0519	0.160988	0.449508	0.347263
Q02127	YES	DHODH	MIM		-2.71537	0.000184486	0.000864001	3.06	-3.10066	0.000137772	0.00234488	2.62988	YES	import-driven
Q02218	YES	OGDH	Matrix	2	-2.77231	5.93e-20	3.73e-18	17.43	-3.25951	9.39e-22	3.56e-19	18.4487	YES	import-driven
Q02241					-1.70638	1.83e-07	2.01e-06	5.7	-0.311948	0.276729	0.585805	0.232247
Q02252	YES	ALDH6A1	MIM	2	-1.02713	0.0782763	0.135302	0.87	-2.06454	0.00186645	0.0219975	1.65763
Q02338	YES	BDH1		1	-2.81547	0.00354979	0.0105143	1.98	-1.40868	0.125473	0.390418	0.40847	YES
Q02388					-0.624379	0.00281663	0.00866373	2.06	0.241792	0.227582	0.538151	0.269096
Q02447					-0.0713828	0.963818	0.974194	0.01	-0.601014	0.730727	0.886849	0.0521503
Q02487					-3.87922	0.0227247	0.0497103	1.3	-1.3115	0.328254	0.63054	0.200287
Q02539					-1.2934	0.648278	0.722276	0.14	-0.739269	0.837405	0.93974	0.0269923
Q02543					-1.8117	1.71e-05	0.000110272	3.96	-0.50341	0.25116	0.560938	0.251085
Q02790					-1.29772	0.00258353	0.0080599	2.09	0.589019	0.159245	0.446819	0.349868
Q02809					-1.16789	9.03e-10	1.62e-08	7.79	-0.288037	0.0870474	0.325541	0.487394
Q02818					-1.04639	0.00789772	0.020516	1.69	0.112126	0.693991	0.871219	0.0598727
Q02878					-1.88643	4.53e-05	0.000256586	3.59	-1.25721	0.0148698	0.107323	0.969307
Q02880-2					-1.75067	3.68e-05	0.000213871	3.67	-0.811091	0.0589509	0.259931	0.585142
Q02952					-1.03375	0.0211945	0.0469711	1.33	0.387462	0.378122	0.667076	0.175825
Q02978	YES	SLC25A11	MIM		-3.85908	3.8e-12	1.01e-10	10	-4.11732	3.89e-11	3.12e-09	8.50536	YES	import-driven
Q03001-13					-3.61221	0.000308608	0.00134519	2.87	-1.34204	0.281382	0.589562	0.229471
Q03111					-1.00902	0.229867	0.319544	0.5	1.54742	0.154651	0.440801	0.355757
Q03135					-1.12773	0.0375207	0.0748519	1.13	0.359643	0.364916	0.659077	0.181064
Q03164					-1.50194	0.0598045	0.109046	0.96	-0.527263	0.510946	0.760276	0.119029
Q03169					-1.0498	8.59e-05	0.000446648	3.35	-0.101647	0.467573	0.736294	0.132949
Q03188					-1.61815	0.000947136	0.00344312	2.46	-0.611475	0.350782	0.648114	0.188349
Q03252					-1.57453	3.89e-10	7.47e-09	8.13	-0.608051	0.0114566	0.0884903	1.0531
Q03405					-0.22458	0.265882	0.358571	0.45	0.0928977	0.677325	0.86243	0.0642761
Q03468					0.114713	0.958501	0.970312	0.01	-0.409343	0.863119	0.950763	0.0219277
Q03518					-1.71756	0.00154949	0.00522236	2.28	-0.742428	0.149464	0.431816	0.364701
Q03519					-1.32512	0.0315507	0.0651161	1.19	-0.637215	0.329535	0.631362	0.199722
Q03701					0.866345	0.531013	0.620249	0.21	0.872177	0.5024	0.754533	0.122322
Q04206					-1.41724	0.0677917	0.120693	0.92	0.87604	0.0113992	0.0882552	1.05426
Q04323					-1.60977	9.79e-11	2.06e-09	8.69	-0.546813	0.243902	0.55408	0.256428
Q04446					-0.637323	0.51118	0.601358	0.22	0.371788	0.638663	0.842387	0.0744883
Q04656					0.0469305	0.974586	0.98256	0.01	0.0178279	0.990638	0.996828	0.00137977
Q04695					-1.48925	1.26e-09	2.18e-08	7.66	-0.546931	0.0242953	0.148588	0.828016
Q04721					-0.0624409	0.77132	0.823977	0.08	0.528133	0.0333189	0.184794	0.733312
Q04760					-1.53012	0.201546	0.288306	0.54	-0.178016	0.876839	0.953303	0.020769
Q04837	YES	SSBP1	Matrix	2	-2.78139	2.19e-05	0.000137328	3.86	-1.4105	0.0179428	0.123072	0.909841	YES
Q04917					0.319394	0.722179	0.783221	0.11	0.932569	0.275915	0.584709	0.23306
Q05048					-2.68664	0.00508649	0.0142523	1.85	0.433609	0.660569	0.852393	0.0693601
Q05193					-0.798735	0.205373	0.292578	0.53	1.70932	0.260485	0.569064	0.244839
Q05209					-1.22916	0.40438	0.499981	0.3	-0.284152	0.893462	0.96008	0.0176926
Q05397					0.552275	0.580376	0.663623	0.18	1.21478	0.148947	0.431063	0.365459
Q05519					-1.47755	0.535676	0.624339	0.2	-0.763318	0.765817	0.905612	0.0430578
Q05639					-2.28509	0.000622209	0.00242608	2.62	-0.0549085	0.851457	0.946987	0.023656
Q05707					-0.459395	0.00623552	0.0169944	1.77	-0.306891	0.0923085	0.334133	0.476081
Q05932	YES	FPGS		2	-2.22863	0.0226608	0.0495888	1.3	-0.888837	0.00321083	0.0344889	1.46232	YES
Q05D32					-1.13421	0.00213447	0.0068691	2.16	-0.388176	0.251496	0.560938	0.251085
Q06055	YES	ATP5MC2	MIM		6.39539	0.0413416	0.080865	1.09	6.98007	0.0260944	0.155156	0.809231
Q06124-2					-2.61733	0.000460251	0.00189054	2.72	-1.12376	0.0382916	0.201517	0.695688
Q06136					-1.44383	0.00358299	0.0105967	1.97	-1.02375	0.0583318	0.258575	0.587413
Q06203					-0.66637	0.483671	0.575058	0.24	6.17e-05	0.999961	0.999961	1.69e-05
Q06210					-1.63361	0.0372545	0.0744711	1.13	-0.511989	0.508578	0.759099	0.119702
Q06265					-0.509672	0.601928	0.68351	0.17	-0.95755	0.363795	0.658422	0.181496
Q06323					-2.01475	0.00472988	0.0133863	1.87	-0.0634161	0.928307	0.972122	0.0122792
Q06481					0.10445	0.811308	0.858017	0.07	0.512622	0.255579	0.564234	0.248541
Q06546					-0.569832	0.0484224	0.0921109	1.04	-0.0974791	0.765834	0.905612	0.0430578
Q06830					-1.35166	0.00893515	0.0228269	1.64	-0.304359	0.591249	0.815989	0.0883157
Q07020					-2.35355	8.53e-05	0.000445081	3.35	-2.45428	0.000192729	0.00312943	2.50453
Q07021	YES	C1QBP	Matrix	1	-2.41048	2.16e-05	0.000135595	3.87	-1.13635	0.022628	0.140702	0.8517	YES
Q07065					-1.2083	7.67e-09	1.12e-07	6.95	-0.526207	0.0117932	0.0896949	1.04723
Q07666					-2.73604	6.64e-06	4.91e-05	4.31	-0.530177	0.341134	0.640327	0.193598
Q07812	YES	BAX	MOM		-1.02561	0.0196656	0.0441105	1.36	0.238648	0.579178	0.807264	0.0929844	YES	translation-driven
Q07817	YES	BCL2L1			-0.647559	2.53e-05	0.00015576	3.81	-0.373109	0.00116244	0.0148493	1.82829
Q07820	YES	MCL1			-0.451312	0.0236751	0.0513338	1.29	0.17168	0.376984	0.666679	0.176083
Q07866-3					-0.947148	0.358173	0.45442	0.34	0.928139	0.253571	0.561846	0.250383
Q07954					-0.782718	1.06e-05	7.4e-05	4.13	-0.417855	0.0318271	0.179197	0.746669
Q07955					-0.896362	0.0379876	0.0756555	1.12	-0.421343	0.315804	0.621628	0.206469
Q07960					0.0745963	0.926827	0.949625	0.02	0.275794	0.760392	0.902804	0.0444065
Q08170					2.04442	0.378357	0.474954	0.32	-2.55416	0.264026	0.57194	0.24265
Q08211					-1.59495	4.67e-09	7.29e-08	7.14	-0.357304	0.177431	0.471352	0.326655
Q08257	YES	CRYZ		5	-1.91862	0.000155239	0.000748969	3.13	-2.50976	7.77e-06	0.000192255	3.71612	YES	import-driven
Q08378					-2.77656	0.000124536	0.00061954	3.21	-1.16615	0.114568	0.375132	0.425816
Q08379					-1.48502	3.13e-05	0.000186773	3.73	-0.320974	0.320136	0.623674	0.205042
Q08380					-0.525692	1.94e-05	0.000122611	3.91	-0.0320156	0.785813	0.915594	0.0382971
Q08426	YES	EHHADH		5	0.211996	0.899316	0.928513	0.03	2.86592	0.0501659	0.237061	0.62514
Q08499-10					0.267376	0.913219	0.938934	0.03	0.37716	0.873419	0.951597	0.0215469
Q08752					-1.14968	0.122183	0.192723	0.72	1.12282	0.107377	0.363783	0.439158
Q08945					-2.17655	1.01e-06	9.38e-06	5.03	-0.636569	0.14223	0.420529	0.376204
Q08AF3					-2.69098	0.0290078	0.0607148	1.22	-0.774267	0.534495	0.777254	0.109437
Q08J23	YES	NSUN2			-1.68144	2.8e-06	2.26e-05	4.65	-1.11243	0.00348686	0.036529	1.43736	YES	import-driven
Q09161					-0.739206	0.175222	0.257117	0.59	-0.103804	0.847067	0.945785	0.0242076
Q09328					-1.20478	0.190767	0.275612	0.56	-0.506106	0.132953	0.403654	0.393991
Q09472					-1.21184	0.012084	0.0295481	1.53	-0.284749	0.51701	0.765273	0.116184
Q09666					-0.874733	5.42e-31	9.44e-29	28.03	-0.419233	5.93e-08	2.3e-06	5.63776
Q0JRZ9					-2.83484	0.00297498	0.00909407	2.04	-2.23521	0.0275017	0.161903	0.790745
Q0P651					-2.98707	0.0657325	0.117999	0.93	-0.588999	0.284407	0.594016	0.226202
Q0VDF9					-0.69154	0.365431	0.461963	0.34	-1.16154	0.172424	0.464353	0.333152
Q0VDG4					-3.24875	0.0484302	0.0921109	1.04	-0.606588	0.795426	0.920228	0.0361046
Q0ZGT2					-1.34278	0.0997255	0.163946	0.79	-1.60076	0.0648518	0.275157	0.560419
Q10469					-0.355679	0.713176	0.776161	0.11	-0.541644	0.554925	0.790279	0.10222
Q10471					-0.520774	0.0665161	0.119117	0.92	-0.320254	0.270715	0.57845	0.237734
Q10472					-1.78377	1.29e-07	1.45e-06	5.84	-0.42076	0.182112	0.47654	0.321901
Q10570					-1.65487	0.541025	0.629582	0.2	-2.04052	0.323599	0.626507	0.203074
Q10589					-0.587968	0.0907741	0.151947	0.82	0.633125	0.0333879	0.185004	0.732819
Q10713	YES	PMPCA		1	-2.07362	4.34e-07	4.37e-06	5.36	-1.96241	1.25e-05	0.000286061	3.54354	YES	import-driven
Q11201					-0.272414	0.457157	0.551403	0.26	0.154894	0.688319	0.868201	0.0613797
Q11206					-1.09217	0.000802971	0.00301369	2.52	-0.867429	0.357172	0.653012	0.185079
Q12765					-0.835006	0.222802	0.311776	0.51	-1.88106	0.0349181	0.190637	0.719793
Q12768					-2.07954	0.000186346	0.000872021	3.06	-1.12129	0.0416414	0.212383	0.67288
Q12769					-1.50239	0.00260232	0.00809718	2.09	-0.131834	0.757443	0.901104	0.0452251
Q12770					-1.41509	0.103618	0.168983	0.77	-0.450413	0.640724	0.842387	0.0744883
Q12788					-0.8594	0.09155	0.152885	0.82	-0.64088	0.220696	0.528582	0.276888
Q12789					-0.65172	0.0886436	0.14955	0.83	0.100865	0.807032	0.927408	0.0327292
Q12792					-0.0922822	0.9134	0.938958	0.03	-0.618966	0.639197	0.842387	0.0744883
Q12797					-1.18173	1.46e-08	2e-07	6.7	-0.879515	0.000260847	0.00413182	2.38386
Q12800					-1.55989	0.207526	0.294581	0.53	-0.66912	0.330283	0.63205	0.199249
Q12802					-2.32231	0.00412519	0.0119497	1.92	-0.743678	0.356923	0.652948	0.185121
Q12805					-0.353094	0.0329547	0.0674022	1.17	0.558498	0.0128929	0.0958498	1.01841
Q12824					-1.10699	0.139901	0.214828	0.67	-0.138215	0.857316	0.949348	0.0225746
Q12830					-1.4733	0.0089378	0.0228269	1.64	-0.499534	0.348447	0.6464	0.189499
Q12834					-1.96575	0.00773168	0.0201555	1.7	-0.338907	0.029015	0.1674	0.776245
Q12841					-0.550934	0.0365735	0.0734075	1.13	0.14124	0.57983	0.807359	0.0929333
Q12846					-0.987326	0.033032	0.0674902	1.17	-0.194265	0.640442	0.842387	0.0744883
Q12849	YES	GRSF1	Matrix	4	-3.22974	2.17e-12	6.05e-11	10.22	-2.73834	7.8e-09	3.77e-07	6.42403	YES	import-driven
Q12857					-2.75252	0.225507	0.314741	0.5	-0.72691	0.297254	0.606901	0.216882
Q12872					1.79164	0.366517	0.463138	0.33	-4.05354	0.0405542	0.209108	0.679629
Q12873					-1.31224	0.0176927	0.0404626	1.39	-0.825938	0.194902	0.493906	0.306356
Q12874					-1.48091	0.0413086	0.0808539	1.09	-0.501351	0.518295	0.766221	0.115646
Q12887	YES	COX10	MIM	5	-3.80505	9.25e-05	0.000477311	3.32	-4.53928	0.00697313	0.0626633	1.20299	YES
Q12888					-1.71634	0.000227497	0.00103352	2.99	-0.829323	0.06614	0.278465	0.555229
Q12893					-2.1064	0.0921499	0.153627	0.81	-0.533906	0.739536	0.892724	0.0492828
Q12899					-0.382375	0.583904	0.666755	0.18	-0.51708	0.457311	0.727802	0.137987
Q12904					0.840908	0.280336	0.373551	0.43	1.21712	0.115338	0.375608	0.425265
Q12905					-1.89739	0.000407275	0.00170974	2.77	-0.550904	0.321622	0.623674	0.205042
Q12906-7					-1.77602	5.39e-09	8.2e-08	7.09	-0.735342	0.028607	0.165943	0.780041
Q12907					-1.12356	0.00459298	0.0130739	1.88	-0.227187	0.543879	0.783755	0.10582
Q12913					-0.228895	0.645345	0.719415	0.14	-0.276584	0.507205	0.758204	0.120214
Q12929					-0.140714	0.899266	0.928513	0.03	0.879617	0.393956	0.679283	0.167949
Q12931	YES	TRAP1		1	-1.98763	2.25e-10	4.45e-09	8.35	-1.61727	5.7e-07	1.77e-05	4.75151	YES	import-driven
Q12933					-5.88772	0.0320834	0.0659851	1.18	1.774	0.470792	0.738191	0.131831
Q12959-2					-1.04	0.107493	0.174245	0.76	0.0946695	0.897462	0.961734	0.016945
Q12965					-1.66864	8.64e-05	0.00044904	3.35	-0.98268	0.0211537	0.134911	0.869953
Q12972					-0.662674	0.453263	0.548272	0.26	0.635714	0.483184	0.742601	0.129244
Q12974					-0.949436	0.132193	0.204799	0.69	-0.555956	0.197548	0.498485	0.302348
Q12986					0.851788	0.482549	0.57407	0.24	0.131298	0.908138	0.96542	0.0152837
Q12996					-2.60978	0.07064	0.124578	0.9	-3.30771	0.0167137	0.116525	0.933581
Q13011	YES	ECH1	Matrix	1	-1.77002	0.000104977	0.000531626	3.27	-0.804158	0.0816789	0.314027	0.503033	YES
Q13017					-0.389514	0.668651	0.738844	0.13	1.14691	0.178418	0.471898	0.326152
[truncated: 2,609 more rows]

## Sheet: Translation
Accession number	Mitochondrial protein	Gene name	Suborganellar location	Log2(CCCP/DMSO)	P value (CCCP vs DMSO)	Adjusted P value (q value; CCCP vs DMSO)	-Log10(adjusted P value; CCCP vs DMSO)	Log2(CCCP+ISRIB/DMSO)	P value (CCCP+ISRIB vs DMSO)	Adjusted P value (q value; CCCP+ISRIB vs DMSO)	-Log10(adjusted P value; CCCP+ISRIB vs DMSO)
A0A0B4J2D5				0.338149	0.812417	0.889263	0.0509698	-0.733124	0.635548	0.870144	0.0604089
A0AVT1				-1.03823	0.0468168	0.130293	0.885079	-0.0688397	0.875054	0.961232	0.0171718
A0MZ66				-1.27066	0.000357919	0.00307298	2.51244	-0.650143	0.0742813	0.409882	0.387341
A0PJW6				3.40425	0.0259896	0.0861625	1.06468	-1.35482	0.546819	0.826118	0.0829579
A1L0T0				0.0130716	0.979847	0.988548	0.00500224	0.479373	0.360445	0.718176	0.143769
A1L390				-1.65075	0.115133	0.249395	0.603112	-1.68749	0.13349	0.522388	0.282007
A1X283				0.138307	0.78213	0.868313	0.0613237	-0.327788	0.550222	0.828533	0.0816902
A2RRP1				0.593738	0.285932	0.461258	0.336056	-0.601191	0.329156	0.699012	0.155515
A3KMH1	YES	VWA8	Matrix	-0.155227	0.820897	0.894569	0.0483862	0.638212	0.367858	0.722044	0.141436
A4D1E9	YES	GTPBP10		1.27842	0.343175	0.516507	0.286924	0.942098	0.571361	0.83918	0.0761449
A4D1P6				-1.87964	0.0170758	0.0636418	1.19626	-0.359157	0.398227	0.739221	0.131226
A5PLL7				1.22609	0.0970679	0.221178	0.655258	0.315656	0.746383	0.913485	0.0392986
A5YKK6				-1.47231	2.04723e-06	3.94906e-05	4.40351	-0.472325	0.0908791	0.440889	0.355671
A6NDG6				-1.25321	0.0381993	0.11272	0.947999	-0.655388	0.257776	0.647499	0.188761
A6NDU8				-0.777565	0.000417643	0.00348236	2.45813	-0.245427	0.0267497	0.282419	0.549106
A6NHR9				-1.34126	0.00042717	0.00353861	2.45117	-0.967108	0.0114378	0.185755	0.731059
A6NHT5				-0.648827	0.00266756	0.0154002	1.81247	-0.0522204	0.75475	0.916779	0.0377353
A6NJ78	YES	METTL15	Matrix	-3.03618	0.00809456	0.036575	1.43682	-1.72585	0.157459	0.551131	0.258745
A8MQ03				0.675715	0.631631	0.765417	0.116102	-0.628091	0.682383	0.887937	0.0516178
A8MTT3				-3.95492	0.246207	0.418591	0.37821	-1.52753	0.290433	0.674813	0.170817
A8MXV4	YES	NUDT19		0.563185	0.405112	0.574398	0.240787	-1.78946	0.0240768	0.270119	0.568445
E9PRG8				1.52592	0.413752	0.582975	0.23435	0.721516	0.746691	0.913485	0.0392986
L0R6Q1				-1.83112	0.233359	0.403322	0.394348	-2.84625	0.119928	0.49587	0.304632
L0R819				-1.95874	0.00362337	0.0196688	1.70622	-1.11362	0.154271	0.547508	0.26161
O00115				0.417257	0.685287	0.803353	0.0950936	0.204515	0.857017	0.955711	0.0196734
O00116				-0.334658	0.381793	0.552415	0.257735	-0.052702	0.893375	0.96544	0.0152747
O00124				-1.20109	0.217351	0.384215	0.415426	-1.56686	0.175397	0.571525	0.242965
O00139-2				-0.477375	0.392553	0.561597	0.250575	-1.62966	0.0131512	0.201264	0.696234
O00148				-0.15578	0.785691	0.870982	0.0599908	0.368002	0.571661	0.839317	0.076074
O00151				-1.0137	0.162049	0.312968	0.5045	-0.635912	0.406591	0.743194	0.128898
O00154	YES	ACOT7	Matrix	-1.23742	0.00249131	0.0145544	1.83701	-0.18443	0.619389	0.862357	0.0643129
O00159-3				-0.753316	0.0275591	0.0898213	1.04662	-0.357981	0.3289	0.699012	0.155515
O00161				0.16213	0.816475	0.891898	0.0496848	-0.422844	0.582645	0.84451	0.0733952
O00165				0.991704	0.354893	0.527777	0.27755	-0.353013	0.743562	0.913081	0.0394907
O00170				-0.885936	0.0452397	0.127127	0.895762	-0.137109	0.758417	0.918373	0.0369809
O00178				-1.18374	0.321494	0.496418	0.304152	-0.405411	0.420248	0.752923	0.123249
O00186				-0.217388	0.707272	0.818576	0.086941	-1.04299	0.116989	0.490999	0.308919
O00193				-0.858881	0.234148	0.403809	0.393824	0.25214	0.738446	0.910629	0.0406585
O00203				-1.72378	0.000309997	0.0027278	2.56419	-0.466168	0.199472	0.593116	0.22686
O00214				1.16838	0.140557	0.284347	0.546151	-0.563128	0.754028	0.91673	0.0377586
O00217	YES	NDUFS8	Matrix	0.0520415	0.951845	0.974515	0.0112115	-0.0567927	0.951005	0.985117	0.00651219
O00220				-7.75899	4.21169e-59	4.46579e-56	55.3501	-1.12942	0.275314	0.660607	0.180057
O00231				-1.5027	0.00807731	0.036549	1.43712	-0.233026	0.626212	0.865141	0.0629131
O00232				-1.13305	0.0131098	0.0519655	1.28428	0.292167	0.467634	0.779979	0.107917
O00233				-0.45684	0.380427	0.551568	0.258401	-1.23514	0.0704712	0.403292	0.39438
O00255				0.0434645	0.895286	0.943893	0.0250772	0.423945	0.262306	0.651454	0.186116
O00257				-0.0938684	0.940196	0.967911	0.0141646	-0.805935	0.564588	0.836281	0.0776478
O00258				0.224306	0.875198	0.931728	0.0307109	0.0389767	0.976659	0.992645	0.00320604
O00264				-0.421105	0.570114	0.716953	0.144509	0.0527639	0.94333	0.982469	0.00768114
O00267				-0.0352282	0.929944	0.963452	0.0161699	0.0307543	0.939319	0.981355	0.00817386
O00273				0.55711	0.53838	0.691536	0.160185	0.574495	0.524243	0.814919	0.0888856
O00291				0.317593	0.74217	0.842556	0.0744012	0.265747	0.734758	0.910194	0.040866
O00299				-1.44973	2.4371e-05	0.000327523	3.48476	-0.265286	0.36314	0.720594	0.142309
O00303				-1.36853	7.2243e-06	0.000116722	3.93285	-0.389508	0.0869002	0.431781	0.364736
O00308				-0.290716	0.7218	0.826809	0.0825948	-1.08365	0.426548	0.757432	0.120656
O00330	YES	PDHX	Matrix	0.389435	0.616972	0.754262	0.122478	-0.264521	0.719511	0.904553	0.043566
O00400				1.43583	0.567126	0.714764	0.145837	-2.24826	0.440761	0.767939	0.114673
O00401				-1.06079	0.41709	0.585638	0.232371	-3.17017	0.0271881	0.285835	0.543885
O00410				-1.74605	7.96785e-11	4.52602e-09	8.34428	-0.465155	0.0562355	0.370258	0.431496
O00411	YES	POLRMT	Matrix	-0.798667	0.176407	0.331846	0.479063	-0.119003	0.823246	0.943102	0.0254413
O00422				-0.88331	0.0448858	0.126411	0.898215	-0.544496	0.194598	0.588488	0.230262
O00425				-0.85064	0.0155564	0.0592123	1.22759	-0.908566	0.0373936	0.323061	0.490715
O00429	YES	DNM1L		-0.897633	0.042845	0.122302	0.912566	-0.691292	0.119899	0.49587	0.304632
O00443				-3.13906	0.0431687	0.122991	0.910127	-1.73322	0.176527	0.573492	0.241473
O00458				-0.137953	0.827302	0.898326	0.046566	-0.563519	0.398579	0.739403	0.131119
O00461				-0.387357	0.348776	0.522958	0.281533	-0.152423	0.723268	0.906427	0.0426672
O00462				-1.07613	0.20718	0.370873	0.430775	-0.719388	0.355025	0.71376	0.146448
O00469-2				-0.786206	0.00554291	0.0273364	1.56326	-0.477851	0.112003	0.483825	0.315312
O00471				-1.40602	0.155344	0.304842	0.515925	-0.580452	0.535277	0.82062	0.0858579
O00483	YES	NDUFA4	MIM	-3.69158	0.000354837	0.00305477	2.51502	-3.59117	0.0185127	0.236055	0.626987
O00487				-1.00179	0.0307902	0.0977481	1.00989	-0.185242	0.480117	0.786163	0.104487
O00488				-1.28541	0.115376	0.249837	0.602343	-1.08319	0.203056	0.596069	0.224703
O00505				-0.598048	0.197578	0.359758	0.44399	-0.646326	0.438317	0.76641	0.115539
O00522				0.167992	0.955816	0.976891	0.0101539	1.06054	0.73336	0.910194	0.040866
O00541				-1.36294	1.58685e-06	3.16474e-05	4.49966	-0.291359	0.119049	0.495388	0.305055
O00559				-3.90749	0.168808	0.322509	0.491458	-2.91031	0.114637	0.486609	0.31282
O00560				-0.66898	0.221558	0.388735	0.410346	-0.388559	0.418051	0.752402	0.12355
O00562				-1.20563	0.305509	0.48134	0.317548	-1.73937	0.169144	0.564146	0.248608
O00566				-1.99341	0.138338	0.282077	0.549632	-0.0680749	0.849116	0.952007	0.0213599
O00567				-0.462713	0.150876	0.299213	0.52402	-0.150535	0.668729	0.8821	0.0544822
O00571				-0.962517	1.9372e-06	3.75747e-05	4.4251	-0.10359	0.588257	0.846077	0.0725901
O00584				-1.74021	0.00911357	0.0396584	1.40166	-1.05414	0.246367	0.637762	0.195341
O00592				-0.340329	0.707484	0.818664	0.0868943	-0.67608	0.496242	0.796826	0.0986365
O00622				0.610599	1.09755e-06	2.25093e-05	4.64764	1.16553	1.17952e-22	2.49664e-19	18.6026
O00625				-1.78806	0.000407625	0.00342046	2.46592	-0.155561	0.720765	0.905054	0.0433255
O00629				-1.48727	0.00357022	0.0194968	1.71004	-0.915666	0.0768628	0.417424	0.379423
O00743				-2.18691	0.0200617	0.0713729	1.14647	-0.76528	0.109326	0.480732	0.318097
O00754				-1.49733	0.121844	0.259081	0.586564	1.03596	0.0648625	0.394728	0.403702
O00762				-2.22832	0.193036	0.354327	0.450596	0.538289	0.641287	0.872733	0.0591186
O00764				-0.735837	0.147533	0.294972	0.530219	-0.652756	0.248801	0.639897	0.19389
O00767				-0.869939	3.44995e-06	6.16533e-05	4.21004	-0.0948402	0.571435	0.83918	0.0761449
O14497				-1.38176	0.13087	0.271934	0.565536	-0.673509	0.454507	0.775839	0.110228
O14521	YES	SDHD	MIM	-0.364277	0.532071	0.688295	0.162225	-0.56151	0.199692	0.593116	0.22686
O14523				-0.180168	0.899915	0.947042	0.0236308	-1.0612	0.476746	0.785651	0.10477
O14524				-0.261795	0.663404	0.788267	0.103327	-2.32296	0.336099	0.704598	0.152059
O14545				-1.23599	3.57994e-09	1.45997e-07	6.83566	-0.106382	0.694907	0.894504	0.0484177
O14548	YES	COX7A2L	MIM	-2.22735	0.100745	0.227121	0.643743	-1.04516	0.438899	0.766714	0.115367
O14562				0.377545	0.636802	0.768608	0.114295	1.17607	0.0959692	0.452566	0.344318
O14578				-1.22982	0.000179266	0.0017546	2.75582	-1.1308	0.0926113	0.444282	0.352341
O14579				-0.917281	0.00787545	0.0358139	1.44595	-0.127698	0.70685	0.898219	0.0466178
O14617				-1.91908	0.00482543	0.0242683	1.61496	-0.80295	0.171782	0.566943	0.246461
O14639				-0.5007	0.490694	0.654464	0.184114	0.592939	0.345704	0.70893	0.149397
O14646				-1.92751	0.00506632	0.0253396	1.5962	0.229365	0.629177	0.866583	0.0621898
O14647				-0.0179051	0.967303	0.981036	0.00831506	-0.640797	0.138	0.525897	0.279099
O14653				-0.801028	0.297453	0.473218	0.324939	-0.369274	0.58731	0.845481	0.0728961
O14656				-1.95427	0.00616286	0.0296134	1.52851	-0.777483	0.346612	0.70893	0.149397
O14657				-1.28434	0.242626	0.414052	0.382945	-0.00713329	0.992507	0.99748	0.0010958
O14672				-0.783501	0.128647	0.269139	0.570023	-0.512686	0.270783	0.658044	0.181745
O14678				-2.49845	0.163457	0.314743	0.502044	-0.560403	0.0466991	0.34668	0.460071
O14681				-0.910824	0.685876	0.80369	0.0949114	2.0125	0.160594	0.555551	0.255276
O14684				-0.709122	0.239804	0.410779	0.386392	-1.24798	0.207588	0.599992	0.221855
O14734				0.25149	0.824528	0.896385	0.0475054	1.30755	0.24967	0.641086	0.193084
O14735				1.63684	0.175805	0.331069	0.480081	1.91091	0.106653	0.475927	0.32246
O14737				-1.82001	0.000886655	0.00643204	2.19165	-0.255172	0.301525	0.683134	0.165494
O14744				-0.267309	0.543343	0.695522	0.157689	-0.419716	0.369879	0.724091	0.140207
O14745				-0.969964	0.0033004	0.0182902	1.73778	-0.555904	0.116664	0.490281	0.309555
O14757				-1.01557	0.048803	0.134177	0.872322	-0.281937	0.0988571	0.459365	0.337842
O14773				0.402305	0.713029	0.82194	0.0851599	0.135173	0.900518	0.966803	0.014662
O14776				-0.369644	0.375041	0.546748	0.262213	-0.66394	0.164143	0.559799	0.251968
O14777				-2.36803	0.000770815	0.00570224	2.24395	-0.442494	0.364431	0.720971	0.142082
O14787-2				-0.34636	0.130873	0.271934	0.565536	-0.0152166	0.948171	0.984229	0.00690384
O14802				-2.23924	0.0233939	0.0799743	1.09705	-0.333721	0.378414	0.729858	0.136762
O14818				-1.36034	0.000206358	0.00197718	2.70395	-0.275191	0.384501	0.732487	0.1352
O14828				-0.658516	0.415996	0.585006	0.23284	-1.7929	0.0349513	0.31481	0.501951
O14832	YES	PHYH		-3.03211	0.209552	0.373751	0.427418	-3.68345	0.0814449	0.422184	0.374498
O14874	YES	BCKDK	Matrix	-0.026485	0.975719	0.985796	0.00621295	-1.02421	0.261906	0.651454	0.186116
O14880	YES	MGST3		-0.405624	0.620729	0.756794	0.121022	-0.00306131	0.997007	0.998422	0.000685858
O14907				-1.52549	0.154884	0.304222	0.516809	-0.483675	0.622263	0.862556	0.0642127
O14908				-0.710766	0.283395	0.458768	0.338407	0.269052	0.611969	0.857459	0.0667866
O14920				-2.101	0.0701702	0.174552	0.758075	-0.325455	0.726871	0.908052	0.0418893
O14929				-0.593747	0.0484888	0.133486	0.874564	0.143122	0.564168	0.835853	0.0778701
O14936				-0.328948	0.603611	0.743986	0.128435	-0.340258	0.610798	0.856435	0.0673056
O14939				-3.64586	0.161204	0.312202	0.505564	-2.38088	0.448305	0.771056	0.112914
O14949	YES	UQCRQ	MIM	-2.67123	0.0598598	0.156141	0.806483	-3.63679	0.00601446	0.131003	0.882719
O14950				-1.72728	3.01749e-05	0.000389397	3.40961	-0.667669	0.110612	0.48161	0.317305
O14964				0.210699	0.71842	0.825396	0.0833376	-0.0107519	0.9856	0.995634	0.00190028
O14965				-0.587458	0.327335	0.502293	0.299043	-0.198334	0.743135	0.913081	0.0394907
O14967				-0.0717124	0.965586	0.980173	0.00869726	0.390202	0.820934	0.942323	0.0258002
O14972				-3.58901	0.262517	0.436567	0.359949	-0.0838558	0.560445	0.833059	0.0793242
O14974				-1.02781	0.0369345	0.11037	0.957149	-0.673628	0.168022	0.561844	0.250384
O14975				-1.14676	0.0617397	0.1598	0.796423	0.255714	0.658587	0.878566	0.0562256
O14976				-1.30573	0.00379925	0.020363	1.69116	-1.32175	0.00391854	0.109487	0.960637
O14979				-1.04175	0.00043341	0.0035717	2.44713	-0.200472	0.489648	0.794003	0.100178
O14980				-1.49986	0.000485862	0.00392266	2.40642	-0.379949	0.312859	0.690289	0.160969
O14981				-1.55737	0.330522	0.505337	0.296419	-0.120394	0.924774	0.975221	0.010897
O15014				-0.359823	0.375925	0.547474	0.261637	-1.02449	0.288263	0.673842	0.171442
O15020				-1.14381	0.000741098	0.00554038	2.25646	-0.698945	0.0520579	0.361699	0.441653
O15031				-0.791876	0.0199409	0.0709926	1.14879	-1.30498	0.000555775	0.0317943	1.49765
O15042				-0.76926	0.26949	0.444055	0.352563	-1.14023	0.0904266	0.440007	0.35654
O15047				-0.910909	0.706698	0.818498	0.0869824	1.39858	0.436871	0.765159	0.116248
O15056				0.938318	0.368996	0.540786	0.266975	-1.79581	0.218627	0.610748	0.214138
O15061				-0.68837	0.049498	0.135385	0.868429	-0.806743	0.0226268	0.26315	0.579797
O15066				-1.84432	0.0324089	0.100638	0.997238	0.125823	0.794636	0.932189	0.030496
O15067				-0.937893	0.00042331	0.00352039	2.45341	-0.34684	0.219196	0.610748	0.214138
O15091	YES	PRORP	Matrix	-2.631	0.0156311	0.05937	1.22643	-0.915665	0.223878	0.613322	0.212311
O15118				0.181539	0.861927	0.92192	0.0353068	0.318261	0.728313	0.908644	0.0416062
O15121				-1.15923	0.266395	0.440649	0.355907	-1.56836	0.143896	0.53391	0.272532
O15126				0.580221	0.768522	0.860041	0.0654808	0.637875	0.767125	0.92084	0.0358158
O15143				-0.738683	0.224703	0.392363	0.406312	-0.112399	0.850384	0.95242	0.0211715
O15144				-1.74898	0.000890963	0.00645593	2.19004	-1.05217	0.0528774	0.36298	0.440117
O15145				-0.964512	0.344215	0.517542	0.286054	-0.916304	0.323943	0.697337	0.156557
O15155				0.986507	0.498523	0.660751	0.179962	1.80614	0.205174	0.598463	0.222963
O15160				-1.02106	0.270087	0.44431	0.352314	-0.429677	0.659324	0.878566	0.0562256
O15164				-0.711402	0.0701831	0.174552	0.758075	-2.33787	0.183961	0.575161	0.240211
O15173				1.08489	0.0472764	0.13117	0.882165	0.0773971	0.896821	0.966275	0.0148993
O15212				-1.13414	0.201785	0.3646	0.438183	0.556429	0.236849	0.625351	0.203876
O15213				-1.58633	0.00396704	0.020962	1.67857	-0.6818	0.187731	0.579533	0.236922
O15226				-1.52111	0.0154628	0.0590189	1.22901	-0.538101	0.341243	0.706577	0.150841
O15228				-1.43837	0.0238437	0.0811196	1.09087	-1.27392	0.0437784	0.336553	0.472947
O15230				-0.89687	0.0297437	0.095667	1.01924	-0.902746	0.0267743	0.282419	0.549106
O15235	YES	MRPS12	Matrix	-1.29542	0.491485	0.654833	0.183869	-0.72918	0.698003	0.895779	0.0477991
O15254				-0.0383847	0.957753	0.977483	0.00989079	-1.26862	0.071501	0.405023	0.39252
O15258				-0.0746707	0.944535	0.97078	0.0128792	0.239281	0.836684	0.947192	0.023562
O15260				0.786196	0.305263	0.48134	0.317548	-0.202982	0.755038	0.916779	0.0377353
O15269				-1.16208	0.325023	0.499708	0.301284	-0.954191	0.426495	0.757432	0.120656
O15270	YES	SPTLC2		-0.717337	0.220017	0.387098	0.412179	-0.776992	0.208804	0.601591	0.220699
O15294				-0.925067	0.00012086	0.00126258	2.89874	-0.574249	0.0628822	0.389678	0.409294
O15305				-0.703783	0.373814	0.545274	0.263385	-1.08925	0.168488	0.563104	0.249411
O15320				-0.0852879	0.926436	0.961656	0.0169803	0.154779	0.854819	0.954307	0.0203119
O15321				-1.60548	0.00953669	0.0409949	1.38727	-1.39422	0.0581421	0.377251	0.42337
O15347				-0.436952	0.832308	0.901669	0.0449529	-1.20643	0.4423	0.768638	0.114278
O15354				0.916741	0.194645	0.356418	0.44804	0.921186	0.204603	0.598262	0.223109
O15355				-1.51321	2.87247e-06	5.26647e-05	4.27848	-0.0496623	0.835919	0.947192	0.023562
O15357				-1.56445	0.000514824	0.00410955	2.38621	-0.9245	0.0181312	0.234486	0.629883
O15371				-1.18654	0.000909767	0.0065647	2.18279	-0.555688	0.0806668	0.420088	0.37666
O15372				-2.23073	1.00349e-13	1.06403e-11	10.973	-0.580497	0.0105536	0.178738	0.747783
O15381				-1.85292	0.00430086	0.0223364	1.65099	-0.957687	0.0380263	0.325866	0.486961
O15382	YES	BCAT2	Matrix	-0.349679	0.585715	0.729793	0.1368	-0.952689	0.162658	0.558292	0.253139
O15397				-0.895159	0.0300897	0.0962448	1.01662	-0.26811	0.514717	0.809134	0.0919795
O15400				-0.0278016	0.956731	0.977286	0.00997832	0.19775	0.703252	0.897306	0.0470594
O15417				0.0234134	0.938619	0.967357	0.0144132	0.396227	0.577134	0.84179	0.0747962
O15427				-0.636455	0.49638	0.659283	0.180928	0.270977	0.7774	0.923491	0.0345673
O15431				0.97224	0.67225	0.794943	0.099664	-0.310454	0.880915	0.962878	0.0164287
O15438				-0.0752825	0.904791	0.949552	0.0224812	-1.1848	0.069932	0.403292	0.39438
O15439				-0.605449	0.55411	0.704626	0.152041	-1.0857	0.228782	0.618336	0.208775
O15446				-1.55808	0.094914	0.217444	0.662653	-0.593713	0.45299	0.774335	0.111071
O15460				-1.25647	0.00328896	0.0182568	1.73858	-0.557425	0.200216	0.593116	0.22686
O15498				-0.535003	0.556593	0.706231	0.151053	-0.844282	0.301131	0.683134	0.165494
O15504				-3.42277	0.00874321	0.0384411	1.4152	-0.145007	0.463331	0.779848	0.10799
O15511				-1.36737	0.000339536	0.00293895	2.53181	0.153355	0.631759	0.867342	0.0618096
O15525				-1.57017	0.202524	0.365663	0.436919	-1.75439	0.196276	0.590408	0.228848
O15533				0.67905	0.606373	0.746179	0.127157	-0.45208	0.733845	0.910194	0.040866
O43143				-0.479295	0.0886186	0.20614	0.685838	-0.163916	0.551847	0.829011	0.0814397
O43156				0.580097	0.565151	0.71371	0.146478	1.32542	0.153056	0.544153	0.264279
O43157				-0.335922	0.370955	0.542984	0.265213	-0.934902	0.441702	0.768279	0.114481
O43159				-0.844691	0.636319	0.768317	0.11446	0.737999	0.393906	0.736835	0.13263
O43169	YES	CYB5B	MOM	0.395092	0.759373	0.854311	0.068384	0.109987	0.93159	0.978269	0.00954171
O43172				-0.980163	0.0186516	0.0677679	1.16898	-0.148384	0.70913	0.899876	0.0458173
O43175				-1.54763	1.77588e-08	6.1403e-07	6.21181	-0.0775213	0.770378	0.921533	0.0354891
O43181	YES	NDUFS4	Matrix	0.575265	0.65927	0.784416	0.105454	-0.119417	0.931116	0.977934	0.00969045
O43237				-1.19589	0.0499585	0.136274	0.865587	-0.603444	0.272097	0.658503	0.181442
O43242				-0.441536	0.310694	0.485778	0.313562	0.14163	0.75657	0.917266	0.0375047
O43251				0.725625	0.262819	0.436567	0.359949	1.09454	0.134797	0.5235	0.281083
O43252				-0.426798	0.46187	0.628539	0.201668	0.342864	0.498417	0.798984	0.0974619
O43264				-0.816907	0.389646	0.559831	0.251943	-1.9751	0.0202732	0.246147	0.608805
O43290				-0.772336	0.0625534	0.16125	0.7925	-0.14364	0.643153	0.872894	0.0590385
O43292				-0.356167	0.684292	0.802493	0.0955587	1.00288	0.202397	0.595284	0.225276
O43293				-0.947685	0.166881	0.319884	0.495007	-0.701744	0.402793	0.741372	0.129964
O43294				-1.29594	0.00574854	0.0281758	1.55012	-0.187179	0.55084	0.828533	0.0816902
O43301				-0.67072	0.855942	0.918143	0.0370897	-4.02565	0.0733731	0.408752	0.38854
O43310				-0.179489	0.618401	0.755635	0.121688	-0.217066	0.562872	0.835034	0.0782958
O43324				-1.04268	0.00313766	0.0176497	1.75326	-0.50082	0.144348	0.53391	0.272532
O43390				-0.103044	0.903924	0.948971	0.0227471	-0.0873862	0.927633	0.976641	0.010265
O43390-2				-2.83757	0.0609925	0.158195	0.800807	-1.00871	0.386389	0.733724	0.134467
O43395				-1.1357	0.00697568	0.0325123	1.48795	-1.55891	0.019653	0.244116	0.612404
O43396				-0.799196	0.00383305	0.0204751	1.68877	0.0453106	0.847881	0.95192	0.0213995
O43399				-1.03553	0.00731753	0.0337104	1.47224	-0.919946	0.0351735	0.315938	0.500398
O43402				-0.530542	0.602797	0.743793	0.128548	0.273667	0.805196	0.938136	0.0277342
O43414				0.833022	0.272991	0.447393	0.349311	0.983221	0.288449	0.673842	0.171442
O43427				-1.10744	7.4787e-06	0.00012015	3.92028	-0.203331	0.472026	0.782398	0.106572
O43432				-1.85329	0.000239122	0.00221118	2.65538	-1.09354	0.0360157	0.317198	0.49867
O43447				-1.0231	5.79827e-06	9.6567e-05	4.01517	-0.116098	0.532437	0.818971	0.0867315
O43463				-0.127133	0.796103	0.87695	0.0570252	-1.09371	0.236449	0.625351	0.203876
O43464	YES	HTRA2	-	-1.70201	0.0538916	0.144422	0.840367	-1.15209	0.275234	0.660607	0.180057
O43488	YES	AKR7A2		-0.618552	0.102169	0.229547	0.639128	-0.992663	0.049417	0.354623	0.450233
O43491				-0.794697	0.111662	0.244037	0.612544	-0.632424	0.253145	0.642238	0.192304
O43493				-0.492192	0.0195347	0.0700167	1.1548	-0.200782	0.263841	0.65292	0.18514
O43504				-1.12432	0.313253	0.487742	0.31181	0.866889	0.592352	0.848768	0.071211
O43505				-2.28553	0.134192	0.277004	0.557514	0.0743964	0.958564	0.986597	0.00586021
O43516				-2.26648	0.0521804	0.140965	0.850889	-1.5922	0.108417	0.478102	0.320479
O43583				-0.104123	0.964643	0.980173	0.00869726	0.783916	0.703485	0.897306	0.0470594
O43598				-3.35447	0.0198134	0.0706179	1.15109	-1.11471	0.247786	0.639429	0.194208
O43615	YES	TIMM44	Matrix	-0.301966	0.582992	0.727635	0.138086	0.310005	0.594001	0.849912	0.070626
O43617				-0.642943	0.280949	0.456202	0.340843	0.348575	0.508649	0.802949	0.095312
O43633				-1.50155	0.000608915	0.00473584	2.3246	-0.570491	0.144606	0.53391	0.272532
O43660				-0.585309	0.363491	0.535798	0.270999	-0.28918	0.607902	0.856106	0.0674725
O43663				-1.07675	8.00764e-06	0.000127044	3.89605	-0.279879	0.224087	0.613322	0.212311
O43670				0.377763	0.582963	0.727635	0.138086	-0.522918	0.508384	0.802949	0.095312
O43674	YES	NDUFB5	MIM	0.0182648	0.97726	0.987034	0.00566789	0.756812	0.340627	0.706559	0.150852
O43676	YES	NDUFB3	MIM	-2.62038	0.0408413	0.117815	0.928799	-4.26527	0.00668343	0.140529	0.852234
O43678	YES	NDUFA2	Matrix	-0.622964	0.330325	0.505175	0.296558	-0.344894	0.568919	0.838291	0.0766052
O43681				-1.17068	0.0314674	0.0989599	1.00454	-0.980982	0.147089	0.538359	0.268928
O43684				-1.33642	3.20939e-11	2.06244e-09	8.68562	-0.311544	0.0766696	0.417183	0.379673
O43688				2.46125	0.525888	0.682941	0.165617	5.59236	0.0584778	0.377251	0.42337
O43707				-0.829329	7.47794e-07	1.6127e-05	4.79245	-0.0360895	0.829694	0.945874	0.0241667
O43708	YES	GSTZ1		-0.768369	0.391231	0.560588	0.251356	-0.552601	0.162425	0.558292	0.253139
O43709				-1.0615	0.0648233	0.164765	0.783135	-0.479923	0.443575	0.76959	0.113741
O43719				-1.43207	2.49728e-05	0.000333075	3.47746	-0.685141	0.0853078	0.428564	0.367984
O43747				-1.29642	0.00114339	0.00785266	2.10498	-0.162777	0.609769	0.856435	0.0673056
O43752				-1.69985	0.102819	0.230248	0.637804	-0.711768	0.377332	0.729826	0.136781
O43760				0.532931	0.497958	0.660139	0.180365	0.433536	0.576456	0.84176	0.0748117
O43768				-1.14709	7.54579e-13	6.31662e-11	10.1995	-0.426421	0.0309645	0.299276	0.523928
O43772	YES	SLC25A20	MIM	-1.21728	0.138325	0.282077	0.549632	0.324713	0.694089	0.894486	0.0484265
O43776				-0.366478	0.298656	0.474301	0.323946	-0.494087	0.201676	0.594817	0.225617
O43795				-0.37771	0.449864	0.617323	0.209488	-0.532978	0.307613	0.687777	0.162552
O43809				-1.80002	0.0326878	0.101197	0.994832	-0.124095	0.884456	0.963178	0.0162934
O43813				-0.424722	0.506998	0.666843	0.175976	0.14891	0.808098	0.938217	0.0276967
O43815				-1.41362	0.107513	0.237252	0.62479	-0.0918802	0.94597	0.983486	0.00723182
O43818				0.131536	0.843321	0.909711	0.0410966	-0.328826	0.641265	0.872733	0.0591186
O43819	YES	SCO2	MIM	1.24647	0.089212	0.207217	0.683575	0.340419	0.675136	0.885401	0.05286
O43823				-1.09353	0.000114463	0.00120765	2.91806	-0.308021	0.350533	0.710692	0.148319
O43824	YES	GTPBP6		0.158162	0.895078	0.943893	0.0250772	-1.59019	0.200053	0.593116	0.22686
O43837	YES	IDH3B	Matrix	0.125562	0.851481	0.915413	0.0383829	0.209893	0.747536	0.913559	0.0392634
O43847	YES	NRDC		-1.7915	0.0067178	0.0315647	1.5008	-0.485907	0.177872	0.573492	0.241473
O43852				-0.703312	0.0273538	0.0893809	1.04876	-0.695351	0.161974	0.557775	0.253541
O43854				-0.372991	0.0186371	0.0677679	1.16898	0.124713	0.322587	0.696998	0.156768
O43865	YES	AHCYL1		0.0224866	0.978557	0.987687	0.00538066	-0.362939	0.723447	0.906427	0.0426672
O43896				-2.30423	0.0024083	0.0141998	1.84772	-1.31346	0.0136954	0.207317	0.683365
O43913				-0.793025	0.174935	0.329954	0.481547	-0.9072	0.282605	0.66913	0.174489
O43920	YES	NDUFS5	IMS	-0.0981676	0.9592	0.97783	0.00973664	0.377973	0.820924	0.942323	0.0258002
O43929				-1.24033	0.166293	0.319142	0.496016	1.1576	0.00798002	0.15633	0.805958
O43933				-1.39156	0.0902477	0.209164	0.679513	-1.22932	0.108203	0.47781	0.320745
O60216				-1.05136	0.0123297	0.0496153	1.30438	-0.00250703	0.994849	0.997695	0.0010022
O60220	YES	TIMM8A	IMS	2.78481	0.060406	0.15727	0.803354	2.03777	0.16146	0.557212	0.25398
O60231				-0.973687	0.138597	0.282162	0.549501	-0.574589	0.267834	0.655374	0.183511
O60238	YES	BNIP3L		0.119412	0.4665	0.632	0.199283	-0.152172	0.430358	0.760529	0.118884
O60239				-0.478355	0.232282	0.401928	0.395852	0.0462749	0.872019	0.9603	0.0175931
O60256				-1.31744	0.0642218	0.163956	0.785273	0.700503	0.250241	0.641516	0.192793
O60264				-0.697383	0.099882	0.225881	0.64612	-0.166253	0.66705	0.881218	0.0549166
O60266				-0.446728	0.329346	0.504162	0.29743	-0.219756	0.439614	0.76712	0.115137
O60271				1.29841	0.121804	0.259081	0.586564	0.699368	0.368307	0.722044	0.141436
O60287				-0.22162	0.300611	0.476809	0.321656	-0.356527	0.161118	0.556336	0.254663
O60293				-0.437893	0.472696	0.638762	0.194661	-0.441722	0.506395	0.802949	0.095312
O60306				-0.505139	0.461249	0.627887	0.202119	0.241213	0.768399	0.921025	0.0357286
O60313-2	YES	OPA1		0.0874803	0.836743	0.905312	0.0432017	-0.631502	0.176451	0.573492	0.241473
O60318				-2.52358	0.0361416	0.108973	0.962681	-1.5761	0.256667	0.646247	0.189601
O60337				-0.790251	0.0110148	0.0458012	1.33912	-0.0141778	0.954006	0.985626	0.00628785
O60341				-0.416877	0.362511	0.535798	0.270999	-0.798992	0.0585197	0.377251	0.42337
O60343				-2.46351	0.0298811	0.0959149	1.01811	-0.251746	0.698307	0.895909	0.0477361
O60353				3.80079	0.109597	0.240432	0.619008	0.202372	0.947856	0.984229	0.00690384
O60427				-1.13976	0.0323599	0.100622	0.997307	-0.523065	0.326685	0.697587	0.156402
O60437				-0.971674	0.000282292	0.0025295	2.59697	-0.187819	0.42797	0.758473	0.12006
O60443				-2.49422	2.67165e-07	6.69174e-06	5.17446	-0.286987	0.323155	0.696998	0.156768
O60476				-0.290544	0.684302	0.802493	0.0955587	-1.4867	0.0950144	0.450928	0.345893
O60488				-1.31885	7.98383e-05	0.000898994	3.04624	-0.216602	0.399334	0.739517	0.131052
O60493				-1.08959	0.0566394	0.149581	0.825124	-0.742974	0.203806	0.597216	0.223869
O60499				-1.26756	0.129808	0.270677	0.567549	-0.664389	0.447386	0.7701	0.113453
O60502				-0.6027	0.00724341	0.0334547	1.47554	-0.286962	0.181313	0.57446	0.24074
O60503				0.50566	0.551577	0.702951	0.153075	-0.016648	0.983374	0.994277	0.00249261
O60504				-1.20349	0.644892	0.774917	0.110745	1.11668	0.517269	0.810826	0.0910723
O60518				-1.96222	2.95835e-05	0.000384102	3.41555	-1.1476	0.0215063	0.254785	0.593826
O60524				-1.3141	0.0951919	0.217842	0.661858	-0.42059	0.543098	0.825847	0.0831004
O60547				0.973341	0.39665	0.565692	0.24742	-0.517757	0.68167	0.887857	0.051657
O60563				-0.557817	0.218209	0.38512	0.414404	-0.336223	0.601807	0.853539	0.0687766
O60566				-0.64049	0.000231291	0.00217032	2.66348	-0.242916	0.0953788	0.451699	0.345151
O60568				-0.513796	0.138209	0.282077	0.549632	-0.626478	0.0839785	0.426952	0.369621
O60573				-0.461117	0.682285	0.801015	0.0963594	0.610975	0.53519	0.82062	0.0858579
O60610				-0.465889	0.111293	0.243481	0.613535	-0.148773	0.632573	0.867755	0.0616029
O60613				-0.18492	0.842686	0.909603	0.0411481	-0.235945	0.805861	0.938136	0.0277342
O60637				-0.28976	0.0852001	0.200312	0.698293	-0.136554	0.560039	0.833041	0.0793336
O60645				-1.01878	0.00652153	0.0309396	1.50949	-0.283317	0.386321	0.733724	0.134467
O60664				-0.905557	0.0171243	0.0637849	1.19528	0.00135118	0.996915	0.998422	0.000685858
O60669				-0.032254	0.980768	0.988773	0.0049034	-1.71444	0.142972	0.532166	0.273953
O60675				-0.831458	0.113086	0.246304	0.608529	-0.083786	0.810185	0.938377	0.0276226
O60678				-2.29452	0.0324123	0.100638	0.997238	-0.728805	0.474147	0.784071	0.105645
O60683				4.86789	0.00120887	0.00818044	2.08722	-2.44069	0.0647045	0.394728	0.403702
O60684				-1.35835	0.0190007	0.0686605	1.16329	-1.24758	0.0642766	0.393593	0.404953
O60701				-1.38617	1.10835e-05	0.000168289	3.77394	-0.392879	0.155461	0.548915	0.260495
O60716-3				-0.655236	0.153787	0.302814	0.518824	-0.463858	0.330604	0.699124	0.155446
O60725				-2.61548	0.0271929	0.0889697	1.05076	-0.193439	0.847303	0.95192	0.0213995
O60749				-1.87399	9.71636e-05	0.00105487	2.9768	-2.31325	0.00287918	0.0952228	1.02126
O60762				-0.714586	0.515157	0.673813	0.171461	-1.26406	0.205579	0.599094	0.222505
O60763				-0.663418	0.0433195	0.123145	0.909583	-0.578527	0.105817	0.475241	0.323086
O60783	YES	MRPS14	Matrix	1.36917	0.695911	0.810702	0.0911388	-2.102	0.415465	0.75122	0.124233
O60784				-0.315762	0.691924	0.807107	0.0930689	-1.11319	0.297629	0.679347	0.167908
O60826				0.508978	0.645093	0.774917	0.110745	0.827191	0.422589	0.754411	0.122392
O60828				-0.906645	0.05135	0.139194	0.856379	-0.103733	0.650256	0.875557	0.0577156
O60830	YES	TIMM17B	MIM	0.0122035	0.990578	0.994643	0.00233277	-2.80432	0.0229727	0.264768	0.577135
O60831				-0.623035	0.375564	0.547135	0.261906	-1.54665	0.0769658	0.417424	0.379423
O60832				-2.06589	1.82987e-05	0.000258703	3.5872	-0.921291	0.0470513	0.347413	0.459154
O60841				-0.476931	0.0938624	0.21589	0.665767	0.101153	0.716434	0.90265	0.0444806
O60869				-0.48222	0.200252	0.362682	0.440474	-0.0111869	0.975678	0.992645	0.00320604
O60870				-4.57407	0.0677961	0.170414	0.768495	0.93994	0.0237107	0.268384	0.571243
O60884				-0.538531	0.308428	0.483335	0.315752	-0.45414	0.436924	0.765159	0.116248
O60885				-1.79229	0.0162126	0.0611044	1.21393	-0.439859	0.557239	0.830626	0.0805945
O60888				-0.206586	0.877979	0.93344	0.0299136	1.02281	0.339165	0.706559	0.150852
O60906				-0.461225	0.793242	0.875083	0.0579508	-0.920477	0.591375	0.848362	0.0714188
O60925				-2.73284	0.0148581	0.057324	1.24166	-1.29187	0.0726466	0.407927	0.389418
O60934				0.480525	0.538341	0.691536	0.160185	-0.48871	0.567732	0.837869	0.0768239
O75027	YES	ABCB7	MIM	-1.37318	0.0918267	0.212128	0.673402	-0.267749	0.742562	0.912927	0.0395639
O75030				-3.47403	0.0035816	0.0195198	1.70952	-0.629235	0.687143	0.890845	0.0501979
O75044				-0.868318	0.208873	0.372749	0.428584	-0.509464	0.352962	0.711992	0.147525
O75054				-1.02229	0.166621	0.319579	0.495422	-0.720277	0.370912	0.724927	0.139706
O75063				-0.609514	0.277024	0.452136	0.344731	-1.34453	0.383863	0.732194	0.135374
O75072				-2.80567	0.113768	0.247386	0.606625	0.602589	0.362605	0.719798	0.142789
O75083				-1.02603	0.00247338	0.0144629	1.83974	0.00717268	0.982245	0.994121	0.00256075
O75110				1.97119	0.00504096	0.0252325	1.59804	0.258935	0.728845	0.908842	0.0415116
O75116				-1.38386	1.14993e-05	0.00017332	3.76115	-1.19614	0.000547273	0.0315926	1.50041
O75122-3				-0.407813	0.0379537	0.112308	0.949589	0.467018	0.11091	0.48161	0.317305
O75127	YES	PTCD1	Matrix	-1.97501	0.101014	0.227648	0.642736	-2.75104	0.0260752	0.27922	0.554053
O75128-2				-0.564967	0.162945	0.314044	0.503009	-0.175917	0.660638	0.878566	0.0562256
O75131				-2.04894	0.00614078	0.0295296	1.52974	-0.972642	0.0992172	0.459365	0.337842
O75146				-0.103855	0.913828	0.954956	0.0200166	-1.58719	0.154587	0.547508	0.26161
O75150				-0.905692	0.0142871	0.0555591	1.25524	0.0274618	0.927962	0.976722	0.010229
O75152				-0.40279	0.62529	0.760049	0.119158	0.617458	0.416468	0.751915	0.123831
O75153				-0.794756	0.0106274	0.0447461	1.34924	-0.594474	0.0789884	0.420088	0.37666
O75157				-0.629506	0.00711646	0.0330233	1.48118	-0.288869	0.165978	0.561844	0.250384
O75165				-0.0427021	0.929418	0.963452	0.0161699	0.219679	0.666112	0.880955	0.0550463
O75179				-0.968573	0.0468493	0.130326	0.884969	-0.18706	0.531565	0.818969	0.0867325
O75208	YES	COQ9	MIM	0.782556	0.355386	0.52814	0.277251	-0.141306	0.882302	0.962878	0.0164287
O75223				-2.77433	0.00192733	0.0119509	1.9226	-1.37535	0.063189	0.389678	0.409294
O75251	YES	NDUFS7	Matrix	-1.13036	0.278331	0.453345	0.343571	-2.57068	0.0263183	0.279935	0.552943
O75306	YES	NDUFS2	Matrix	-1.32573	0.0311782	0.0985051	1.00654	-1.38926	0.020658	0.248379	0.604885
O75323	YES	NIPSNAP2		-2.4456	0.0189536	0.0686605	1.16329	-3.47838	0.00195082	0.070787	1.15005
O75330				0.724948	0.567744	0.715104	0.145631	0.744122	0.572435	0.839678	0.0758872
O75340				-0.547031	0.250441	0.423301	0.373351	-0.529217	0.277355	0.662801	0.178617
O75347				-2.24195	4.70419e-08	1.47429e-06	5.83142	-0.635031	0.0290254	0.293957	0.531716
O75348				-1.0123	1.03195e-11	7.2146e-10	9.14179	-0.357025	0.0671344	0.395458	0.4029
O75351				-1.90668	0.00836853	0.037467	1.42635	-0.547744	0.403654	0.741882	0.129665
O75352				-1.0569	0.171321	0.325745	0.487122	-0.606043	0.568168	0.837869	0.0768239
O75368				-2.17644	3.9269e-06	6.86344e-05	4.16346	-0.1119	0.427122	0.757605	0.120557
O75369-8				-0.958497	6.65655e-11	3.88522e-09	8.41058	-0.0523468	0.707259	0.898219	0.0466178
O75376				-0.674941	0.554795	0.705075	0.151765	-0.240617	0.863769	0.957899	0.0186803
O75379				0.100667	0.974822	0.985409	0.00638348	-0.210136	0.453644	0.775199	0.110587
O75381				1.86348	0.206709	0.370643	0.431044	2.00404	0.216361	0.609599	0.214956
O75390	YES	CS	Matrix	-1.02906	0.0656918	0.166241	0.779262	-0.353662	0.536524	0.821667	0.0853042
O75391				-1.84348	0.000181031	0.00176319	2.7537	-0.880657	0.102472	0.46779	0.329949
O75394	YES	MRPL33	Matrix	-3.27931	0.265236	0.439454	0.357087	-0.0326871	0.992276	0.99748	0.0010958
O75396				-0.354742	0.546858	0.698863	0.155608	-0.00834003	0.989009	0.997016	0.00129787
O75400				-6.64288	0.00331879	0.0183601	1.73612	-0.135978	0.672893	0.883921	0.0535865
O75410				-0.891591	0.112781	0.245892	0.609256	0.200061	0.636395	0.870741	0.060111
O75414	YES	NME6		-2.34696	0.149462	0.297521	0.526482	-6.82695	2.56105e-10	1.08418e-07	6.9649
O75427				-0.334379	0.794355	0.876159	0.0574171	-0.154185	0.882448	0.962878	0.0164287
O75431	YES	MTX2	MOM	0.593951	0.53204	0.688295	0.162225	0.071963	0.949125	0.984489	0.00678913
O75436				-1.22279	0.0222091	0.0771679	1.11256	-0.792185	0.182357	0.57446	0.24074
O75438	YES	NDUFB1	MIM	-1.65919	0.0851314	0.200312	0.698293	-0.708174	0.237322	0.625351	0.203876
O75439	YES	PMPCB	Matrix	-1.61599	0.00106244	0.00739525	2.13105	-1.41594	0.00304176	0.09816	1.00807
O75462				-0.148469	0.829428	0.899714	0.0458955	-0.966965	0.247817	0.639429	0.194208
O75475				-1.10178	0.0140591	0.05484	1.2609	-0.452077	0.368287	0.722044	0.141436
O75477				-0.81186	0.105663	0.234806	0.629291	-0.215516	0.676221	0.886324	0.0524075
O75489	YES	NDUFS3	Matrix	-1.51344	0.00332718	0.0183906	1.7354	-1.32398	0.0120918	0.192425	0.715739
O75494				-0.521831	0.161514	0.31261	0.504997	-0.516976	0.325265	0.697499	0.156456
O75496				-1.63998	2.64004e-13	2.43419e-11	10.6136	-0.364588	0.00351456	0.105129	0.978277
O75503				0.289064	0.732837	0.83509	0.0782667	-0.958133	0.506668	0.802949	0.095312
O75521	YES	ECI2	Matrix	-0.138461	0.779527	0.866994	0.0619839	0.158494	0.76834	0.921025	0.0357286
O75528				-2.19537	0.00140064	0.00920807	2.03583	-0.369456	0.412811	0.749558	0.125195
O75530				-0.31946	0.167845	0.321248	0.49316	-1.94937	0.321184	0.696319	0.157192
O75531				-4.77327	0.00153303	0.00981203	2.00824	-3.0661	0.0292683	0.294073	0.531545
O75533				-0.82186	0.000413026	0.00345292	2.46181	-0.270181	0.212158	0.604532	0.218581
O75534				-1.70326	2.01112e-13	1.96842e-11	10.7059	-0.248362	0.196549	0.59067	0.228655
O75554				-2.12551	0.356719	0.529379	0.276233	0.45399	0.604779	0.854095	0.0684938
O75570	YES	MTRF1	Matrix	-1.0687	0.333003	0.507684	0.294407	-0.116445	0.910112	0.969356	0.0135167
O75592				-1.5334	0.192227	0.353146	0.452046	1.105	0.248167	0.639897	0.19389
O75600	YES	GCAT		1.82241	0.407448	0.57681	0.238967	1.37937	0.518673	0.811672	0.0906194
O75607				-0.971074	0.0116438	0.0474206	1.32403	-1.93203	0.205023	0.598419	0.222995
O75608	YES	LYPLA1		-0.631475	0.518173	0.676368	0.169817	1.16097	0.212899	0.605152	0.218136
O75616	YES	ERAL1	Matrix	-1.20415	0.29042	0.466814	0.330856	-0.587676	0.637639	0.871252	0.0598562
O75643				-0.981527	2.96476e-11	1.94452e-09	8.71119	-0.175503	0.199877	0.593116	0.22686
O75648	YES	TRMU	Matrix	-2.83421	0.407745	0.57684	0.238945	-2.63651	0.470185	0.780743	0.107492
O75663				-0.988524	7.513e-06	0.000120396	3.91939	-0.0876648	0.68507	0.889767	0.0507237
O75683				-2.19424	0.00447492	0.0229778	1.63869	-0.951693	0.141476	0.529602	0.27605
O75691				-1.08494	0.0116292	0.0473961	1.32426	-0.168314	0.64753	0.873796	0.0585899
O75694				-0.921997	7.0177e-05	0.000807353	3.09294	-0.503719	0.0302382	0.296338	0.528213
O75695				0.380158	0.779152	0.866754	0.0621041	0.174406	0.873706	0.960925	0.0173105
O75717				-0.685928	0.196065	0.358182	0.445896	-0.48553	0.346584	0.70893	0.149397
O75718				-1.10938	9.22651e-08	2.66814e-06	5.57379	-1.20702	0.00170546	0.0648482	1.1881
O75746	YES	SLC25A12	MIM	-0.460934	0.493338	0.656598	0.1827	-0.381341	0.574511	0.840961	0.0752241
O75751				2.29494	0.231602	0.401268	0.396565	4.80556	0.030183	0.296338	0.528213
O75781				0.549395	0.317097	0.491922	0.308104	0.711621	0.521239	0.812989	0.0899153
O75787				-0.681946	0.0589792	0.154309	0.811609	0.0461868	0.88857	0.964529	0.0156847
O75792				-0.70085	0.00133288	0.00885151	2.05298	-0.137561	0.457692	0.777151	0.109495
O75794				-1.33553	1.24153e-27	4.15715e-25	24.3812	-0.161053	0.0227039	0.263564	0.579114
O75817				-3.79527	0.00915443	0.0398089	1.40002	-0.279412	0.361494	0.719137	0.143188
O75821				-1.78553	6.4892e-05	0.00075751	3.12061	-0.764011	0.075429	0.412553	0.38452
O75822				-1.08907	1.39163e-14	1.78008e-12	11.7496	-0.899486	0.0532855	0.363972	0.438932
O75828	YES	CBR3		-2.64726	0.00827567	0.0371558	1.42997	-2.11385	0.0677047	0.397711	0.400432
O75844				-0.24952	0.751177	0.848693	0.0712494	0.403073	0.660084	0.878566	0.0562256
O75845				-0.827352	8.23562e-10	3.88111e-08	7.41104	-0.229735	0.167721	0.561844	0.250384
O75874				-0.57057	0.107486	0.237252	0.62479	-0.139658	0.676303	0.886324	0.0524075
O75879	YES	GATB	Matrix	0.846176	0.319438	0.494203	0.306095	1.18616	0.160916	0.555941	0.254971
O75880	YES	SCO1	MIM	-1.15752	0.240575	0.411988	0.385115	-1.57856	0.187732	0.579533	0.236922
O75886				-0.771641	0.099648	0.225609	0.646644	-0.139842	0.753245	0.915953	0.0381268
O75907				-0.622464	0.725626	0.82902	0.081435	-3.15106	0.0727845	0.407927	0.389418
O75909-1				-0.540048	0.784848	0.870351	0.0603056	0.652233	0.739088	0.910629	0.0406585
O75911				-0.845574	0.437826	0.604769	0.21841	-4.12007	0.0414371	0.334701	0.475343
O75915				-1.10692	0.224791	0.392363	0.406312	-0.101396	0.907664	0.968548	0.0138789
O75925				-0.703724	0.26715	0.441227	0.355338	0.537936	0.111687	0.483116	0.315949
O75934				-1.47266	0.00468064	0.0237656	1.62405	-0.330058	0.323227	0.696998	0.156768
O75935				-1.31815	0.00358364	0.0195198	1.70952	-0.179401	0.461181	0.778869	0.108536
O75937				-0.276042	0.582359	0.727294	0.13829	-2.14269	0.0478119	0.350584	0.455208
O75940				-1.12207	1.63426e-06	3.22893e-05	4.49094	-0.128442	0.589573	0.846827	0.0722053
O75947	YES	ATP5PD	MIM	-1.08842	0.262656	0.436567	0.359949	-1.07489	0.256636	0.646247	0.189601
O75955				-0.99286	0.0119792	0.0483884	1.31526	-0.637135	0.115103	0.487146	0.312341
O75956				-1.32938	5.75291e-13	4.94595e-11	10.3058	-0.586976	0.00109791	0.0497483	1.30322
O75964	YES	ATP5MG	MIM	-0.748631	0.636495	0.768383	0.114422	0.00200595	0.998919	0.999376	0.000271084
O75970				0.313942	0.757432	0.853284	0.0689064	0.252725	0.818058	0.941575	0.0261451
O75976				-0.816469	0.225142	0.392725	0.405911	-0.17283	0.745513	0.913372	0.0393523
O76003				-0.700166	0.146413	0.293563	0.532299	-0.158319	0.764673	0.92084	0.0358158
O76021				-0.721801	0.00673283	0.031612	1.50015	-0.625564	0.0451813	0.341295	0.46687
O76024				4.18239	0.0211832	0.0744439	1.12817	0.858753	0.610409	0.856435	0.0673056
O76031	YES	CLPX	Matrix	-1.50895	0.0161602	0.0609431	1.21508	-1.57882	0.0101133	0.177893	0.749841
O76041-2				2.36083	0.514832	0.673653	0.171564	0.449681	0.874971	0.961232	0.0171718
O76070				-0.812942	0.0304089	0.0970652	1.01294	-0.00831369	0.977476	0.992645	0.00320604
O76071				-0.758078	0.0704827	0.175092	0.756734	-0.731888	0.125505	0.505444	0.296327
O76082				-0.0743761	0.923084	0.959742	0.0178455	-0.384215	0.694679	0.894504	0.0484177
O76094				-0.128044	0.726895	0.829806	0.0810234	-0.00453862	0.990315	0.99748	0.0010958
O76095				3.1499	0.297185	0.473028	0.325113	0.334701	0.916209	0.971194	0.012694
O94760				-1.01629	0.127717	0.267633	0.57246	0.310277	0.579012	0.842647	0.0743543
O94766				-0.792761	0.285543	0.460956	0.336341	-0.624893	0.328342	0.699012	0.155515
O94776				-1.33167	0.00386437	0.0206226	1.68566	-0.416921	0.345789	0.70893	0.149397
O94782				-1.39619	0.0417431	0.11968	0.921978	-1.00005	0.203724	0.597216	0.223869
O94788				-0.199953	0.626016	0.760454	0.118927	-2.9855	0.0104101	0.178738	0.747783
O94811				0.218392	0.959961	0.977995	0.00966337	1.23034	0.625094	0.86445	0.0632601
O94826	YES	TOMM70	MOM	0.795477	0.136627	0.279718	0.55328	-0.0312014	0.95382	0.985626	0.00628785
O94842				0.45143	0.626221	0.760454	0.118927	1.91786	0.0388515	0.328641	0.483278
O94855				-0.496647	0.358794	0.531963	0.274119	-0.153771	0.760628	0.919473	0.036461
O94874				-0.311509	0.719189	0.82575	0.0831514	-0.402694	0.595988	0.851028	0.0700562
O94880				-0.762073	0.000127417	0.00131809	2.88005	-1.92686	0.0430815	0.334844	0.475157
O94887				-2.66194	0.00883884	0.0387151	1.41212	-0.573635	0.42511	0.755725	0.121636
O94901-9				-0.571082	0.234076	0.403794	0.39384	-0.876675	0.066847	0.395094	0.4033
O94905				0.180793	0.846744	0.911658	0.0401681	1.14479	0.198048	0.592703	0.227163
O94906				-0.85897	5.05071e-05	0.000609727	3.21486	-0.419859	0.0508274	0.358217	0.445854
O94913				-2.1418	0.0891218	0.207083	0.683856	-0.524917	0.351055	0.711296	0.14795
O94919				0.16896	0.818651	0.893355	0.0489759	0.10771	0.880672	0.962878	0.0164287
O94923				-1.07353	0.324138	0.499072	0.301837	-1.19244	0.369233	0.723312	0.140674
O94925-3	YES	GLS		-1.29086	0.380857	0.551813	0.258208	-1.65858	0.294297	0.676221	0.169911
O94927				-0.442248	0.132726	0.274961	0.560729	0.175692	0.661656	0.878566	0.0562256
O94955				-1.29538	0.215324	0.381586	0.418408	0.722879	0.477123	0.785651	0.10477
O94966				-0.0682878	0.862575	0.922458	0.0350534	-0.563184	0.110738	0.48161	0.317305
O94973				0.172675	0.870197	0.928892	0.0320348	0.284065	0.769722	0.921389	0.035557
O94979				-1.20927	6.90836e-05	0.000797466	3.09829	-0.440692	0.191837	0.585095	0.232774
O94985				-0.423577	0.505735	0.666422	0.176251	-0.405076	0.601417	0.853539	0.0687766
O94992				-2.00459	0.034932	0.106435	0.972916	-1.13214	0.0911248	0.441712	0.354861
O95067				-0.28237	0.407684	0.57684	0.238945	-0.904332	0.465242	0.779848	0.10799
O95070				0.638815	0.66626	0.790213	0.102256	-0.512849	0.727365	0.908268	0.041786
O95081				-3.00983	0.139089	0.28271	0.548659	-0.397824	0.784236	0.927795	0.032548
O95104				-0.587709	0.0293118	0.0946705	1.02379	-0.856266	0.0704147	0.403292	0.39438
O95139	YES	NDUFB6	MIM	-1.59242	0.313513	0.487909	0.311661	0.611362	0.71371	0.901187	0.0451851
O95140	YES	MFN2	MOM	-0.473305	0.20607	0.370031	0.431762	0.250217	0.502461	0.801062	0.0963339
O95155				-0.839678	0.0255902	0.0851934	1.06959	-0.350337	0.421281	0.752923	0.123249
O95159				-0.717444	0.456367	0.623584	0.205105	-0.646704	0.587063	0.845438	0.0729182
O95163				-0.872862	0.0207454	0.0732422	1.13524	0.177808	0.501929	0.800813	0.0964689
O95166				-1.26991	6.96974e-16	1.00776e-13	12.9966	-0.644345	0.041911	0.334844	0.475157
O95168	YES	NDUFB4	MIM	-1.45075	0.046121	0.128848	0.889922	-2.56352	0.00371166	0.107132	0.970081
O95169	YES	NDUFB8	MIM	-1.41104	0.0228852	0.0787002	1.10402	-1.05463	0.174799	0.571199	0.243213
O95178	YES	NDUFB2	Matrix	-1.60474	0.000225276	0.00212569	2.6725	-3.49636	0.141855	0.530182	0.275575
O95182	YES	NDUFA7	Matrix	-2.60433	0.0287036	0.0930746	1.03117	-1.76407	0.146808	0.538238	0.269026
O95197				0.592429	0.563863	0.71233	0.147319	-0.371592	0.717283	0.903361	0.0441387
O95197-3				5.15328	0.0296751	0.0955431	1.0198	2.51922	0.446216	0.76985	0.113594
O95202	YES	LETM1	MIM	0.0979411	0.87089	0.92932	0.0318347	0.26239	0.696704	0.894655	0.0483444
O95210				-0.743685	0.567137	0.714764	0.145837	-2.51498	0.0106309	0.178738	0.747783
O95218				-0.528382	0.283909	0.459366	0.337841	-0.134728	0.784379	0.927795	0.032548
O95232				-0.100442	0.656777	0.782768	0.106367	-0.526504	0.302981	0.683134	0.165494
O95235				-1.27512	0.000971746	0.00687873	2.16249	-0.000194833	0.999528	0.999528	0.000205035
O95239				-1.16291	0.0014949	0.00962608	2.01655	-0.302025	0.363758	0.720971	0.142082
O95248				-1.98038	0.031171	0.0985051	1.00654	-1.26485	0.194788	0.588488	0.230262
O95249				-0.892786	0.24832	0.420949	0.375771	-1.29128	0.202706	0.595643	0.225014
O95251				-1.2667	0.070625	0.175309	0.756196	-0.531972	0.42398	0.755421	0.121811
O95263				-0.68213	0.00876136	0.0384412	1.4152	-0.846179	0.109782	0.480766	0.318066
O95292				0.223431	0.777228	0.865673	0.0626461	-0.711224	0.430447	0.760529	0.118884
O95295				-0.81879	2.36312e-05	0.000319197	3.49594	-0.571922	0.0124226	0.194774	0.710469
O95297				2.19168	0.495146	0.658085	0.181718	1.71229	0.589846	0.846827	0.0722053
O95298	YES	NDUFC2	MIM	-1.50992	0.171467	0.325829	0.48701	-2.59563	0.00990216	0.177564	0.750645
O95299	YES	NDUFA10	-	-1.99513	0.0265299	0.0875884	1.05755	-2.94496	0.00510423	0.121504	0.915409
O95302				-0.00997452	0.989144	0.994458	0.00241355	-0.402846	0.603086	0.853539	0.0687766
O95340				-2.61602	0.0106085	0.0447187	1.34951	-0.299707	0.775757	0.923262	0.034675
O95347				-1.29654	5.86953e-07	1.32889e-05	4.87651	-0.683707	0.0131012	0.201264	0.696234
O95361				-0.418257	0.307518	0.482712	0.316312	0.259279	0.456775	0.776874	0.109649
O95363	YES	FARS2	Matrix	0.369802	0.717937	0.825271	0.0834034	-0.622027	0.4347	0.763792	0.117025
O95365				-1.06273	0.0334165	0.102703	0.988417	0.0800443	0.93661	0.980378	0.00860644
O95372				-1.58422	0.147002	0.294282	0.531236	-0.0724749	0.94517	0.983262	0.00733074
O95373				-1.20433	6.29045e-08	1.89667e-06	5.72201	-0.339971	0.105233	0.473919	0.324296
O95376				0.231771	0.430962	0.598919	0.222632	0.315145	0.07767	0.419125	0.377656
O95379				0.158681	0.84564	0.911085	0.0404411	-0.209171	0.786801	0.929151	0.0319137
O95391				-0.322311	0.19908	0.361355	0.442066	0.170345	0.330644	0.699124	0.155446
O95400				-2.19869	0.0033033	0.0182904	1.73778	-0.895104	0.231885	0.622608	0.205785
O95425				-1.5619	0.00320482	0.0179798	1.74522	-1.3161	0.00990837	0.177564	0.750645
O95429				-0.557499	0.00162431	0.0103235	1.98617	-0.454721	0.00400629	0.109764	0.95954
O95433				-1.09412	0.000254567	0.00231365	2.6357	-0.313384	0.328561	0.699012	0.155515
O95453				0.696963	0.497154	0.659486	0.180794	0.633765	0.54468	0.825847	0.0831004
O95466-2				-0.418328	0.366719	0.538766	0.2686	-0.839836	0.181602	0.57446	0.24074
O95470				-1.60316	0.0421637	0.120722	0.918214	0.614033	0.36184	0.71915	0.143181
O95478				-1.01315	3.96706e-08	1.26192e-06	5.89897	-0.289926	0.0426539	0.334844	0.475157
O95486				-0.170206	0.809956	0.888368	0.0514071	-0.376591	0.59928	0.852725	0.069191
O95487				-0.0149096	0.97036	0.982404	0.00770988	-0.490308	0.322115	0.696965	0.156789
O95562				-2.12579	0.00141078	0.00923392	2.03461	-1.71626	0.0822169	0.423692	0.37295
O95571	YES	ETHE1		-1.74082	0.0672233	0.169309	0.77132	-0.62998	0.402268	0.741372	0.129964
O95573				-0.81728	0.0944521	0.216877	0.663787	-0.523355	0.329569	0.699012	0.155515
O95602				-0.231756	0.643742	0.774415	0.111026	0.796167	0.133921	0.52239	0.282005
O95613				-0.457983	0.00140577	0.00922963	2.03482	-0.33126	0.142236	0.53067	0.275175
O95619				-3.5519	0.0243059	0.08234	1.08439	-0.978536	0.164325	0.559799	0.251968
O95625				-0.639974	0.0210455	0.0740961	1.1302	-0.501242	0.120461	0.497352	0.303336
O95630				-1.05475	0.0909455	0.210475	0.676799	-0.417322	0.44041	0.767771	0.114768
O95671				1.10688	0.257464	0.430822	0.365702	-0.278714	0.81698	0.941469	0.026194
O95674				0.806568	0.517664	0.67598	0.170066	-0.330568	0.8782	0.962878	0.0164287
O95696				-0.88334	0.160991	0.312202	0.505564	-1.55217	0.210727	0.602588	0.21998
O95716				-1.22215	0.163927	0.315553	0.500928	-3.57709	0.00194365	0.070787	1.15005
O95721	YES	SNAP29		-1.94001	0.00077705	0.00573502	2.24147	-1.18634	0.0184366	0.236033	0.627027
O95747				-1.24782	0.0113861	0.0467646	1.33008	-0.814873	0.0443967	0.338779	0.470084
O95757				-0.78664	0.0170168	0.0635565	1.19684	-0.450178	0.224182	0.613322	0.212311
O95758-1				-0.391495	0.1507	0.29902	0.5243	-0.455861	0.112588	0.484572	0.314642
O95759				-1.27503	0.0363375	0.109305	0.96136	-0.254563	0.51626	0.809845	0.0915981
O95772				0.871467	0.516576	0.674698	0.170891	2.13615	0.0769769	0.417424	0.379423
O95777				-1.16022	0.224307	0.391829	0.406903	-1.99241	0.0131535	0.201264	0.696234
O95782				-1.04116	0.0036774	0.0198773	1.70164	-0.528428	0.148877	0.541441	0.266449
O95785				-0.579861	0.586486	0.73061	0.136314	0.0721852	0.930829	0.977934	0.00969045
O95793				-4.04825	0.0522685	0.141083	0.850525	-0.0969446	0.746141	0.913485	0.0392986
O95816				-1.52307	0.00343902	0.0189429	1.72255	-1.03661	0.030628	0.297382	0.526685
O95817				-0.24459	0.54002	0.69293	0.159311	0.0161143	0.972981	0.992149	0.0034231
O95819-3				-0.633599	0.046414	0.129455	0.887881	-1.34945	0.296542	0.678329	0.16856
O95822	YES	MLYCD		-1.3504	0.527526	0.684364	0.164713	-2.38503	0.216817	0.609737	0.214857
O95825				0.200681	0.750364	0.848196	0.0715038	0.783507	0.177974	0.573492	0.241473
O95831	YES	AIFM1	-	0.122482	0.804704	0.884278	0.0534112	0.324571	0.521794	0.812989	0.0899153
O95832				-1.69285	0.126746	0.266653	0.574054	0.541914	0.000563553	0.0319514	1.49551
O95833				-1.575	0.0445524	0.125751	0.900489	-0.534291	0.344417	0.708313	0.149775
O95861				-1.26424	0.0691966	0.17325	0.761327	0.153183	0.735252	0.910285	0.0408226
O95864				-0.14531	0.764705	0.85743	0.0668013	-0.782781	0.186803	0.579196	0.237174
O95865				0.0271434	0.970311	0.982404	0.00770988	-1.40091	0.091265	0.441717	0.354856
O95870				-2.0183	0.026756	0.0880154	1.05544	-0.905832	0.294921	0.676816	0.169529
O95881				-1.17381	0.231832	0.401557	0.396253	-0.935549	0.435152	0.76387	0.116981
O95900	YES	TRUB2	Matrix	-2.60282	0.000428834	0.00354778	2.45004	-5.65851	0.0642292	0.393593	0.404953
O95905				-1.21485	0.170165	0.324162	0.489238	-0.226461	0.620884	0.862357	0.0643129
O95983				0.330559	0.826759	0.897935	0.0467551	0.522626	0.627547	0.865723	0.062621
O95989				-2.05598	0.11997	0.256555	0.59082	-2.75907	0.0637937	0.392224	0.406466
O96000	YES	NDUFB10	Matrix	-0.398067	0.550958	0.702459	0.153379	-1.69239	0.032166	0.305496	0.514994
O96005				-0.18077	0.772262	0.862559	0.0642112	-1.13677	0.14395	0.53391	0.272532
O96008	YES	TOMM40	MOM	-0.420428	0.427933	0.595909	0.22482	-0.23609	0.645669	0.873472	0.058751
O96011	YES	PEX11B		-1.10672	0.000548783	0.00431565	2.36495	0.184346	0.703988	0.897475	0.0469776
O96013				0.770028	0.686705	0.803887	0.094805	-0.0397207	0.987247	0.996032	0.00172671
O96019				-0.76924	0.248435	0.421028	0.375689	0.416277	0.443723	0.769637	0.113714
O96028				-1.23248	0.363515	0.535798	0.270999	-0.761555	0.518964	0.811672	0.0906194
P00156	YES	MT-CYB	MIM	-0.542824	0.686754	0.803887	0.094805	-0.126566	0.879902	0.962878	0.0164287
P00167				0.951471	0.475156	0.64123	0.192986	-0.77613	0.560211	0.833059	0.0793242
P00338				-0.702615	0.12862	0.269139	0.570023	-0.322108	0.575612	0.841035	0.0751859
P00367	YES	GLUD1	Matrix	-0.958091	0.0249609	0.0838002	1.07675	-1.13592	0.0102426	0.178738	0.747783
P00374				-1.57763	0.00222243	0.013396	1.87302	-0.521976	0.239782	0.628885	0.201429
P00387	YES	CYB5R3		-0.293342	0.510073	0.669221	0.17443	0.00556639	0.990729	0.99748	0.0010958
P00390	YES	GSR	Matrix	-1.75492	3.91337e-06	6.85864e-05	4.16376	-0.295931	0.378606	0.729858	0.136762
P00395	YES	MT-CO1	MIM	-1.12049	0.0478738	0.132136	0.878979	-0.974377	0.266916	0.654963	0.183783
P00403	YES	MT-CO2	MIM	0.175723	0.811829	0.889263	0.0509698	-0.663208	0.419956	0.752923	0.123249
P00414	YES	MT-CO3	MIM	-0.700261	0.690981	0.806461	0.0934166	0.683329	0.688717	0.891271	0.0499902
P00441	YES	SOD1		-0.406126	0.482487	0.647237	0.188937	-0.0413133	0.944747	0.983143	0.00738331
P00491				-1.14969	0.000504542	0.00404607	2.39297	-0.505579	0.136132	0.523606	0.280995
P00492				-1.23122	0.017043	0.0635565	1.19684	-0.174708	0.729062	0.908842	0.0415116
P00505	YES	GOT2	-	-0.370874	0.474036	0.640165	0.193708	-0.249338	0.641432	0.872743	0.0591136
P00519				1.30198	0.709294	0.819417	0.086495	1.95423	0.542185	0.825431	0.0833192
P00533				-1.29784	0.000486725	0.00392465	2.4062	-0.297413	0.441051	0.767939	0.114673
P00558				-0.899947	0.000543654	0.0042806	2.3685	-0.248754	0.310915	0.690079	0.161101
P00568				-1.83147	0.005893	0.028707	1.54201	-0.368131	0.530795	0.818691	0.08688
P00918				-2.04687	0.150507	0.29902	0.5243	-0.320436	0.713996	0.901187	0.0451851
P00966				-0.135761	0.856957	0.919076	0.0366486	0.0871452	0.899439	0.966594	0.0147559
P01033				0.096762	0.606175	0.746179	0.127157	0.541184	0.044618	0.339199	0.469545
P01100				0.425119	0.428657	0.596482	0.224403	0.366361	0.182474	0.57446	0.24074
P01111				0.66189	0.635327	0.767379	0.11499	-0.402845	0.818756	0.941867	0.0260104
P01112				-3.57265	0.263486	0.437448	0.359074	-0.520884	0.785044	0.927966	0.0324679
P01130				-0.931593	3.18425e-06	5.73887e-05	4.24117	-0.0327692	0.856819	0.9557	0.0196784
P01891				-1.16557	0.00782118	0.0356151	1.44837	-0.565082	0.171163	0.566759	0.246602
P02452				-0.761175	0.00688013	0.0321752	1.49248	-0.141353	0.639373	0.871252	0.0598562
P02461				-0.778147	0.000200687	0.00193157	2.71409	-0.0565074	0.769904	0.921389	0.035557
P02462				-1.73122	0.197348	0.35944	0.444374	-1.3266	0.381854	0.730759	0.136226
P02511				-1.03364	0.0390079	0.114365	0.941707	-0.0139973	0.968727	0.990278	0.00424287
P02545				0.123374	0.846656	0.911658	0.0401681	1.2153	0.0386897	0.328247	0.483799
P02545-2				-2.19602	0.214875	0.381109	0.418951	1.42089	0.336835	0.704977	0.151825
P02751				-0.356886	0.631446	0.765338	0.116147	0.49035	0.0336954	0.310662	0.507712
P02786				-0.365441	0.365289	0.537226	0.269843	0.27875	0.469296	0.780743	0.107492
P02792				3.3821	0.13665	0.279718	0.55328	2.39621	0.409164	0.745359	0.127635
P02794	YES	FTH1		-1.08082	0.000370374	0.00316259	2.49996	-0.1661	0.528818	0.817485	0.0875202
P02795				-3.31052	0.00012652	0.00131094	2.88242	0.359993	0.42337	0.755156	0.121963
P03886	YES	MT-ND1	MIM	-0.716412	0.619504	0.756485	0.1212	0.648366	0.592038	0.848633	0.0712801
P03897	YES	MT-ND3	MIM	-0.818187	0.00793753	0.0360447	1.44316	-0.295231	0.405895	0.743081	0.128964
P03915	YES	MT-ND5	MIM	-0.159899	0.888808	0.940923	0.0264459	-0.698371	0.56374	0.835662	0.0779693
P03973				-0.104219	0.728992	0.831453	0.0801623	0.60119	0.04889	0.351986	0.453475
P04040	YES	CAT		-0.424026	0.454489	0.622289	0.206008	-0.323414	0.583267	0.844788	0.0732523
P04062				0.111173	0.865725	0.924873	0.0339179	-0.430235	0.549402	0.827688	0.0821333
P04075				-0.944977	0.000113824	0.0012029	2.91977	-0.157277	0.534116	0.819631	0.0863816
P04080				-1.95899	0.00137049	0.00904468	2.04361	-1.47824	0.0220215	0.259437	0.585968
P04083				-1.15887	4.57421e-07	1.06896e-05	4.97104	-0.558589	0.0295317	0.29439	0.531077
P04150				-0.652004	0.181943	0.339372	0.469324	-0.374323	0.464259	0.779848	0.10799
P04156				0.954521	0.247936	0.42052	0.376213	-2.78025	0.392792	0.736534	0.132807
P04179	YES	SOD2	Matrix	-1.60601	0.0343429	0.105094	0.978422	-1.68018	0.0305337	0.297058	0.527159
P04181	YES	OAT	Matrix	-2.3267	0.00649239	0.0308473	1.51078	-1.41572	0.0687281	0.399622	0.398351
P04183				-1.03262	0.000296912	0.00262355	2.58111	-0.0685078	0.789269	0.92958	0.0317132
P04216				-0.7726	0.397422	0.566144	0.247073	-0.969848	0.348917	0.709625	0.148971
P04406				-1.14095	7.91134e-09	2.9607e-07	6.52861	-0.091523	0.625127	0.86445	0.0632601
P04626				0.29057	0.635122	0.767379	0.11499	0.183197	0.879491	0.962878	0.0164287
P04632				-1.5066	0.0290848	0.0941665	1.0261	-0.347652	0.535897	0.821174	0.0855648
P04792				-0.7895	0.0177894	0.0655714	1.18329	0.363039	0.186686	0.579117	0.237234
P04818				-1.42331	0.000236855	0.00220057	2.65746	-0.453794	0.189734	0.582035	0.235051
P04843				-0.470541	0.333523	0.508112	0.294041	0.342541	0.454356	0.775789	0.110256
P04899				-0.490149	0.372838	0.54466	0.263875	-0.0329964	0.955032	0.985643	0.00628036
P04920				-0.941164	0.0721171	0.178178	0.749146	-1.05321	0.0751284	0.411882	0.385227
P05023				-1.14406	4.36955e-06	7.57469e-05	4.12064	-0.480717	0.050378	0.357831	0.446322
P05026				-2.13022	0.000613663	0.00476113	2.32229	-1.2764	0.0494797	0.354623	0.450233
P05067				-0.0960748	0.669598	0.793145	0.100647	0.627666	0.00362028	0.105902	0.975096
P05091	YES	ALDH2	Matrix	-0.475977	0.374725	0.546414	0.262478	-0.331911	0.54834	0.827124	0.0824294
P05114				-1.51468	0.144809	0.291081	0.535986	0.21054	0.819202	0.941867	0.0260104
P05121				0.373218	0.227161	0.395295	0.403079	1.06785	1.40508e-06	0.000318652	3.49668
P05141	YES	SLC25A5	MIM	0.136295	0.830644	0.900572	0.0454816	-0.971749	0.180048	0.573754	0.241274
P05165	YES	PCCA	Matrix	-1.66434	0.186492	0.345404	0.461673	-1.57179	0.144387	0.53391	0.272532
P05166	YES	PCCB	Matrix	-0.768255	0.12202	0.259282	0.586228	-0.765268	0.206042	0.599343	0.222325
P05186				0.645172	0.331425	0.506006	0.295844	0.239044	0.690178	0.891858	0.0497043
P05198				-0.429476	0.271409	0.445716	0.350942	-0.02059	0.958333	0.986597	0.00586021
P05362				-1.85116	0.0465551	0.129791	0.886755	-2.16468	0.397747	0.739221	0.131226
P05386				-3.5018	0.155835	0.305454	0.515054	1.01633	0.762184	0.920099	0.0361654
P05387				-0.888229	0.496713	0.659334	0.180895	0.171606	0.903139	0.968267	0.0140049
P05388				-1.85059	1.62213e-07	4.28826e-06	5.36772	-1.11906	0.000221051	0.0173293	1.76122
P05412				-0.176773	0.725804	0.82902	0.081435	-0.157973	0.776179	0.923262	0.034675
P05423				-1.99849	0.0452916	0.127216	0.895458	-2.19267	0.0421843	0.334844	0.475157
P05455				-1.64518	0.000775766	0.0057322	2.24168	-0.655103	0.0806769	0.420088	0.37666
P05556				-1.14668	0.00117963	0.00804493	2.09448	-0.587181	0.0780167	0.419125	0.377656
P05783				-0.889222	8.20015e-05	0.000918475	3.03693	-0.51887	0.028569	0.293923	0.531766
P05784				1.71337	0.641971	0.772941	0.111854	-2.60173	0.577189	0.84179	0.0747962
P05787				-0.519681	0.00656073	0.031033	1.50818	-0.132172	0.484496	0.789218	0.102803
P06132				-0.782854	0.112893	0.246053	0.608971	0.0771397	0.861949	0.957386	0.0189129
P06280				-0.810216	0.256303	0.429671	0.366864	0.754422	0.29335	0.675968	0.170074
P06396				-0.644575	0.00367636	0.0198773	1.70164	0.172527	0.478032	0.786123	0.104509
P06454				-1.52152	1.30991e-06	2.64561e-05	4.57747	-0.26874	0.460417	0.778393	0.108801
P06493				-0.788875	0.0528495	0.142349	0.846646	-0.206131	0.63477	0.869642	0.0606595
P06576	YES	ATP5F1B	Matrix	-0.547691	0.0565779	0.149581	0.825124	0.140419	0.621058	0.862357	0.0643129
P06703				-2.41966	1.66901e-11	1.14174e-09	8.94243	-1.84164	0.000151553	0.013748	1.86176
P06730				-2.17673	0.00129158	0.00861323	2.06483	-1.47375	0.0682116	0.399	0.399027
P06733				-1.49382	2.8458e-13	2.58643e-11	10.5873	-0.380751	0.0426769	0.334844	0.475157
P06737				-0.867324	0.0475019	0.131623	0.880668	0.079661	0.858399	0.956287	0.0194117
P06744				-1.06745	0.000109408	0.00116397	2.93406	-0.799573	0.00995597	0.177564	0.750645
P06748				-0.736071	0.0128091	0.0510748	1.29179	-0.28358	0.329802	0.699012	0.155515
P06756				-0.320388	0.217758	0.38472	0.414855	-0.302879	0.319218	0.693855	0.158731
P06858				0.156243	0.724782	0.828869	0.0815141	0.952375	0.00752594	0.152683	0.816209
P06865				-1.50596	0.000162638	0.00162179	2.79001	-1.09955	0.00788635	0.156007	0.806856
P07093				-2.18398	0.193237	0.354491	0.450395	-1.0458	0.412906	0.749558	0.125195
P07099				-0.813267	0.030713	0.0975516	1.01077	-1.30421	0.00331088	0.102557	0.989035
P07195	YES	LDHB		-1.49848	9.1399e-06	0.000141824	3.84825	-0.733371	0.0330157	0.308865	0.510231
P07199				1.13062	0.496729	0.659334	0.180895	1.2027	0.393321	0.736534	0.132807
P07203	YES	GPX1		-0.359148	0.638115	0.769901	0.113565	-0.286739	0.707222	0.898219	0.0466178
P07237				-0.795873	0.0182591	0.0668247	1.17506	0.222324	0.487948	0.792245	0.10114
P07305				-2.31823	0.280653	0.45607	0.340968	1.09921	0.556931	0.830626	0.0805945
P07339				-1.31834	0.00466281	0.0236968	1.62531	-0.814033	0.0901925	0.439932	0.356614
P07355				-1.06683	8.10825e-06	0.000128002	3.89278	-0.448078	0.0569053	0.372525	0.428845
P07384				-1.4125	2.24984e-05	0.00030614	3.51408	-0.602713	0.023884	0.268907	0.570398
P07437				-1.46524	0.000519981	0.00413981	2.38302	-0.409773	0.307456	0.687777	0.162552
P07602				-0.446435	0.181366	0.33867	0.470223	0.079197	0.790262	0.930151	0.0314465
P07686				0.345222	0.604149	0.744199	0.128311	0.0798798	0.910632	0.969356	0.0135167
P07711				-0.787057	0.00213798	0.0130037	1.88593	-0.00107579	0.9935	0.997568	0.00105749
P07737				-1.60354	2.24652e-05	0.00030614	3.51408	-0.586256	0.0982081	0.458545	0.338618
P07741				-2.61412	7.35511e-05	0.000834103	3.07878	-0.608635	0.303154	0.683134	0.165494
P07814				-1.07572	1.0087e-07	2.87772e-06	5.54095	-0.418367	0.0353414	0.315938	0.500398
P07858				0.0110604	0.989975	0.994643	0.00233277	-0.500924	0.576538	0.84176	0.0748117
P07900				-1.24688	1.08896e-08	3.94808e-07	6.40361	-0.503496	0.026457	0.280471	0.552112
P07910-2				-0.962849	0.0109025	0.045483	1.34215	-0.174988	0.62737	0.865667	0.0626491
P07919	YES	UQCRH	IMS	-0.412588	0.773042	0.862673	0.0641538	-2.55114	0.0789567	0.420088	0.37666
P07942				-0.551704	0.0275031	0.0897305	1.04706	0.165479	0.465726	0.779848	0.10799
P07947				-1.24055	0.205457	0.36966	0.432198	-0.610049	0.503182	0.801607	0.0960385
P07948				-1.63645	0.044435	0.125587	0.901055	-2.07923	0.0426959	0.334844	0.475157
P07951				-1.82788	1.39899e-14	1.78008e-12	11.7496	-0.530069	2.33187e-06	0.000448708	3.34804
P07951-2				-1.94788	1.65033e-22	3.74978e-20	19.426	-0.538097	6.44415e-05	0.00744006	2.12842
P07954	YES	FH	Matrix	0.247431	0.63922	0.770493	0.113231	0.0924834	0.863383	0.957806	0.0187224
P07992				-0.274737	0.621239	0.75686	0.120984	0.339809	0.573673	0.840523	0.0754504
P07996				-0.308951	0.00228636	0.0136581	1.86461	0.278409	0.000677654	0.0367787	1.4344
P08047				3.38407	0.37775	0.549187	0.26028	-1.39585	0.568858	0.838291	0.0766052
P08069				-1.48123	0.0157851	0.0597768	1.22347	-1.31009	0.0447101	0.339199	0.469545
P08133				-1.45892	5.13198e-09	2.01541e-07	6.69564	-0.763884	0.00156731	0.0619011	1.2083
P08134				-1.87881	0.144196	0.290217	0.537277	-1.44913	0.177776	0.573492	0.241473
P08174				-0.876948	0.0316895	0.0992776	1.00315	-0.719002	0.128128	0.511375	0.291261
P08183				-0.562069	0.223252	0.390868	0.40797	-3.10994	0.261745	0.651454	0.186116
P08195				-0.533735	0.532003	0.688295	0.162225	-0.00675628	0.994692	0.997695	0.0010022
P08236				-0.659018	0.370497	0.542611	0.265511	-1.77657	0.261659	0.651454	0.186116
P08237				-0.940504	0.0351191	0.106801	0.971425	-0.267178	0.574635	0.840961	0.0752241
P08238				-1.12711	3.51649e-06	6.24913e-05	4.20418	-0.171578	0.457596	0.777151	0.109495
P08240				-0.404839	0.465996	0.631831	0.199399	0.0716426	0.891386	0.964869	0.0155316
P08243				-1.07819	0.00150822	0.00968244	2.01402	-1.27943	0.00188044	0.0694231	1.1585
P08397				0.185752	0.493321	0.656598	0.1827	-0.0797965	0.802582	0.937085	0.028221
P08559	YES	PDHA1	Matrix	-1.45372	0.000551221	0.00432947	2.36357	-1.6253	0.000819874	0.0408094	1.38924
P08572				-0.925169	0.110985	0.242974	0.61444	-1.38789	0.0622955	0.388274	0.410862
P08574			MIM	0.552394	0.387564	0.557847	0.253485	0.162213	0.805719	0.938136	0.0277342
P08579				-0.172118	0.89118	0.941829	0.0260279	0.588292	0.677428	0.886324	0.0524075
P08581				-1.0649	0.00125158	0.00842223	2.07457	-0.637321	0.0963452	0.453179	0.34373
P08621				-0.453805	0.379748	0.550876	0.258946	-0.0648303	0.904794	0.968267	0.0140049
P08648				-0.296396	0.342819	0.516216	0.287169	-0.365088	0.301522	0.683134	0.165494
P08651				-0.347008	0.561161	0.710054	0.148709	-0.0734388	0.928589	0.977056	0.0100805
P08670				-1.44213	7.67312e-19	1.43578e-16	15.8429	-0.367492	0.0169359	0.226386	0.64515
P08708				-1.99783	1.65786e-07	4.35838e-06	5.36067	-0.873421	0.0250778	0.273304	0.563354
P08727				-0.80062	0.00620891	0.0297897	1.52593	-0.138727	0.722294	0.906081	0.042833
P08729				-0.638221	0.423094	0.590809	0.228553	0.602356	0.42087	0.752923	0.123249
P08754				-0.754829	0.251098	0.424014	0.37262	-0.732164	0.277315	0.662801	0.178617
P08758				-1.09336	2.3127e-05	0.000313052	3.50438	-0.394848	0.140215	0.528643	0.276838
P08865				-1.79938	1.39434e-05	0.000204396	3.68953	-0.624815	0.106302	0.475469	0.322878
P08913				1.31824	0.213017	0.378868	0.421512	-2.38198	0.346195	0.70893	0.149397
P08962				-0.673889	0.339815	0.513996	0.28904	0.154248	0.766739	0.92084	0.0358158
P09001	YES	MRPL3	Matrix	-0.319308	0.706259	0.818288	0.0870938	-1.32821	0.0926346	0.444282	0.352341
P09012				-1.8881	0.0367729	0.110094	0.958236	-1.11998	0.150443	0.54178	0.266177
P09038-1				-0.705732	0.0586433	0.153598	0.813614	-1.78726	0.0395386	0.331281	0.479803
P09104				-1.18229	0.10181	0.229036	0.640096	-0.807804	0.294483	0.676221	0.169911
P09110	YES	ACAA1		-0.203964	0.745519	0.845302	0.0729881	-0.179896	0.779449	0.924413	0.034134
P09132				-1.50334	0.0124652	0.0500656	1.30046	-1.21403	0.0088524	0.167113	0.77699
P09211				-1.04737	3.56029e-05	0.000452107	3.34476	-0.0583783	0.802288	0.937011	0.0282553
P09234				-1.4836	0.0223619	0.0774978	1.11071	-0.912927	0.136068	0.523606	0.280995
P09382				-0.208139	0.689482	0.80545	0.0939614	0.334293	0.524053	0.814823	0.0889367
P09429				1.9548	0.0976983	0.222064	0.653522	3.3847	0.00338374	0.103821	0.983715
P09471-2				-1.1924	0.454918	0.622406	0.205926	1.30147	0.280216	0.666782	0.176016
P09488				-2.10129	0.0133084	0.0525236	1.27965	0.312528	0.628361	0.866094	0.062435
P09493-3				-1.38451	5.30553e-10	2.59645e-08	7.58562	-0.41317	0.0584108	0.377251	0.42337
P09496-2				-0.792558	0.134653	0.277404	0.556887	-1.26085	0.0538886	0.365981	0.436541
P09497-2				-1.20337	0.381105	0.551813	0.258208	-2.21918	0.106325	0.475469	0.322878
P09525				-1.18689	0.00555111	0.0273557	1.56295	-0.90046	0.0413488	0.334701	0.475343
P09543				-0.955812	0.179134	0.335586	0.474196	-1.10365	0.148885	0.541441	0.266449
P09601				-0.430681	0.419228	0.587214	0.231204	0.136395	0.798448	0.934615	0.0293673
P09622	YES	DLD	Matrix	0.182518	0.765801	0.858205	0.066409	0.73439	0.223286	0.613322	0.212311
P09651-2				-1.0417	0.249535	0.422331	0.374347	0.827041	0.315808	0.691973	0.159911
P09661				-1.09386	0.0102079	0.0433239	1.36327	-0.13444	0.754857	0.916779	0.0377353
P09669	YES	COX6C	MIM	-1.73024	0.256202	0.429628	0.366907	-4.73651	0.0235531	0.267076	0.573365
P09758				0.764075	0.287996	0.463739	0.333726	-0.210527	0.827231	0.944255	0.0249107
P09874				-0.777725	0.0074233	0.0340989	1.46726	0.277615	0.288571	0.673842	0.171442
P09884				-1.11296	0.000107469	0.00114668	2.94056	-0.29019	0.217226	0.609934	0.214717
P09958				-1.95753	0.17925	0.335705	0.474042	-2.13171	0.000641561	0.035736	1.44689
P09960				-1.75752	5.91438e-07	1.3343e-05	4.87475	-0.362787	0.0724028	0.407587	0.38978
P09972				-1.71662	0.0114194	0.046841	1.32937	-0.514253	0.415387	0.75122	0.124233
P0C1Z6				0.242018	0.718994	0.82575	0.0831514	0.606353	0.366652	0.721712	0.141636
P0CG08				-0.0345792	0.964009	0.979716	0.0088998	0.041553	0.973243	0.992149	0.0034231
P0CG12				-0.630681	0.217065	0.383816	0.415877	-1.11226	0.293075	0.675755	0.170211
P0DJ93				-2.59737	0.13514	0.277701	0.556423	-3.17288	0.0762872	0.415976	0.380932
P0DMV9				-1.09415	0.000975931	0.00688345	2.16219	-0.0536482	0.867612	0.95898	0.0181905
P0DN79				-0.880208	0.0359629	0.108589	0.964214	-0.819145	0.115227	0.487146	0.312341
P0DP25				-0.835023	0.179874	0.336476	0.473046	-0.934343	0.203997	0.597501	0.223661
P0DPB6				-0.960198	0.338918	0.513258	0.289664	0.541693	0.020074	0.245589	0.609791
P10109	YES	FDX1	Matrix	0.815432	0.481754	0.646607	0.18936	-1.52602	0.56951	0.838291	0.0766052
P10155				-1.19455	0.00388582	0.020653	1.68502	-0.677284	0.0402089	0.33396	0.476306
P10253				-0.265908	0.724115	0.828579	0.0816661	-1.53706	0.115106	0.487146	0.312341
P10301				-1.05576	7.26535e-05	0.000829841	3.08101	-3.9485	0.134901	0.5235	0.281083
P10321				1.51332	0.464836	0.630955	0.200002	0.448529	0.894025	0.965471	0.0152608
P10398				-1.01153	0.457619	0.624758	0.204288	-1.90717	0.272646	0.658503	0.181442
P10515	YES	DLAT	Matrix	-1.41843	0.00097539	0.00688345	2.16219	-0.180877	0.701	0.896491	0.0474541
P10586				-0.592389	0.501469	0.662961	0.178512	-2.15774	0.0238579	0.268907	0.570398
P10588				-2.35562	0.0604164	0.15727	0.803354	-1.48911	0.206561	0.599386	0.222293
P10589				0.755726	0.584173	0.728584	0.13752	0.803588	0.234002	0.62426	0.204634
P10599				-1.75675	0.0152794	0.0584531	1.23319	-0.943728	0.204501	0.598262	0.223109
P10606	YES	COX5B	Matrix	-0.432544	0.462767	0.629355	0.201104	1.17771	0.0654062	0.394728	0.403702
P10619				-0.717295	0.354694	0.527777	0.27755	0.487304	0.567515	0.837869	0.0768239
P10620	YES	MGST1		-0.4474	0.491032	0.654574	0.184041	0.0591777	0.927219	0.976586	0.0102895
P10644				-0.935086	0.000965985	0.00687427	2.16277	-0.0338683	0.893553	0.965469	0.0152617
P10646				0.467127	0.130337	0.271361	0.566453	0.759356	2.54858e-05	0.00351816	2.45368
P10768				-1.6833	0.0119145	0.0481882	1.31706	-0.370508	0.457983	0.777384	0.109364
P10809	YES	HSPD1	Matrix	-0.183477	0.418046	0.586593	0.231663	0.336133	0.150312	0.54178	0.266177
P10909				0.0109996	0.958123	0.977639	0.00982148	0.762709	3.09571e-05	0.0041825	2.37856
P11021				-0.546565	0.025762	0.0855477	1.06779	-0.449265	0.0778259	0.419125	0.377656
P11047				-0.54684	0.0102513	0.0434503	1.36201	-0.0698241	0.717669	0.903397	0.0441214
P11117				-0.63471	0.46634	0.631941	0.199323	0.298655	0.73794	0.910607	0.040669
P11137				-0.790457	0.117541	0.252704	0.597388	-1.04576	0.340495	0.706559	0.150852
P11142				-1.65987	7.89974e-09	2.9607e-07	6.52861	-0.252237	0.337822	0.705881	0.151269
P11166				-0.249774	0.64265	0.773465	0.111559	0.179798	0.775082	0.923262	0.034675
P11169				2.24722	0.201738	0.3646	0.438183	1.94012	0.240378	0.629442	0.201044
P11171				-1.5034	0.0722228	0.17837	0.748678	-0.409198	0.234205	0.62426	0.204634
P11172				-0.664252	0.275035	0.449814	0.346967	-0.814579	0.180142	0.573754	0.241274
P11177	YES	PDHB	Matrix	-0.873171	0.0590385	0.154378	0.811415	-1.00716	0.0406375	0.33454	0.475552
P11182	YES	DBT	Matrix	-0.266607	0.720296	0.826352	0.0828349	-0.0426627	0.952726	0.985438	0.0063707
P11216				0.0131134	0.982489	0.989844	0.00443324	-0.113272	0.847615	0.95192	0.0213995
P11234				-4.09531	0.006122	0.029524	1.52982	-3.62613	0.00559819	0.125203	0.902385
P11274				-2.61811	0.00811499	0.0366413	1.43603	-0.753122	0.26703	0.654963	0.183783
P11279				-0.724572	0.407014	0.576452	0.239237	1.19406	0.0346551	0.313476	0.503796
P11310	YES	ACADM	Matrix	-0.302348	0.541156	0.6937	0.158828	-0.00670053	0.989496	0.997328	0.00116199
P11387				-0.728089	0.0947981	0.217414	0.662712	-0.523594	0.270157	0.657643	0.18201
P11388				-1.25467	3.94513e-11	2.41336e-09	8.61738	-0.491438	0.0103338	0.178738	0.747783
P11413				-1.03006	4.877e-08	1.52095e-06	5.81789	-0.206807	0.272039	0.658503	0.181442
P11441				-1.06668	0.000611711	0.00475177	2.32314	-0.292908	0.0808421	0.420088	0.37666
P11498	YES	PC	Matrix	-0.693069	0.0063102	0.0301846	1.52021	-0.719827	0.0046927	0.115499	0.937422
P11586				-1.41063	8.34564e-11	4.69867e-09	8.32803	-0.950505	3.67442e-05	0.00466651	2.33101
P11717				-0.390258	0.131025	0.272146	0.565198	-0.668601	0.0137407	0.207317	0.683365
P11766				-0.982175	0.200586	0.363155	0.439908	0.277614	0.66292	0.878661	0.0561786
P11802				-0.513499	0.349806	0.523564	0.28103	0.214386	0.700538	0.896491	0.0474541
P11908				-1.59838	0.100578	0.226827	0.644305	-1.0474	0.210221	0.602588	0.21998
P11940				-2.29182	1.0725e-09	4.83997e-08	7.31516	-0.136828	0.614363	0.858858	0.0660786
P12004				-1.4411	6.32372e-06	0.000104497	3.9809	-0.200902	0.461872	0.779194	0.108354
P12036				-1.91701	0.0959996	0.219221	0.659118	-2.85397	0.0164395	0.22375	0.650237
P12081				-1.54307	0.00117981	0.00804493	2.09448	-0.382894	0.363593	0.720971	0.142082
P12235	YES	SLC25A4	MIM	-2.27523	0.0342567	0.104931	0.979096	-1.57401	0.253258	0.642238	0.192304
P12236	YES	SLC25A6	MIM	-4.74425	0.026939	0.0883551	1.05377	-1.34663	0.47287	0.782979	0.10625
P12268				-1.02471	2.08923e-06	4.00351e-05	4.39756	-0.104943	0.5924	0.848768	0.071211
P12270				-1.20445	5.95108e-17	9.23434e-15	14.0346	-0.47673	5.28434e-05	0.00621399	2.20663
P12277				-1.21795	7.21757e-06	0.000116722	3.93285	-0.387916	0.149258	0.541594	0.266326
P12429				-1.01098	2.97738e-06	5.41203e-05	4.26664	-0.451565	0.0514592	0.360669	0.442891
P12694	YES	BCKDHA	-	-0.643077	0.370041	0.542068	0.265946	-1.31333	0.0412105	0.334701	0.475343
P12814				-1.49433	4.03007e-09	1.62274e-07	6.78975	-0.279177	0.23206	0.622814	0.205642
P12955				-0.808371	0.157244	0.307338	0.512384	-0.702154	0.242781	0.632347	0.199045
P12956				-0.909	0.00179103	0.0112302	1.94961	-0.310607	0.31591	0.691973	0.159911
P13010				-0.816316	0.00249896	0.0145696	1.83655	-0.344758	0.23478	0.624572	0.204417
P13051	YES	UNG	Matrix	2.63321	0.111883	0.244353	0.611982	0.199753	0.906531	0.968267	0.0140049
P13073	YES	COX4I1	MIM	-1.64049	0.0142441	0.0554584	1.25603	-0.892369	0.229378	0.618512	0.208652
P13473-2				-0.859852	0.105805	0.235021	0.628893	-0.532244	0.328886	0.699012	0.155515
P13489				-1.09293	0.0191052	0.0688318	1.16221	-0.501708	0.236333	0.625351	0.203876
P13639				-1.57908	4.8148e-18	8.27885e-16	15.082	-0.501316	0.0027797	0.0938887	1.02739
P13667				-0.918983	0.00407469	0.0213888	1.66981	-0.0203904	0.94831	0.984229	0.00690384
P13674-2				1.43162	0.479244	0.644326	0.190894	-2.84911	0.175062	0.571366	0.243086
P13693				-2.58439	2.86912e-18	5.07036e-16	15.295	-1.06578	0.00386578	0.109487	0.960637
P13726				-0.689232	4.86156e-06	8.31432e-05	4.08017	-0.378534	0.000272454	0.018603	1.73042
P13797				-1.1759	4.95766e-09	1.95905e-07	6.70795	-0.20352	0.232482	0.623174	0.205391
P13798				-1.65697	0.000370965	0.00316259	2.49996	-0.452941	0.283476	0.669919	0.173978
P13804	YES	ETFA	Matrix	-0.497897	0.367318	0.539072	0.268353	-0.110791	0.841465	0.948904	0.0227777
P13807				-0.647961	0.218578	0.38542	0.414066	-1.19407	0.106148	0.475469	0.322878
P13861				-0.526314	0.307226	0.482668	0.316351	-0.0999086	0.840737	0.948833	0.0228102
P13929				-2.54883	7.87576e-06	0.000125264	3.90217	-0.468598	0.208209	0.600806	0.221266
P13984				-0.0733355	0.907413	0.950439	0.0220758	0.0448929	0.941895	0.981816	0.00796989
P13987				-0.0897776	0.737951	0.838964	0.0762567	0.302132	0.737549	0.910607	0.040669
P13995	YES	MTHFD2	Matrix	-2.20891	0.0356887	0.107966	0.966713	-2.80973	0.00842149	0.16059	0.794282
P14174				-2.56119	0.296479	0.472377	0.325711	-0.177586	0.934942	0.979535	0.00898004
P14209				-3.52148	0.0225614	0.0779663	1.10809	-4.98409	0.000730113	0.0386352	1.41302
P14314				-1.07627	0.0145491	0.0564056	1.24868	-0.476434	0.240785	0.629729	0.200846
P14316				2.34801	0.537339	0.690759	0.160673	-3.30287	0.335675	0.704412	0.152173
P14324	YES	FDPS		-2.17814	2.36113e-09	1.00815e-07	6.99647	-1.08964	0.00173317	0.0655098	1.18369
P14384				0.606941	0.705684	0.81792	0.0872892	-0.553865	0.783265	0.927071	0.032887
P14406	YES	COX7A2	MIM	-5.0482	0.0105722	0.0446023	1.35064	-3.33607	0.125288	0.505444	0.296327
P14550				-1.85031	0.0365026	0.109576	0.960285	-0.38138	0.507541	0.802949	0.095312
P14618				-1.19726	0.00520975	0.0259752	1.58544	-0.355539	0.380538	0.729956	0.136703
P14618-2				-0.338221	0.741675	0.842145	0.0746131	-0.615994	0.531318	0.818901	0.0867686
P14625				-0.505767	0.0515191	0.139474	0.855507	-0.286582	0.30179	0.683134	0.165494
P14635				-0.858378	1.81047e-07	4.74e-06	5.32422	-0.086274	0.586058	0.845212	0.0730343
P14678				-1.55161	0.0174804	0.0646949	1.18913	-0.631265	0.282081	0.668617	0.174823
P14735	YES	IDE		-1.81032	0.000395388	0.00333174	2.47733	-0.617376	0.200588	0.593116	0.22686
P14854	YES	COX6B1	IMS	-0.0613902	0.939085	0.967367	0.0144087	-2.70397	0.0247245	0.273044	0.563767
P14866				-0.105584	0.758332	0.853556	0.068768	0.0706173	0.849829	0.95242	0.0211715
P14868				-1.11082	2.4589e-05	0.000329337	3.48236	-0.960754	0.00368305	0.106792	0.971461
P14923				-1.29023	0.000171824	0.00169011	2.77209	-0.858511	0.0121213	0.192425	0.715739
P14927	YES	UQCRB	Matrix	-2.97943	2.04308e-09	8.78247e-08	7.05638	-1.94336	1.48797e-05	0.00224967	2.64788
P15036				0.261915	0.197252	0.35944	0.444374	0.348078	0.0491917	0.353757	0.451295
P15104				-0.87557	0.00433487	0.022458	1.64863	-0.971228	0.052534	0.36253	0.440656
P15121				-1.48105	0.00208744	0.0127517	1.89443	-0.519502	0.102699	0.468154	0.329611
P15144				-0.299838	0.797445	0.878046	0.0564827	0.387126	0.712316	0.901037	0.0452574
P15151				-1.30266	0.139741	0.283605	0.547286	-1.14181	0.131704	0.518869	0.284942
P15170-3				-1.06375	0.000284066	0.00253113	2.59669	-0.750893	0.03051	0.297058	0.527159
P15289				-1.41644	0.116792	0.251279	0.599844	0.632649	0.461558	0.778939	0.108497
P15291				-0.933447	0.00215824	0.0130769	1.8835	-0.386855	0.225548	0.614605	0.211404
P15311				-0.680934	0.0140188	0.0547497	1.26162	-0.279241	0.324867	0.697499	0.156456
P15328				-0.24869	0.687014	0.804044	0.0947202	0.100997	0.859377	0.956686	0.0192306
P15374				-0.693978	0.0405296	0.117418	0.930265	-0.679282	0.263275	0.652281	0.185565
P15407				-0.211552	0.000517157	0.004123	2.38479	-0.0863071	0.67846	0.886723	0.052212
P15408				-0.365571	0.137798	0.281582	0.550395	-0.121747	0.643604	0.872894	0.0590385
P15529				-0.0311506	0.915175	0.955653	0.0196998	-2.28819	0.107316	0.476353	0.322071
P15529-2				-0.0283207	0.989654	0.9945	0.00239521	-0.106988	0.956986	0.986183	0.00604249
P15531				-2.37698	0.0927307	0.213673	0.67025	0.51271	0.679332	0.886872	0.0521391
P15559				-0.999544	0.0170288	0.0635565	1.19684	-0.427906	0.288997	0.673842	0.171442
P15586				-0.654035	0.339034	0.513294	0.289634	0.13899	0.823118	0.943102	0.0254413
P15735				-0.867232	0.429345	0.597309	0.223801	-3.62914	0.224824	0.613533	0.212162
P15848				-0.812478	0.206399	0.370308	0.431437	-3.08288	0.0144883	0.212965	0.671692
P15880				-1.60367	9.67592e-05	0.00105408	2.97713	-0.637006	0.0945892	0.450593	0.346216
P15924				-1.13085	8.56575e-06	0.000133895	3.87324	-0.984334	0.000183992	0.015373	1.81324
P15927				-1.70742	0.00918688	0.0398683	1.39937	0.114175	0.836682	0.947192	0.023562
P16035				0.0630032	0.645196	0.774917	0.110745	0.724082	3.69882e-08	1.11845e-05	4.95138
P16066				-0.00253227	0.997015	0.998741	0.000547121	0.665811	0.347131	0.709035	0.149332
P16070				-1.55614	0.00128335	0.00858535	2.06624	-0.0604883	0.869252	0.95929	0.0180501
P16083				-0.98425	0.166149	0.319059	0.496129	0.600881	0.281489	0.667959	0.17525
P16144				-1.13805	0.095574	0.218406	0.660735	0.0159853	0.981284	0.994121	0.00256075
P16152				-2.4802	9.84179e-07	2.0529e-05	4.68763	-0.295776	0.361422	0.719137	0.143188
P16220				0.24089	0.430973	0.598919	0.222632	-0.926863	0.388142	0.733846	0.134395
P16278				-0.0831601	0.915246	0.955653	0.0196998	-0.284004	0.733757	0.910194	0.040866
P16333				-2.80342	0.0725278	0.178984	0.747186	-0.279922	0.846928	0.95192	0.0213995
P16401				1.35018	0.389119	0.559726	0.252025	2.0684	0.291453	0.674955	0.170725
P16435				-0.526413	0.11441	0.248082	0.605405	-0.843922	0.0201112	0.245589	0.609791
P16455				-1.87058	0.00604957	0.029268	1.53361	-0.0959674	0.821384	0.942498	0.0257196
P16615				-0.666948	0.0641707	0.163956	0.785273	-0.737651	0.0481369	0.351184	0.454465
P16930				-1.51052	0.157507	0.307663	0.511925	0.643804	0.375041	0.728068	0.137828
P16949				-1.14995	4.54756e-07	1.06759e-05	4.9716	-0.285176	0.301194	0.683134	0.165494
P16989				-1.37806	0.00442192	0.0227423	1.64317	-0.83497	0.0453673	0.34133	0.466826
P17026				-0.687124	0.718055	0.825271	0.0834034	1.19874	0.423494	0.755156	0.121963
P17028				-0.835311	0.413464	0.582862	0.234434	-0.93865	0.326365	0.697587	0.156402
P17029				-1.40865	0.0152788	0.0584531	1.23319	-0.269692	0.48402	0.789129	0.102852
P17050				0.234359	0.75109	0.848693	0.0712494	-0.514394	0.583516	0.844788	0.0732523
P17066				-0.695729	0.663554	0.788267	0.103327	0.126445	0.937055	0.980378	0.00860644
P17096				0.530203	0.826115	0.89765	0.046893	0.36943	0.894009	0.965471	0.0152608
P17152	YES	TMEM11	MIM	-0.218896	0.86892	0.92784	0.0325269	-1.0111	0.400333	0.740152	0.130679
P17174				-0.862209	0.107811	0.237746	0.623887	-0.805567	0.165402	0.561659	0.250527
P17252				-0.741376	0.129252	0.269961	0.568699	0.13986	0.782064	0.926167	0.0333107
P17275				-0.257573	0.262111	0.436074	0.36044	-0.0235925	0.912615	0.969683	0.0133702
P17301				-0.75046	0.569791	0.716688	0.14467	-0.380925	0.835997	0.947192	0.023562
P17342				0.445286	0.592212	0.735296	0.133538	-0.029886	0.965151	0.98882	0.00488276
P17405				-0.174979	0.646025	0.775168	0.110604	-0.200856	0.614319	0.858858	0.0660786
P17480				-0.668476	0.106646	0.236044	0.627007	-0.691758	0.125502	0.505444	0.296327
P17535				-1.41389	1.16126e-11	8.03039e-10	9.09526	-0.303725	0.0418085	0.334844	0.475157
P17544				-0.252075	0.907404	0.950439	0.0220758	-1.85331	0.270777	0.658044	0.181745
P17568	YES	NDUFB7	IMS	-1.58741	0.054667	0.145763	0.836353	-0.902104	0.140502	0.528643	0.276838
P17655				-1.18329	0.000107603	0.00114668	2.94056	-0.912781	0.00270707	0.0919245	1.03657
P17676				-0.206179	0.34894	0.522958	0.281533	-0.159574	0.4286	0.759378	0.119542
P17706				-1.14067	0.311919	0.486506	0.312912	-1.31532	0.343356	0.708124	0.149891
P17812				-1.60552	4.96502e-05	0.000603967	3.21899	-0.388548	0.289062	0.673842	0.171442
P17813				-0.724941	0.193202	0.354491	0.450395	-0.734251	0.150436	0.54178	0.266177
P17844				-0.736026	0.000461839	0.00377663	2.4229	-0.118678	0.529763	0.817893	0.0873035
P17858				-1.4051	0.00440389	0.0227046	1.64389	-1.09789	0.0674833	0.396992	0.401218
P17931				-0.817279	0.293784	0.470024	0.32788	-1.8778	0.0334926	0.310662	0.507712
P17980				-1.31009	6.44609e-09	2.48546e-07	6.60459	-0.811238	0.00307834	0.09816	1.00807
P17987				-1.00337	8.76987e-05	0.000970329	3.01308	-0.390927	0.150748	0.542044	0.265965
P18031				-0.564685	0.198901	0.361295	0.442138	-0.456963	0.300619	0.683134	0.165494
P18074				-0.522281	0.660161	0.785239	0.104998	0.551658	0.606646	0.855537	0.0677612
P18077				-0.871503	0.195295	0.35703	0.447295	-0.50431	0.43145	0.7612	0.118501
P18084				-2.09526	0.0193426	0.0694849	1.15811	-1.58257	0.0209694	0.250764	0.600735
P18085				-1.99547	0.000962507	0.00686487	2.16337	-1.05744	0.0523087	0.362225	0.441022
P18124				-0.887589	0.0499737	0.136274	0.865587	-0.758303	0.136539	0.523606	0.280995
P18206				-1.01141	1.18743e-13	1.23843e-11	10.9071	-0.631205	1.85533e-06	0.000406254	3.3912
P18615				-1.25894	0.0516676	0.139817	0.85444	-1.24768	0.119143	0.495455	0.304996
P18621				-2.30706	1.62444e-07	4.28826e-06	5.36772	-0.618907	0.109471	0.480732	0.318097
P18669				-1.08922	0.00117259	0.00802152	2.09574	-0.239567	0.445372	0.76985	0.113594
P18754				0.185122	0.628349	0.762603	0.117701	0.172053	0.671167	0.882749	0.0541628
P18846				-0.223344	0.779788	0.867006	0.0619779	-0.281516	0.761882	0.920099	0.0361654
P18847				0.00927144	0.87746	0.933044	0.0300979	0.19384	0.000203952	0.0166038	1.77979
P18850				-0.39895	0.0561225	0.148833	0.827301	-0.0277178	0.870573	0.959646	0.0178889
P18858				-1.34062	0.000950451	0.0068171	2.1664	-0.293415	0.455366	0.776261	0.109992
P18859	YES	ATP5PF	MIM	-0.10761	0.943911	0.970353	0.0130702	1.00446	0.439448	0.767042	0.115181
P19022				-1.36868	8.13003e-05	0.000913485	3.0393	-0.0293914	0.919613	0.973222	0.0117881
P19075				-0.508304	0.439806	0.606819	0.216941	0.337292	0.588824	0.846319	0.0724659
P19174				-0.553748	0.391988	0.560915	0.251103	-0.895556	0.296247	0.677898	0.168836
P19256				-1.47511	0.121576	0.258944	0.586794	-3.01295	0.0468728	0.34668	0.460071
P19338				-1.25894	1.20456e-05	0.00018074	3.74295	-1.11154	0.00113944	0.0505975	1.29587
P19367				-0.0540348	0.893092	0.943252	0.0253723	-0.584655	0.186893	0.579196	0.237174
P19387				-0.698463	0.170073	0.324162	0.489238	-0.700498	0.387882	0.733846	0.134395
P19388				-0.68852	0.000238543	0.00221068	2.65547	-0.42294	0.0814405	0.422184	0.374498
P19404	YES	NDUFV2	Matrix	-0.507232	0.395033	0.564004	0.248718	-0.16289	0.798025	0.934615	0.0293673
P19447				0.606955	0.577614	0.723098	0.140803	0.54557	0.656688	0.878242	0.0563858
P19525				-1.61361	0.000967912	0.00687873	2.16249	-2.22294	0.0249742	0.273304	0.563354
P19623				-1.15865	0.00503256	0.0252104	1.59842	-0.303964	0.43348	0.763338	0.117283
P19784				-0.426648	0.515518	0.674008	0.171335	0.203294	0.746996	0.913485	0.0392986
P19838				-3.65768	0.000225533	0.00212569	2.6725	-1.74192	0.0790352	0.420088	0.37666
P19971				3.28719	0.0305051	0.0970764	1.01289	0.874957	0.631379	0.867342	0.0618096
P20020				-1.22017	0.0841503	0.19902	0.701103	-0.508206	0.47471	0.784593	0.105356
P20042				-0.405407	0.319136	0.494001	0.306272	-0.0244247	0.953101	0.985438	0.0063707
P20073				-1.12503	1.15238e-05	0.00017332	3.76115	-0.403593	0.0613541	0.387012	0.412276
P20248				-1.19194	0.00345585	0.0190027	1.72118	0.0981366	0.766863	0.92084	0.0358158
P20290				-1.05266	0.000489667	0.00394337	2.40413	-0.572178	0.0695236	0.402805	0.394905
P20336				0.658258	0.495167	0.658085	0.181718	-1.39326	0.591735	0.848581	0.0713067
P20338				-2.18905	0.0115549	0.0472442	1.32565	-1.48285	0.304189	0.683995	0.164947
P20339				-0.868723	0.421173	0.589324	0.229646	0.479862	0.610668	0.856435	0.0673056
P20340-2				0.437078	0.762474	0.855781	0.0676374	0.979846	0.584751	0.844862	0.0732142
P20585				1.75668	0.0341951	0.104793	0.979668	1.11778	0.263217	0.652281	0.185565
P20618				-1.29065	0.000279469	0.0025104	2.60026	-0.773366	0.0529322	0.36298	0.440117
P20645				-1.03504	0.1199	0.256555	0.59082	-0.899507	0.152767	0.543761	0.264592
P20674	YES	COX5A	Matrix	-1.288	0.297708	0.473269	0.324892	-0.655752	0.604862	0.854095	0.0684938
P20700				-0.27921	0.36694	0.538766	0.2686	-0.149251	0.635352	0.870064	0.0604488
P20810-6				-1.43053	1.99834e-05	0.000278804	3.5547	-0.802623	0.018827	0.238312	0.622854
P20908				-0.723723	0.00430502	0.0223397	1.65092	-0.0229062	0.935109	0.979535	0.00898004
P20933				-2.24993	0.0144313	0.0559828	1.25195	-2.59035	0.0851086	0.428564	0.367984
P20962				-1.4154	0.000464164	0.00378591	2.42183	-2.44689	0.178837	0.573754	0.241274
P21266				-0.943642	0.00950003	0.0409202	1.38806	0.155478	0.584472	0.844862	0.0732142
P21281				-0.0582345	0.905523	0.949866	0.0223377	-0.0727891	0.888669	0.964529	0.0156847
P21283				-1.9696	0.0212593	0.07456	1.12749	-0.356977	0.62144	0.862357	0.0643129
P21291				-0.531451	0.218085	0.385083	0.414446	-0.36074	0.512746	0.807324	0.0929521
P21333-2				-0.919815	3.99715e-14	4.79809e-12	11.3189	-0.630671	4.80567e-07	0.000122064	3.91341
P21399				-0.558188	0.260647	0.43489	0.361621	0.140378	0.74797	0.913696	0.0391983
P21580				-0.366993	0.480653	0.645948	0.189802	-0.212384	0.681902	0.887857	0.051657
P21589				-0.349385	0.633461	0.766531	0.11547	-1.78189	0.221644	0.612547	0.212861
P21675-4				-0.603796	0.853696	0.917001	0.0376302	-0.59039	0.808699	0.938256	0.0276786
P21796	YES	VDAC1	MOM	-0.664839	0.207993	0.371805	0.429685	0.257504	0.599249	0.852725	0.069191
P21912	YES	SDHB	Matrix	-1.24191	0.0295571	0.0952184	1.02128	-2.20634	0.000706704	0.0377107	1.42354
P21926				0.253885	0.666527	0.790213	0.102256	0.238881	0.646334	0.873472	0.058751
P21953	YES	BCKDHB	-	-0.407722	0.756442	0.852927	0.0690881	-2.532	0.0371746	0.322045	0.492083
P21964	YES	COMT		-0.338766	0.6338	0.766731	0.115357	-0.829512	0.265554	0.654352	0.184189
P21980				-0.425534	0.386163	0.556943	0.254189	-0.00912828	0.982913	0.99422	0.00251751
P22033	YES	MMUT	Matrix	0.305901	0.646023	0.775168	0.110604	0.20597	0.758678	0.91843	0.0369539
P22059				-1.07694	0.0339298	0.10408	0.982633	-0.309605	0.52491	0.815357	0.0886522
P22061				0.209578	0.666626	0.790213	0.102256	-0.753043	0.243453	0.633317	0.198379
P22087				-0.960826	0.486074	0.650017	0.187075	-0.177536	0.809106	0.938256	0.0276786
P22102				-1.86403	1.27718e-09	5.64266e-08	7.24852	-1.01256	0.000100056	0.010085	1.99632
P22234	YES	PAICS		-1.27592	1.59778e-07	4.27103e-06	5.36947	-0.441302	0.0792564	0.420088	0.37666
P22307	YES	SCP2		-1.05386	0.108038	0.238164	0.623124	-1.56301	0.0288561	0.293926	0.531762
P22314				-1.23691	1.71349e-09	7.51806e-08	7.12389	-0.391575	0.03612	0.317236	0.498618
P22392-2				-1.35958	0.0367315	0.110021	0.958524	-0.0012252	0.998178	0.998968	0.000448423
P22415				0.128971	0.89359	0.943415	0.0252972	-0.801851	0.401706	0.741372	0.129964
P22570	YES	FDXR	Matrix	0.0645096	0.937965	0.966995	0.0145758	-0.884553	0.32971	0.699012	0.155515
P22626				-0.956799	0.000324197	0.00282928	2.54832	-0.836166	0.00284572	0.0946089	1.02407
P22692				-0.863593	0.0973756	0.221568	0.654493	0.615078	0.00678669	0.141935	0.84791
P22694				-1.57283	3.77629e-76	6.0062e-73	72.2214	-0.586585	0.324684	0.697499	0.156456
P22695	YES	UQCRC2	Matrix	-0.0649394	0.899498	0.947042	0.0236308	-1.38309	0.0115145	0.186523	0.729268
P22736				-0.798438	0.000257312	0.00233193	2.63228	-0.173235	0.372887	0.725661	0.139266
P22830	YES	FECH	Matrix	0.0796873	0.916132	0.955959	0.0195607	0.359003	0.642022	0.872894	0.0590385
P23025				-1.21776	0.545411	0.697371	0.156536	0.670111	0.716024	0.902492	0.0445566
P23142				-0.519113	0.274448	0.4492	0.34756	0.663835	0.0970031	0.455262	0.341739
P23193				-1.36596	0.010716	0.0449485	1.34728	-0.151094	0.772002	0.921642	0.0354377
P23229				-0.539174	0.329148	0.50398	0.297587	0.0290178	0.959397	0.986597	0.00586021
P23246				-1.03584	0.000734491	0.00550392	2.25933	-0.700863	0.0328815	0.308416	0.510863
P23258				-0.637866	0.312667	0.486949	0.312517	-0.283289	0.662885	0.878661	0.0561786
P23284				-1.18898	0.00776312	0.0354297	1.45063	-0.931426	0.0319144	0.304747	0.516061
P23368	YES	ME2	Matrix	-1.37733	0.00423621	0.0220546	1.6565	-0.609962	0.232758	0.623174	0.205391
P23381				-1.31537	0.0132388	0.0523296	1.28125	-0.432796	0.233482	0.624258	0.204636
P23396				-0.864551	0.025033	0.0839535	1.07596	-0.604545	0.0800939	0.420088	0.37666
P23434	YES	GCSH	Matrix	-1.97107	0.351035	0.524245	0.280466	-0.159752	0.938668	0.980998	0.00833188
P23497				-1.28324	0.525893	0.682941	0.165617	1.04994	0.474586	0.784592	0.105356
P23526				-1.93012	2.51373e-09	1.06616e-07	6.97218	-1.0707	0.00111235	0.0497483	1.30322
P23528				-1.51109	0.00119172	0.00810015	2.09151	0.0604761	0.873417	0.960925	0.0173105
P23588				-1.61379	1.37905e-07	3.81458e-06	5.41855	-0.780726	0.00644055	0.13724	0.862519
P23634				-0.788182	0.0800365	0.191634	0.717527	-1.13845	0.0178777	0.233107	0.632445
P23743				-0.700209	0.556417	0.706149	0.151104	1.33731	0.181654	0.57446	0.24074
P23786	YES	CPT2	Matrix	-0.225754	0.696016	0.810702	0.0911388	-0.383766	0.51529	0.809323	0.0918781
P23919	YES	DTYMK		-0.800002	0.133602	0.276178	0.558811	-0.680306	0.222362	0.613307	0.212322
P23921				-1.34678	7.80621e-07	1.67451e-05	4.77611	-0.0935111	0.706972	0.898219	0.0466178
P24468				-0.643285	0.165506	0.318112	0.49742	-0.634763	0.337703	0.705863	0.15128
P24534				-2.73614	3.12842e-07	7.68457e-06	5.11438	-1.31831	0.00231922	0.0813648	1.08956
P24539	YES	ATP5PB	MIM	-0.755735	0.244827	0.416802	0.38007	-1.09286	0.186415	0.579008	0.237315
P24666				0.00250809	0.998044	0.998829	0.000508857	-0.686575	0.505709	0.802949	0.095312
P24752	YES	ACAT1	Matrix	-0.684148	0.171689	0.32612	0.486623	0.129857	0.784462	0.927795	0.032548
P24844				-1.28372	1.05476e-07	2.9824e-06	5.52543	-0.14841	0.317875	0.693777	0.15878
P24928				-0.825424	0.000165789	0.00164292	2.78438	-0.354307	0.0804057	0.420088	0.37666
P24941				-1.86172	4.25486e-05	0.000525619	3.27933	-0.255988	0.400382	0.740152	0.130679
P25054				-1.25716	0.152571	0.301165	0.521196	-2.2054	0.0196042	0.244091	0.612448
P25098				-1.42229	0.505293	0.666343	0.176302	-0.758002	0.526127	0.816249	0.0881773
P25205				-1.10136	2.66949e-07	6.69174e-06	5.17446	-0.359321	0.0706544	0.403382	0.394283
P25325	YES	MPST		-2.36245	0.0409498	0.117997	0.928129	0.118464	0.841098	0.948833	0.0228102
P25391				-0.596525	0.0183886	0.0671576	1.1729	0.427418	0.0517856	0.361361	0.442059
P25398				-1.77689	5.95106e-06	9.88528e-05	4.00501	-0.372015	0.206463	0.599386	0.222293
P25440				-0.177739	0.777885	0.865951	0.0625067	-0.274633	0.688782	0.891271	0.0499902
P25445				0.767682	0.595999	0.738411	0.131702	1.41894	0.277093	0.662801	0.178617
P25490				-0.994191	5.34549e-06	8.97309e-05	4.04706	-0.268563	0.276684	0.662769	0.178638
P25685				-1.02902	0.0101248	0.0430288	1.36624	0.492195	0.145781	0.536333	0.270565
P25686				0.101595	0.946131	0.971636	0.0124964	0.103029	0.941526	0.981775	0.00798803
P25705	YES	ATP5F1A	Matrix	-0.264927	0.371008	0.542984	0.265213	-0.445155	0.144324	0.53391	0.272532
P25786				-1.41039	0.000658903	0.00499635	2.30135	-0.953247	0.0303795	0.297058	0.527159
P25787				-1.32323	0.0143932	0.055869	1.25283	0.0150398	0.973535	0.992152	0.00342179
P25788				-1.61078	0.00352527	0.0193177	1.71404	-0.838714	0.134722	0.5235	0.281083
P25789				-0.918017	0.00844226	0.0376622	1.42409	-0.189427	0.603097	0.853539	0.0687766
P26006				-1.04724	0.0379276	0.112283	0.949686	-0.0831455	0.860795	0.957225	0.018986
P26012				2.26449	0.318866	0.493901	0.30636	1.3193	0.559856	0.832986	0.0793623
P26038				-0.796226	0.000249341	0.00228574	2.64097	-0.330877	0.160716	0.555551	0.255276
P26196				-0.646722	0.0358014	0.108255	0.965552	-0.32628	0.310286	0.689979	0.161164
P26358				0.25118	0.682721	0.80123	0.0962428	0.862204	0.38999	0.734093	0.134249
P26368				-0.709077	0.00840008	0.0375252	1.42568	-0.377539	0.269542	0.65704	0.182408
P26373				-0.815435	0.0673098	0.169393	0.771105	-1.25929	0.0195392	0.243761	0.613036
P26374				-3.2518	0.10175	0.229036	0.640096	-0.767148	0.786925	0.929151	0.0319137
P26440	YES	IVD	Matrix	-0.991038	0.13539	0.278124	0.555762	-1.72305	0.051296	0.359922	0.443792
P26447				-1.83072	1.03538e-06	2.14563e-05	4.66845	-0.470006	0.19204	0.58543	0.232525
P26572				0.677636	0.554621	0.704995	0.151814	-0.125087	0.610365	0.856435	0.0673056
P26583				0.584096	0.777694	0.865889	0.0625378	0.252848	0.898791	0.966594	0.0147559
P26599				-0.104985	0.760436	0.854477	0.0682996	0.25007	0.49033	0.794303	0.100014
P26639				-1.07383	1.10034e-06	2.25093e-05	4.64764	-0.473219	0.0356445	0.316597	0.499493
P26640				-0.529548	0.0907896	0.21019	0.677388	0.12901	0.661103	0.878566	0.0562256
P26641				-1.772	2.11095e-11	1.41367e-09	8.84965	-0.406458	0.0854438	0.428569	0.367979
P26885				-1.51755	0.125462	0.264915	0.576893	0.247617	0.770766	0.921533	0.0354891
P27105	YES	STOM		-1.05405	0.0413876	0.119036	0.924322	-0.304666	0.497571	0.798276	0.0978469
P27144	YES	AK4	Matrix	-2.25	0.0274949	0.0897305	1.04706	-2.23598	0.051606	0.360901	0.442612
P27338	YES	MAOB	MOM	2.89628	0.115916	0.25024	0.601643	2.47572	0.246958	0.63851	0.194832
P27348				-1.49769	5.85013e-07	1.32889e-05	4.87651	-0.187441	0.3847	0.732487	0.1352
P27448				-0.865685	0.775897	0.864553	0.0632084	-0.949511	0.756645	0.917266	0.0375047
P27449				-2.31124	0.00577553	0.0282646	1.54876	-0.235808	0.741743	0.91272	0.0396624
P27540				-1.45169	0.0244287	0.0826238	1.08289	-0.316593	0.492926	0.795648	0.099279
P27635				-0.795328	0.00119828	0.00813604	2.08959	-0.388957	0.119595	0.49587	0.304632
P27658				-0.0399827	0.812665	0.889263	0.0509698	-0.437186	0.373637	0.726231	0.138925
P27694				-1.1652	0.00183478	0.0114665	1.94057	-0.0576543	0.85728	0.955711	0.0196734
P27695	YES	APEX1	Matrix	-0.958272	0.0539845	0.144549	0.839985	-0.767891	0.150004	0.54178	0.266177
P27701				0.852039	0.334875	0.50944	0.292907	-0.328148	0.802647	0.937085	0.028221
P27708				-0.728083	0.0123514	0.049671	1.3039	-0.0211113	0.941181	0.98175	0.00799909
P27797				-0.893881	0.0305145	0.0970764	1.01289	-0.546233	0.177886	0.573492	0.241473
P27816				-0.585547	0.162424	0.313323	0.504008	-0.00372741	0.992767	0.99748	0.0010958
P27816-4				-0.436603	0.784105	0.869982	0.0604897	1.12623	0.510956	0.805305	0.0940396
P27824				-0.604476	0.139975	0.283708	0.547128	-0.110405	0.805356	0.938136	0.0277342
P28062				-0.270348	0.830961	0.900763	0.0453895	-1.38002	0.148411	0.541303	0.26656
P28066				-1.05507	3.0423e-05	0.000391804	3.40693	-0.18084	0.402451	0.741372	0.129964
P28070				-0.750145	0.0700315	0.17438	0.758503	-0.595539	0.170855	0.566532	0.246776
P28072				-0.567081	0.0717892	0.177575	0.750618	-0.117768	0.721494	0.905611	0.0430583
P28074				-1.40196	1.07383e-05	0.000164224	3.78456	-0.320192	0.292356	0.675078	0.170646
P28288	YES	ABCD3		0.49339	0.298538	0.474301	0.323946	0.0382479	0.945401	0.983341	0.00729585
P28290				-0.49119	0.309322	0.484263	0.314919	-0.6177	0.210035	0.602588	0.21998
P28300				0.203304	0.413107	0.582747	0.23452	0.500818	0.00416119	0.113286	0.945824
P28331	YES	NDUFS1	Matrix	-1.08157	0.00244894	0.0143596	1.84286	-0.410399	0.256214	0.64613	0.18968
P28340				-1.33177	0.000735586	0.00550564	2.25919	-0.606668	0.00765364	0.153314	0.814418
P28370				-0.75497	0.205163	0.369339	0.432575	-0.897037	0.210706	0.602588	0.21998
P28482				-1.25512	0.157936	0.308156	0.511229	-0.987556	0.292701	0.675215	0.170558
P28702				-0.795848	0.275161	0.449903	0.346881	-1.29654	0.0653579	0.394728	0.403702
P28715				-0.762171	0.0507971	0.138048	0.85997	0.0544888	0.771621	0.921533	0.0354891
P28799				-0.348825	0.222203	0.389437	0.409563	-0.184348	0.603664	0.853539	0.0687766
P28827				-0.392295	0.172606	0.327113	0.485302	-1.07131	0.0925559	0.444282	0.352341
P28838	YES	LAP3		-0.645624	0.0957981	0.218839	0.659875	-0.3635	0.355055	0.71376	0.146448
P29083				0.605141	0.568734	0.715642	0.145304	0.749513	0.505501	0.802949	0.095312
P29084				-0.518703	0.265653	0.439782	0.356763	-0.0985495	0.868897	0.959065	0.018152
P29144				-0.376763	0.404949	0.574398	0.240787	-0.212544	0.64322	0.872894	0.0590385
P29218				0.588398	0.51594	0.674145	0.171247	-0.499494	0.713259	0.901187	0.0451851
P29279				0.505715	5.0231e-07	1.16631e-05	4.93319	0.833075	2.4628e-18	2.60646e-15	14.5839
P29317				0.0263335	0.949075	0.973382	0.0117167	0.0377098	0.933145	0.978932	0.00924747
P29353				-0.836322	0.185438	0.344238	0.463141	-0.22008	0.706902	0.898219	0.0466178
P29401				-1.34833	9.51985e-13	7.76478e-11	10.1099	-0.485474	0.00805039	0.15633	0.805958
P29692				-2.55335	2.22701e-07	5.75944e-06	5.23962	-0.834984	0.0299151	0.29559	0.52931
P29692-3				-2.89257	0.117994	0.253359	0.596264	-0.598652	0.76481	0.92084	0.0358158
P29966				-1.58615	0.0227507	0.0783224	1.10611	-0.113733	0.852271	0.953133	0.0208465
P29992				-0.125038	0.881417	0.935688	0.0288689	-0.459503	0.585421	0.845038	0.0731238
P30038	YES	ALDH4A1	Matrix	-0.726237	0.635204	0.767379	0.11499	-2.0715	0.148717	0.541441	0.266449
P30040				-1.11823	0.0497357	0.135802	0.867094	-0.931364	0.118017	0.492708	0.30741
P30041	YES	PRDX6		-1.08058	0.000177432	0.00173933	2.75962	-0.501132	0.0886202	0.437588	0.358935
P30043				-0.779394	0.194558	0.356401	0.448061	0.036083	0.946294	0.983625	0.00717044
P30044	YES	PRDX5	Matrix	-1.01886	0.1365	0.279686	0.553329	-0.583777	0.327152	0.697822	0.156255
P30046				-0.850031	0.147798	0.295295	0.529744	0.0943906	0.850594	0.95242	0.0211715
P30048	YES	PRDX3	Matrix	-1.40874	0.0569077	0.15004	0.823793	0.376315	0.591449	0.848362	0.0714188
P30049	YES	ATP5F1D	MIM	-1.48425	0.0298285	0.0958429	1.01844	-1.28251	0.0471941	0.348063	0.458342
P30050				-1.91824	6.78133e-06	0.000110907	3.95504	-0.750567	0.0649865	0.394728	0.403702
P30084	YES	ECHS1	Matrix	-0.262135	0.70728	0.818576	0.086941	-0.316228	0.660163	0.878566	0.0562256
P30085				-1.81446	0.00149172	0.00961529	2.01704	-1.76396	0.0260379	0.27922	0.554053
P30086				-1.55909	2.63183e-05	0.00034666	3.4601	-0.33048	0.314497	0.691806	0.160016
P30101				-0.591237	0.12328	0.261312	0.582841	0.276391	0.434889	0.76387	0.116981
P30153				-1.27277	8.24841e-06	0.000129892	3.88642	0.147229	0.495425	0.796826	0.0986365
P30260				-1.10117	0.00379239	0.0203433	1.69158	-0.717124	0.0548787	0.368183	0.433936
P30405	YES	PPIF	Matrix	-2.07247	0.0222917	0.0773282	1.11166	-0.0229572	0.980403	0.993863	0.00267348
P30408				-0.191135	0.85384	0.917001	0.0376302	0.801297	0.402142	0.741372	0.129964
P30419				-0.516699	0.417572	0.586127	0.232008	0.275815	0.565626	0.836842	0.0773565
P30519				-0.233958	0.711999	0.8212	0.0855511	0.0790109	0.914188	0.970102	0.0131826
P30520				-1.50792	4.67033e-05	0.000574713	3.24055	-0.641711	0.0421966	0.334844	0.475157
P30530				0.271792	0.48864	0.652409	0.18548	0.198692	0.638271	0.871252	0.0598562
P30533				-0.344583	0.464115	0.630494	0.200319	-0.399282	0.4082	0.744633	0.128058
P30536	YES	TSPO	MOM	1.73219	0.20605	0.370031	0.431762	0.356845	0.854974	0.954313	0.0203092
P30566				-0.821522	0.0237931	0.0809909	1.09156	-0.736305	0.156675	0.551131	0.258745
P30622				-1.29052	0.00670119	0.0315436	1.50109	-0.00440993	0.991911	0.99748	0.0010958
P30626				-1.74438	4.80198e-10	2.38673e-08	7.6222	-0.924619	0.0822881	0.423692	0.37295
P30740				-1.87657	0.00246031	0.014413	1.84125	-0.70654	0.228271	0.618336	0.208775
P30825				-0.327344	0.409996	0.579386	0.237032	-1.94757	0.150271	0.54178	0.266177
P30837	YES	ALDH1B1	Matrix	-1.41919	0.00674966	0.0316676	1.49938	-0.118658	0.805772	0.938136	0.0277342
P30838				-0.818067	0.140389	0.284262	0.546281	-0.75743	0.19383	0.588488	0.230262
P30876				-0.559386	0.071396	0.176857	0.752378	-0.505906	0.185842	0.578933	0.237372
P31040	YES	SDHA	Matrix	-1.00412	0.00191571	0.0118905	1.9248	-0.785762	0.0158891	0.222375	0.652914
P31150				-1.39792	0.0232527	0.0797485	1.09828	-0.785412	0.233755	0.62426	0.204634
P31153				-1.5858	2.62627e-14	3.21314e-12	11.4931	-0.485422	0.00179432	0.0671079	1.17323
P31327	YES	CPS1	Matrix	-1.1988	1.30723e-08	4.69864e-07	6.32803	-0.935654	1.25601e-05	0.00204503	2.6893
P31350				-1.36826	5.08556e-36	2.15695e-33	32.6662	-0.312825	9.29149e-05	0.00951628	2.02153
P31431				-1.08624	0.0380062	0.112411	0.949191	0.130704	0.399358	0.739517	0.131052
P31483				-0.56971	7.05354e-08	2.09695e-06	5.67841	-0.964765	0.000450594	0.0274781	1.56101
P31689				-1.06434	0.000130693	0.00134542	2.87114	-0.331567	0.228039	0.618336	0.208775
P31930	YES	UQCRC1	Matrix	-0.34777	0.434903	0.602275	0.220205	-0.178764	0.703573	0.897306	0.0470594
P31937	YES	HIBADH	Matrix	-2.00269	0.00140104	0.00920807	2.03583	-0.620691	0.277164	0.662801	0.178617
P31939				-1.51479	1.94053e-10	1.08295e-08	7.96539	-0.917154	0.000243707	0.0176865	1.75236
P31942				-0.83	0.0371803	0.110896	0.955084	-0.507702	0.227628	0.617972	0.209031
P31943				-0.250717	0.524076	0.682114	0.166143	-0.0753004	0.849009	0.952007	0.0213599
P31946				-1.22925	0.000194404	0.00187963	2.72593	0.0829035	0.728346	0.908644	0.0416062
P31947				-1.84598	0.000301903	0.00266395	2.57447	-0.33857	0.318251	0.693855	0.158731
P31948				-0.758877	0.00136493	0.00901735	2.04492	-0.246791	0.264073	0.652985	0.185097
P31949				-1.67095	1.75678e-06	3.44958e-05	4.46223	-0.552252	0.152125	0.542692	0.265447
P32004-2				-0.848602	0.000649084	0.00494514	2.30582	0.0296316	0.894749	0.96556	0.0152207
P32119	YES	PRDX2		-1.38601	0.0014096	0.00923392	2.03461	-0.463228	0.278432	0.664342	0.177608
P32320				-1.41708	0.341111	0.514807	0.288356	2.34819	0.0591474	0.378832	0.421553
P32322	YES	PYCR1	Matrix	-1.78706	0.00971854	0.0416265	1.38063	-1.14703	0.110011	0.480766	0.318066
P32455				-1.09267	0.00688313	0.0321752	1.49248	-0.10499	0.725517	0.907253	0.0422716
P32780				-1.14858	0.252172	0.425097	0.371512	-1.43882	0.135792	0.523606	0.280995
P32856				-3.68686	0.00024886	0.00228463	2.64118	-3.26917	0.0097098	0.175824	0.754922
P32969				-1.66262	0.00219693	0.0132608	1.87743	-0.20824	0.690479	0.891893	0.0496872
P33121	YES	ACSL1	MOM	-3.61172	0.00168709	0.0106481	1.97273	-0.650547	0.347675	0.709035	0.149332
P33176				-1.37975	2.80213e-09	1.18061e-07	6.92789	-0.881163	0.000144321	0.0132836	1.87668
P33240				-0.465016	0.493635	0.656598	0.1827	0.0879701	0.882948	0.962878	0.0164287
P33316	YES	DUT	Matrix	-1.03823	0.00101209	0.00709132	2.14927	-0.36218	0.251714	0.641947	0.192501
P33527				-0.768627	0.0284016	0.0921894	1.03532	-0.604166	0.0902233	0.439932	0.356614
P33552				-1.69037	1.49146e-15	2.06276e-13	12.6856	-0.19909	0.127994	0.511375	0.291261
P33897	YES	ABCD1		-1.33715	0.0255861	0.0851934	1.06959	0.0507347	0.932458	0.978534	0.00942408
P33991				-0.947395	4.53589e-06	7.82041e-05	4.10677	-0.500001	0.0262349	0.279935	0.552943
P33992				-0.524981	0.0501314	0.136531	0.864769	0.0771907	0.752133	0.915498	0.0383426
P33993				-1.02058	1.27747e-07	3.5646e-06	5.44799	-0.342878	0.0726735	0.407927	0.389418
P34059				0.239978	0.930108	0.963452	0.0161699	0.351959	0.90938	0.969049	0.0136543
P34741				-1.37273	1.44112e-08	5.12202e-07	6.29056	-0.861769	3.64455e-05	0.00466651	2.33101
P34896				-1.01789	0.0155709	0.0592123	1.22759	-0.781253	0.0206918	0.248379	0.604885
P34897	YES	SHMT2	-	-0.670845	0.101153	0.22788	0.642294	-1.1891	0.00350824	0.105129	0.978277
P34932				-1.30597	7.56557e-08	2.22834e-06	5.65202	-0.417127	0.0827702	0.423692	0.37295
P34949				0.218929	0.618764	0.755871	0.121552	-0.917021	0.330953	0.699336	0.155314
P35052				-0.0635016	0.751834	0.849134	0.0710238	0.484733	0.000161258	0.0138377	1.85894
P35221				-1.12982	6.56803e-12	4.78996e-10	9.31967	-0.49045	0.00283664	0.0946089	1.02407
P35222				-0.62431	0.0560403	0.148739	0.827575	-0.670466	0.045998	0.343228	0.464417
P35232	YES	PHB	MIM	-1.15225	0.0311892	0.0985051	1.00654	-0.0862549	0.861824	0.957386	0.0189129
P35237				-0.811836	0.0043882	0.0226605	1.64473	-0.813472	0.0105826	0.178738	0.747783
P35240				1.01895	0.588214	0.731649	0.135697	-0.254746	0.889146	0.964529	0.0156847
P35241				-1.11872	0.0138935	0.0544704	1.26384	0.102715	0.810255	0.938377	0.0276226
P35249				-2.23514	2.97934e-09	1.24701e-07	6.90413	-0.664095	0.0415346	0.334701	0.475343
P35250				-1.62691	0.000587225	0.00458396	2.33876	-1.20112	0.018896	0.238312	0.622854
P35251				-0.814223	0.0855381	0.200691	0.697472	-0.0852362	0.83265	0.946838	0.0237243
P35268				-1.6286	0.000111771	0.00118515	2.92623	-0.549876	0.190972	0.584139	0.233484
P35269				-1.51111	0.11992	0.256555	0.59082	-0.45747	0.491667	0.795351	0.0994412
P35270	YES	SPR		-1.3649	0.0429872	0.122529	0.911761	-0.170281	0.738866	0.910629	0.0406585
P35354				2.89986	0.104984	0.234025	0.630738	0.0269618	0.991262	0.99748	0.0010958
P35555				-0.291728	0.0362389	0.109163	0.961925	0.218095	0.0384561	0.327341	0.485
P35573				-0.707517	0.127131	0.2671	0.573326	-0.831793	0.0550987	0.368679	0.433352
P35579				-1.16361	1.48759e-25	3.94334e-23	22.4041	-0.4821	9.26719e-06	0.0015486	2.81006
P35580				0.0548859	0.840144	0.907623	0.0420945	-0.0551665	0.846879	0.95192	0.0213995
P35606				-1.28466	1.25149e-06	2.53566e-05	4.59591	-0.687404	0.0146969	0.214541	0.66849
P35609-2				0.293318	0.665432	0.789636	0.102573	1.00146	0.138862	0.527087	0.278118
P35610				-1.59285	0.043246	0.123101	0.909738	-0.698339	0.298793	0.68078	0.166993
P35611				-0.487306	0.0614234	0.159046	0.798477	-1.11392	0.0707061	0.403382	0.394283
P35613				-0.225387	0.634081	0.766779	0.11533	-1.44389	0.00360084	0.105902	0.975096
P35637				-1.31084	3.82027e-07	9.24127e-06	5.03427	-0.64066	0.0374499	0.323107	0.490654
P35658				-0.497824	0.175838	0.331069	0.480081	-0.566174	0.140402	0.528643	0.276838
P35659				-1.1731	0.033029	0.101812	0.992201	-0.1267	0.82305	0.943102	0.0254413
P35754				1.18309	0.716612	0.824427	0.0838478	-0.00400072	0.999061	0.999376	0.000271084
P35813				0.489926	0.764884	0.857478	0.066777	0.778912	0.638635	0.871252	0.0598562
P35914	YES	HMGCL	Matrix	-0.395899	0.7118	0.821119	0.0855939	0.236483	0.816412	0.941469	0.026194
P35998				-1.34723	4.19449e-07	1.00321e-05	4.99861	-0.477048	0.0442978	0.338497	0.470445
P36268				-0.0565037	0.962702	0.978701	0.00934997	-0.665882	0.633369	0.868285	0.0613377
P36404	YES	ARL2	IMS	-1.13267	0.00821993	0.03701	1.43168	-0.673233	0.13129	0.518466	0.28528
P36405				-0.722094	0.305737	0.48134	0.317548	0.361794	0.649197	0.874873	0.058055
P36507				-1.0464	0.107462	0.237252	0.62479	-1.15468	0.151194	0.542421	0.265664
P36542	YES	ATP5F1C	Matrix	0.441977	0.680292	0.79979	0.097024	-0.478668	0.672807	0.883921	0.0535865
P36543				-0.711885	0.3257	0.500388	0.300693	-0.0406093	0.95591	0.986183	0.00604249
P36551	YES	CPOX	-	-1.90084	0.00401003	0.0211365	1.67497	-1.54091	0.0112849	0.1849	0.733063
P36578				-2.13326	9.60818e-12	6.86823e-10	9.16316	-0.456691	0.0730285	0.408214	0.389112
P36639				-1.42217	0.021243	0.0745438	1.12759	-0.259903	0.224034	0.613322	0.212311
P36776	YES	LONP1	Matrix	-1.05272	0.0364961	0.109576	0.960285	-0.87077	0.130642	0.516869	0.28662
P36871				-1.92891	7.32814e-11	4.23833e-09	8.37281	-0.95635	0.00306711	0.09816	1.00807
P36873				-3.63837	0.00263981	0.0152816	1.81583	-2.76401	0.0423251	0.334844	0.475157
P36894				-2.95945	0.158605	0.3091	0.509901	-3.09655	0.270203	0.657643	0.18201
P36915				-2.37264	0.0190135	0.0686605	1.16329	-0.58406	0.444102	0.769805	0.113619
P36952				-1.19282	0.00183823	0.0114767	1.94018	-0.28758	0.386705	0.733846	0.134395
P36956				1.30794	0.412146	0.581778	0.235243	0.933705	0.572745	0.839744	0.0758531
P36957	YES	DLST	Matrix	-0.961191	0.114177	0.247831	0.605844	-0.33937	0.544239	0.825847	0.0831004
P36969	YES	GPX4	MIM	0.00880486	0.975725	0.985796	0.00621295	-0.196865	0.768587	0.921025	0.0357286
P37108				-1.51967	0.162423	0.313323	0.504008	0.48081	0.584685	0.844862	0.0732142
P37198				-1.75237	0.0500631	0.136403	0.865176	-1.06061	0.176865	0.573492	0.241473
P37235				-2.00054	4.47814e-07	1.05518e-05	4.97667	-0.655083	0.000105554	0.0104729	1.97993
P37268				-1.85132	3.95787e-08	1.26192e-06	5.89897	-0.341487	0.224022	0.613322	0.212311
P37275				0.186458	0.702591	0.815374	0.0886431	0.235591	0.489764	0.794003	0.100178
P37802				-1.36847	8.42495e-07	1.79263e-05	4.74651	-0.73573	0.00679499	0.141935	0.84791
P37837				-2.25313	2.13363e-10	1.17018e-08	7.93175	-0.837281	0.0147504	0.214828	0.667909
P37840				-1.74955	0.026928	0.0883551	1.05377	-0.209847	0.439944	0.767485	0.11493
P38117	YES	ETFB	Matrix	-0.600808	0.129657	0.270493	0.567844	-0.735396	0.0766566	0.417183	0.379673
P38159				-0.561271	0.472891	0.63889	0.194574	-2.82357	0.0181152	0.234486	0.629883
P38398				0.276932	0.586791	0.730847	0.136174	-0.336992	0.302443	0.683134	0.165494
P38432				-1.93465	0.198615	0.361101	0.442371	0.0701431	0.853782	0.954104	0.0204043
P38435				-0.826435	0.10938	0.24004	0.619716	-1.58676	0.0129161	0.199108	0.700911
P38571				-0.594713	0.533537	0.689304	0.161589	-1.24742	0.44159	0.768279	0.114481
P38606				-1.30765	6.03661e-05	0.000712521	3.1472	-0.311735	0.285054	0.670544	0.173573
P38646	YES	HSPA9	Matrix	-1.02761	0.000452086	0.00371119	2.43049	0.0740838	0.800297	0.935891	0.0287747
P38919				-1.06633	0.000631445	0.00483424	2.31567	0.03769	0.893046	0.965279	0.0153471
P39019				-0.897882	0.161921	0.312968	0.5045	-0.457868	0.46342	0.779848	0.10799
P39023				-1.53289	5.50458e-09	2.13538e-07	6.67052	-0.439634	0.0797815	0.420088	0.37666
P39656				0.502903	0.317051	0.491922	0.308104	0.545789	0.285838	0.671877	0.17271
P39687				-1.03364	1.784e-05	0.000253345	3.59629	-0.11697	0.589732	0.846827	0.0722053
P39748				-1.78306	1.48977e-07	4.0504e-06	5.3925	-0.960302	0.00798567	0.15633	0.805958
P40121				-1.01364	0.104322	0.232795	0.633026	-0.651215	0.276693	0.662769	0.178638
P40189				-2.42105	0.0245669	0.0829443	1.08121	-0.431595	0.608753	0.856435	0.0673056
P40222				-1.0996	0.0112723	0.046417	1.33332	-0.978717	0.0366195	0.319854	0.495048
P40227				-1.42871	1.69174e-08	5.97937e-07	6.22334	-0.500233	0.0467696	0.34668	0.460071
P40261				-0.86973	0.000251946	0.00230545	2.63724	-0.296721	0.289524	0.674176	0.171227
P40424				-2.04152	0.007967	0.0361012	1.44248	-0.993897	0.0553288	0.369052	0.432912
P40429				-0.89562	0.120282	0.256971	0.590116	-0.33477	0.580038	0.843042	0.0741508
P40692				-1.05653	0.0257469	0.0855477	1.06779	-0.671066	0.166569	0.561844	0.250384
P40763				-1.59177	3.90483e-06	6.85864e-05	4.16376	-0.821613	0.024949	0.273304	0.563354
P40818				-2.01113	0.30607	0.481628	0.317288	-1.91578	0.272336	0.658503	0.181442
P40925				-1.35513	0.000658232	0.00499635	2.30135	-0.597414	0.0683535	0.399	0.399027
P40926	YES	MDH2	Matrix	-1.26313	0.0374272	0.111338	0.953357	-0.20674	0.725841	0.90748	0.0421629
P40937				-1.48709	0.00706314	0.0328573	1.48337	-0.752143	0.186101	0.578933	0.237372
P40938				-0.254987	0.640893	0.772081	0.112337	0.143842	0.766761	0.92084	0.0358158
P40939	YES	HADHA	MIM	-1.50929	9.57212e-06	0.00014817	3.82924	-1.34278	0.000163772	0.0138661	1.85805
P41091				-1.3294	3.79879e-08	1.2268e-06	5.91123	-0.380693	0.0806753	0.420088	0.37666
P41134				-0.963983	0.00591617	0.0287757	1.54097	-2.21134	0.0191954	0.241367	0.617322
P41214				-2.05804	0.0344541	0.105383	0.977229	-1.06718	0.247774	0.639429	0.194208
P41221				-0.466502	0.0364251	0.109465	0.960725	-0.113056	0.651908	0.876224	0.0573849
P41223				-0.700109	0.176015	0.331304	0.479773	-0.969873	0.183539	0.57455	0.240672
P41227				-1.79525	0.000100355	0.00108397	2.96498	-0.647975	0.163112	0.558361	0.253085
P41240				-0.187671	0.725163	0.828869	0.0815141	-0.930265	0.274896	0.660607	0.180057
P41247				-0.123469	0.92893	0.963144	0.0163088	0.869198	0.475596	0.785193	0.105024
P41250	YES	GARS1	Matrix	-0.801606	0.0162975	0.0613714	1.21203	-0.695636	0.0373539	0.323061	0.490715
P41252				-1.56174	8.52205e-10	3.98656e-08	7.3994	-0.835767	0.00111248	0.0497483	1.30322
P41440				2.76304	0.0107135	0.0449485	1.34728	2.90804	0.0167919	0.225908	0.646068
P41567				-1.48985	0.00321425	0.0179851	1.74509	0.282014	0.54617	0.826118	0.0829579
P42126	YES	ECI1	Matrix	-1.48634	0.0350652	0.106706	0.971811	-1.64827	0.00916877	0.170239	0.768941
P42166				-0.573652	0.134608	0.277404	0.556887	-0.228133	0.539668	0.823022	0.0845886
P42167				-0.485303	0.484967	0.649276	0.187571	-0.860334	0.225937	0.614695	0.21134
P42224				2.9206	0.0600491	0.156506	0.805469	2.28299	0.141451	0.529602	0.27605
P42226				-1.43938	0.149388	0.297467	0.526561	0.487642	0.148564	0.541441	0.266449
P42285				-0.611188	0.093982	0.216087	0.665371	-0.171755	0.647867	0.873796	0.0585899
P42330				-2.20356	1.30902e-07	3.63667e-06	5.4393	0.0956084	0.599884	0.852725	0.069191
P42345				-0.886637	0.00155643	0.00993178	2.00297	-0.507544	0.0741777	0.409882	0.387341
P42356				-1.86333	0.00368526	0.0198945	1.70127	-1.11541	0.070427	0.403292	0.39438
P42566				-1.956	0.0182612	0.0668247	1.17506	-0.857572	0.387743	0.733846	0.134395
P42575				-0.413234	0.0735044	0.180833	0.742722	-0.151796	0.583661	0.844788	0.0732523
P42677				-1.62416	0.0169665	0.0634222	1.19776	-0.741249	0.204877	0.598419	0.222995
P42694				0.297694	0.587153	0.731154	0.135991	-0.152653	0.764408	0.92084	0.0358158
P42695				-0.498768	0.312285	0.486603	0.312825	-0.156486	0.770746	0.921533	0.0354891
P42696				-0.605769	0.106375	0.235723	0.627598	-0.104607	0.806787	0.938136	0.0277342
P42704	YES	LRPPRC	Matrix	-0.894755	0.00037221	0.00316578	2.49952	-0.859937	0.00104954	0.0482943	1.3161
P42765	YES	ACAA2	Matrix	0.0809495	0.851707	0.915452	0.0383644	-0.609512	0.183514	0.57455	0.240672
P42766				-1.223	0.0298013	0.095804	1.01862	-0.827605	0.136292	0.523606	0.280995
P42771				-1.70398	0.0110454	0.0458685	1.33849	-0.150394	0.689734	0.891474	0.0498913
P42785				0.553625	0.373808	0.545274	0.263385	0.483601	0.455874	0.776485	0.109867
P42858				-0.138613	0.645182	0.774917	0.110745	-0.130494	0.676949	0.886324	0.0524075
P42892				-0.156102	0.672899	0.795201	0.0995231	-0.27939	0.496054	0.796826	0.0986365
P43005				-0.2011	0.850568	0.914846	0.038652	0.551398	0.466454	0.779848	0.10799
P43007				-1.20777	0.0596874	0.155819	0.80738	-0.308443	0.643228	0.872894	0.0590385
P43034				-0.983778	0.0108944	0.045483	1.34215	-0.821948	0.0463466	0.345424	0.461647
P43121				-0.193181	0.385503	0.55639	0.254621	-0.34466	0.244531	0.635476	0.196901
P43155	YES	CRAT	Matrix	0.516319	0.496974	0.659486	0.180794	0.0141609	0.985859	0.995634	0.00190028
P43243				-0.92451	0.000406914	0.0034198	2.466	0.0878496	0.709703	0.900276	0.0456243
P43246				-0.789063	0.0313746	0.0989124	1.00475	-0.456213	0.207052	0.599408	0.222277
P43304	YES	GPD2	MIM	-0.406452	0.307638	0.482781	0.31625	-0.647817	0.106995	0.476353	0.322071
P43307				-2.75904	0.118705	0.254447	0.594403	-2.23469	0.170735	0.566532	0.246776
P43353				-1.06793	0.00380432	0.020373	1.69095	-1.31819	0.164204	0.559799	0.251968
P43487				-1.27056	0.00173018	0.010908	1.96225	-0.157839	0.655384	0.877438	0.0567836
P43490				-0.535662	0.223359	0.390868	0.40797	0.627709	0.0717218	0.405551	0.391955
P43686				-1.79072	0.000293225	0.00259818	2.58533	-0.501983	0.259284	0.649419	0.187475
P43897	YES	TSFM	Matrix	1.2109	0.334039	0.508753	0.293493	-1.56476	0.156785	0.551131	0.258745
P45844				0.455067	0.402913	0.572812	0.241988	0.140998	0.781588	0.926035	0.0333726
P45877				1.09318	0.603296	0.743986	0.128435	2.84353	0.171388	0.566915	0.246482
P45880	YES	VDAC2	MOM	-0.509469	0.337791	0.512378	0.29041	0.534539	0.346963	0.709035	0.149332
P45973				-2.20089	0.00158105	0.0100687	1.99703	0.140357	0.790541	0.930307	0.0313737
P45974				-0.510244	0.0360579	0.108772	0.963483	-0.865654	0.0186954	0.237908	0.623591
P45985				-1.10211	0.477929	0.64351	0.191445	-0.0792164	0.943125	0.982422	0.00770192
P46013				-0.872933	2.46338e-10	1.32661e-08	7.87726	-0.28589	0.0405858	0.33454	0.475552
P46060				-1.03344	0.000425263	0.00352741	2.45254	0.178679	0.458119	0.777406	0.109352
P46063				-1.19342	0.003726	0.0200548	1.69778	0.0745114	0.84844	0.952007	0.0213599
P46087				-0.853046	0.00988854	0.0421653	1.37504	-0.85463	0.0175351	0.230436	0.63745
P46100				-0.614507	0.0807945	0.193093	0.714233	-0.582921	0.0775953	0.419125	0.377656
P46108				-1.58968	0.0794351	0.19056	0.719968	-1.50115	0.112547	0.484572	0.314642
P46109				-2.6259	0.000463793	0.00378591	2.42183	0.141566	0.799772	0.935699	0.0288638
P46199	YES	MTIF2	Matrix	0.922869	0.608011	0.747034	0.12666	0.928457	0.482921	0.788721	0.103077
P46379				-0.697424	0.0733902	0.180622	0.743229	-0.294196	0.374514	0.727712	0.13804
P46459				0.337258	0.416752	0.585422	0.232531	0.185887	0.684034	0.888961	0.0511173
P46734				-1.74529	0.190274	0.350557	0.455241	0.39659	0.675036	0.885401	0.05286
P46776				-0.638002	0.167703	0.321074	0.493395	-0.257152	0.599019	0.852725	0.069191
P46777				-2.00196	2.00718e-09	8.74637e-08	7.05817	-0.75587	0.00436582	0.113286	0.945824
P46778				-1.58223	0.000431508	0.00356064	2.44847	-0.649262	0.102442	0.46779	0.329949
P46779				-0.979976	0.00473581	0.0240073	1.61966	-0.445385	0.164233	0.559799	0.251968
P46781				-0.844705	0.00107105	0.00744702	2.12802	-0.593149	0.0596968	0.380139	0.420058
P46782				-1.2142	0.00421393	0.0219566	1.65843	-0.348416	0.40246	0.741372	0.129964
P46783				-1.20065	0.0390348	0.114365	0.941707	-0.930452	0.158521	0.552846	0.257396
P46821				-0.992071	7.15166e-06	0.000116664	3.93306	-0.159009	0.445371	0.76985	0.113594
P46926				-2.3058	0.133661	0.276178	0.558811	-1.16911	0.32051	0.695095	0.157956
P46937				1.42327	0.105493	0.234666	0.62955	0.638816	0.553949	0.83029	0.0807702
P46939				-0.745796	0.0612841	0.158814	0.799111	-0.435047	0.310363	0.689979	0.161164
P46940				-0.761042	3.63086e-05	0.000459235	3.33797	-0.396421	0.0324311	0.307369	0.51234
P46977				-0.675093	0.25234	0.425175	0.371432	-0.95068	0.105431	0.474143	0.324091
P47712				-0.544753	0.230372	0.399898	0.398051	-0.220541	0.621158	0.862357	0.0643129
P47755				-1.09834	0.0698741	0.174124	0.759141	-0.908805	0.130557	0.516857	0.28663
P47756-2				-1.47761	8.09495e-06	0.000128002	3.89278	-0.625089	0.0678626	0.397902	0.400224
P47813				-1.54515	0.0247898	0.083446	1.07859	-0.553998	0.283226	0.669684	0.17413
P47897				-1.20923	6.60832e-05	0.000768595	3.1143	-0.196232	0.433856	0.763487	0.117198
P47914				-1.15872	0.00873739	0.0384411	1.4152	-1.32219	0.0848496	0.428295	0.368257
P47985	YES	UQCRFS1	MIM	0.523564	0.342563	0.516075	0.287287	-0.348458	0.522028	0.813067	0.0898737
P48047	YES	ATP5PO	MIM	-0.976897	0.0613138	0.158827	0.799076	-1.09633	0.0843639	0.42786	0.368698
P48059				-0.453753	0.768356	0.860041	0.0654808	2.05699	0.103785	0.470402	0.327531
P48060				-0.380665	0.454615	0.622289	0.206008	0.348102	0.601608	0.853539	0.0687766
P48067				0.363201	0.717431	0.825072	0.0835082	0.0796459	0.870391	0.959646	0.0178889
P48147				-1.6317	5.39472e-06	9.00819e-05	4.04536	-0.387154	0.157528	0.551131	0.258745
P48163				-1.52069	0.0017317	0.010908	1.96225	-0.0363668	0.909258	0.969049	0.0136543
P48382				1.15008	0.387107	0.557315	0.253899	-1.65902	0.232823	0.623174	0.205391
P48426				-0.493905	0.737167	0.838534	0.0764793	-1.72071	0.336035	0.704598	0.152059
P48444				-1.07435	0.00232668	0.0138378	1.85893	-0.356449	0.338941	0.706559	0.150852
P48449				-0.135383	0.758768	0.853781	0.0686535	-0.713538	0.153134	0.544153	0.264279
P48507				-1.39585	0.00141874	0.00927647	2.03262	-0.166948	0.639328	0.871252	0.0598562
P48509				-0.879746	0.0694751	0.173674	0.760265	-0.834169	0.157525	0.551131	0.258745
P48556				-1.61328	0.00105993	0.00738581	2.1316	-0.149773	0.697644	0.8955	0.0479344
P48634				0.0857902	0.9257	0.961519	0.0170421	1.79586	0.0541372	0.36619	0.436294
P48637				-1.55356	0.00290013	0.0164591	1.78359	-0.785737	0.0584158	0.377251	0.42337
P48643				-1.42595	3.78494e-09	1.53374e-07	6.81425	-0.246708	0.245078	0.636276	0.196354
P48651				-1.09684	0.427964	0.595909	0.22482	0.437579	0.744656	0.913372	0.0393523
P48681				-0.581661	0.223434	0.390868	0.40797	-0.403958	0.365546	0.720971	0.142082
P48723				-0.228592	0.784824	0.870351	0.0603056	0.345141	0.661991	0.878566	0.0562256
P48729				-0.888977	0.332679	0.507483	0.294579	0.194423	0.816603	0.941469	0.026194
P48730				-1.28334	0.00568544	0.0279095	1.55425	-0.257611	0.254711	0.64268	0.192005
P48735	YES	IDH2	Matrix	-0.871663	0.209421	0.373621	0.427569	0.0119769	0.985869	0.995634	0.00190028
P48739				-1.97775	0.000781378	0.00576028	2.23956	-0.336115	0.466793	0.779848	0.10799
P48960				-0.410496	0.497097	0.659486	0.180794	0.282128	0.610182	0.856435	0.0673056
P49005				-0.800263	0.244577	0.416798	0.380074	-0.5895	0.304939	0.684783	0.164447
P49006				-2.35965	0.0104752	0.0442517	1.35407	-0.396837	0.0415317	0.334701	0.475343
P49116				-1.86982	0.122446	0.2601	0.58486	-3.53275	0.00122469	0.0525459	1.27946
P49189	YES	ALDH9A1		-2.00276	4.10247e-05	0.000510762	3.29178	-1.20009	0.0152228	0.218204	0.661137
P49207				-0.415382	0.680758	0.79979	0.097024	-2.13605	0.110155	0.480766	0.318066
P49257				-0.0583596	0.882703	0.93674	0.0283809	0.0571443	0.888309	0.964529	0.0156847
P49321				-1.8771	2.98306e-05	0.000386522	3.41283	-1.09947	0.0239633	0.269322	0.569728
P49327	YES	FASN		-1.85581	4.184e-49	2.95762e-46	45.5291	-0.545418	6.50135e-07	0.000158783	3.7992
P49368				-1.48004	5.06205e-12	3.81775e-10	9.41819	-0.156669	0.33495	0.704282	0.152253
P49406	YES	MRPL19	Matrix	-1.57821	0.044257	0.125213	0.902351	-0.0732492	0.927644	0.976641	0.010265
P49411	YES	TUFM	Matrix	-0.347141	0.442589	0.609857	0.214772	-0.439977	0.330214	0.699124	0.155446
P49419-2	YES	ALDH7A1		-0.95443	0.0481478	0.132638	0.877332	-0.232007	0.652245	0.876224	0.0573849
P49454				-0.713775	1.45737e-05	0.000211203	3.6753	0.0476565	0.726604	0.908052	0.0418893
P49458				-0.059988	0.936781	0.966873	0.0146306	0.670857	0.359411	0.717039	0.144457
P49585				0.715177	0.558684	0.708179	0.149857	0.159686	0.896086	0.966069	0.0149919
P49588				-0.484308	0.0154818	0.0590189	1.22901	-0.197408	0.33959	0.706559	0.150852
P49589				-0.329253	0.538522	0.691577	0.160159	-0.434426	0.408627	0.744984	0.127853
P49590	YES	HARS2	Matrix	-0.185353	0.849452	0.914419	0.0388548	-0.391527	0.671504	0.883008	0.0540354
P49591				-1.03059	0.0386024	0.113593	0.944648	-0.535863	0.23019	0.61976	0.207776
P49642				-0.323549	0.62594	0.760454	0.118927	0.915906	0.24763	0.639429	0.194208
P49643				-0.803252	0.00333841	0.0184366	1.73432	-0.411936	0.03333	0.309876	0.508812
P49674				-1.43447	6.15492e-35	2.44735e-32	31.6113	-1.41867	0.131816	0.518928	0.284893
P49711				-2.3084	0.00356253	0.0194715	1.7106	-2.40708	0.00511196	0.121504	0.915409
P49720				-2.03084	0.00463331	0.0235817	1.62742	0.160566	0.699839	0.896466	0.0474662
P49721				-1.32685	0.000460676	0.00377197	2.42343	-0.452306	0.249411	0.640681	0.193358
P49736				-1.26646	3.85893e-08	1.23992e-06	5.90661	-0.33574	0.104795	0.472648	0.325462
P49748	YES	ACADVL	-	-1.3717	0.000381173	0.00322477	2.4915	-1.13968	0.00434921	0.113286	0.945824
P49750				-0.743932	0.138378	0.282077	0.549632	-0.78057	0.191656	0.585095	0.232774
P49754				0.0732093	0.934013	0.965309	0.0153336	-0.187407	0.847448	0.95192	0.0213995
P49755				-0.624455	0.336474	0.510795	0.291753	-0.906177	0.186672	0.579117	0.237234
P49756				-1.01213	0.0761674	0.185236	0.732275	-0.34784	0.546525	0.826118	0.0829579
P49768				0.0679507	0.948024	0.972673	0.0120331	-1.05731	0.199947	0.593116	0.22686
P49770				-0.573836	0.303438	0.479621	0.319102	-0.0134464	0.977638	0.992645	0.00320604
P49773	YES	HINT1		-1.97647	0.00474677	0.0240155	1.61951	-0.542832	0.314815	0.691806	0.160016
P49790				-1.00742	0.00312083	0.0175803	1.75497	-0.78945	0.0173319	0.228408	0.641289
P49792				-1.41311	4.09171e-09	1.6372e-07	6.7859	-0.552761	0.0163827	0.22375	0.650237
P49815				-1.05602	0.102563	0.229989	0.638293	0.154528	0.762846	0.920147	0.0361428
P49821	YES	NDUFV1	Matrix	-1.5071	0.036658	0.109853	0.959188	-0.767877	0.25355	0.642238	0.192304
P49840				-2.01357	0.134865	0.277404	0.556887	0.00198351	0.998059	0.998968	0.000448423
P49848				-0.0389466	0.935368	0.966198	0.0149339	0.385512	0.149151	0.541567	0.266348
P49902				-2.66088	0.0158292	0.0598962	1.2226	-0.695536	0.677096	0.886324	0.0524075
P49903				0.0711119	0.931603	0.964658	0.0156266	0.0166145	0.983293	0.994277	0.00249261
P49915				-1.39096	0.000141089	0.00143617	2.84279	-0.0713168	0.788602	0.92958	0.0317132
P49916	YES	LIG3	Matrix	0.0676324	0.903893	0.948971	0.0227471	0.147899	0.806124	0.938136	0.0277342
P49959				-0.277543	0.638549	0.770279	0.113352	-0.0629057	0.908548	0.96865	0.0138331
P50148				-2.49007	0.266793	0.44094	0.355621	-0.134767	0.905351	0.968267	0.0140049
P50213	YES	IDH3A	Matrix	0.397481	0.611886	0.749917	0.124987	0.43928	0.586266	0.84532	0.0729789
P50336	YES	PPOX	IMS	0.554381	0.625231	0.760049	0.119158	-1.96671	0.0802568	0.420088	0.37666
P50395				-1.06361	0.00016181	0.00161607	2.79154	-0.284036	0.239113	0.627684	0.202259
P50402				-0.255206	0.62776	0.762177	0.117944	-1.10042	0.0335831	0.310662	0.507712
P50416	YES	CPT1A	MOM	0.289927	0.415065	0.584085	0.233524	0.262012	0.455322	0.776261	0.109992
P50443				-2.08826	0.181496	0.338813	0.47004	-0.86078	0.629521	0.866583	0.0621898
P50454				0.178672	0.688457	0.804992	0.0942084	-0.14526	0.759148	0.918558	0.0368934
P50502				-1.16923	0.000253885	0.00231075	2.63625	0.15705	0.581376	0.843905	0.0737064
P50552				-1.05084	0.0405217	0.117418	0.930265	-0.589908	0.300948	0.683134	0.165494
P50579				-0.884717	0.00719633	0.0332997	1.47756	-0.496038	0.237575	0.62555	0.203738
P50583	YES	NUDT2		-2.36759	0.000165673	0.00164292	2.78438	-0.798197	0.312816	0.690289	0.160969
P50607				-0.252837	0.674593	0.796541	0.0987919	-1.19838	0.398043	0.739221	0.131226
P50897				-0.224148	0.760593	0.854477	0.0682996	0.234483	0.75265	0.915931	0.0381372
P50914				-0.905762	0.0401149	0.116678	0.933011	-0.295669	0.455178	0.776261	0.109992
P50990				-1.64672	5.82925e-16	8.62458e-14	13.0643	-0.630924	0.000503393	0.0298743	1.5247
P50991				-0.921008	0.000138235	0.00141164	2.85028	-0.156418	0.483356	0.789026	0.102909
P50995				-1.03368	0.000232452	0.00217479	2.66258	-0.772414	0.0102959	0.178738	0.747783
P51114				0.0646784	0.879584	0.934521	0.0294109	0.0410032	0.913933	0.969994	0.013231
P51116				-1.17824	0.0216309	0.0755715	1.12164	-1.1937	0.0286307	0.293923	0.531766
P51148				-1.14078	0.22519	0.392725	0.405911	-0.353806	0.695266	0.894618	0.0483624
P51149				-1.64999	0.00346262	0.0190235	1.72071	0.468819	0.340985	0.706577	0.150841
P51151				-0.961911	0.132145	0.273847	0.562492	-1.60725	0.0388776	0.328641	0.483278
P51153				-2.1364	0.0600913	0.156552	0.805341	-0.403833	0.719015	0.904287	0.0436937
P51159				-0.0417052	0.952891	0.975115	0.0109442	-0.785959	0.337352	0.705595	0.151445
P51397				0.18209	0.857905	0.919697	0.0363552	0.759757	0.438351	0.76641	0.115539
P51398	YES	DAP3	Matrix	-1.61189	0.115699	0.25024	0.601643	-1.29739	0.187685	0.579533	0.236922
P51452				-0.932548	0.13482	0.277404	0.556887	-1.51767	0.0566563	0.371661	0.429853
P51531				-0.814071	0.255851	0.429592	0.366944	-0.33674	0.597913	0.851861	0.0696313
P51532				-1.00094	0.0364099	0.109465	0.960725	-0.790801	0.111141	0.48161	0.317305
P51553	YES	IDH3G	Matrix	0.0434924	0.92299	0.959742	0.0178455	-0.368629	0.417526	0.752352	0.123579
P51570				-0.210437	0.77344	0.8629	0.0640395	0.661425	0.296888	0.678715	0.168313
P51571				-2.30628	5.1999e-06	8.79834e-05	4.0556	-0.375118	0.376383	0.729449	0.137005
P51572				-0.983	0.215516	0.381819	0.418142	0.0166854	0.982379	0.994121	0.00256075
P51608				-1.24914	0.508736	0.668429	0.174945	-1.40736	0.501898	0.800813	0.0964689
P51610				-0.779973	0.00846065	0.0376937	1.42373	-0.652099	0.083558	0.42618	0.370407
P51617				-2.77044	0.0456829	0.128203	0.892102	-0.33189	0.356173	0.715502	0.145389
P51648	YES	ALDH3A2		0.159277	0.774174	0.86333	0.0638232	-0.0422415	0.941042	0.98175	0.00799909
P51649	YES	ALDH5A1	Matrix	1.54388	0.181063	0.338204	0.470821	0.538691	0.681196	0.887666	0.0517504
P51659	YES	HSD17B4		0.151597	0.688338	0.804992	0.0942084	0.254804	0.502179	0.800813	0.0964689
P51665				-1.68815	0.01547	0.0590189	1.22901	-0.245221	0.694311	0.894486	0.0484265
P51688				1.86342	0.107697	0.237577	0.624196	1.21892	0.245482	0.636769	0.196018
P51692				-1.08061	5.67632e-08	1.74458e-06	5.75831	-0.076064	0.638582	0.871252	0.0598562
P51784				-2.0956	0.106669	0.236044	0.627007	-1.42232	0.269151	0.656844	0.182538
P51798				0.0289881	0.9558	0.976891	0.0101539	-1.24473	0.0400563	0.333365	0.47708
P51808				-2.46068	0.00234575	0.0139083	1.85673	-1.05209	0.155588	0.548915	0.260495
P51809				-1.34713	0.232362	0.401928	0.395852	-0.0424841	0.972572	0.992149	0.0034231
P51812				-0.68473	0.318916	0.493901	0.30636	-0.682899	0.394529	0.737275	0.13237
P51858				-1.41947	0.000477945	0.00387842	2.41135	-0.811583	0.0824392	0.423692	0.37295
P51965				-0.292597	0.93554	0.966219	0.0149244	2.12185	0.45888	0.777867	0.109095
P51970	YES	NDUFA8	IMS	-0.868739	0.100201	0.226216	0.645477	-0.576157	0.268724	0.656306	0.182894
P51991				-1.07118	0.00442068	0.0227423	1.64317	0.0359022	0.919837	0.973222	0.0117881
P52209				-1.54174	2.27585e-06	4.28372e-05	4.36818	-0.418762	0.189466	0.581773	0.235246
P52272				-1.05774	6.06184e-07	1.36274e-05	4.86559	-0.57388	0.00840367	0.16059	0.794282
P52292				-1.33613	5.76852e-05	0.000684689	3.16451	-0.0669545	0.80948	0.938256	0.0276786
P52294				-1.29568	0.117614	0.252704	0.597388	-0.51909	0.542701	0.825847	0.0831004
P52298				-1.10167	0.0269405	0.0883551	1.05377	-1.37274	0.0366891	0.320022	0.49482
P52306				-1.21258	0.000220053	0.0020833	2.68125	-0.16446	0.538861	0.822833	0.0846883
P52434				-1.53436	1.64366e-13	1.6339e-11	10.7868	-0.652643	0.000223905	0.017339	1.76098
P52564				-3.13403	0.037413	0.111338	0.953357	-3.74793	0.060155	0.381984	0.417955
P52565				-1.10388	0.00257479	0.0149517	1.82531	-0.302109	0.389395	0.734093	0.134249
P52569				-0.56508	0.216809	0.383469	0.41627	-1.40259	0.251262	0.641654	0.192699
P52594				-1.27206	0.0523841	0.141275	0.849935	0.144397	0.746732	0.913485	0.0392986
P52597				-0.645765	0.0247026	0.0831962	1.0799	-0.50566	0.097769	0.457386	0.339717
P52630				2.64855	0.386583	0.556943	0.254189	0.0483195	0.990835	0.99748	0.0010958
P52701				-1.31903	8.67371e-05	0.000961361	3.01711	-1.01812	0.00308551	0.09816	1.00807
P52732				-0.795501	0.00408263	0.0214128	1.66933	-0.343069	0.16795	0.561844	0.250384
P52735				-1.29878	0.11571	0.25024	0.601643	0.097694	0.891006	0.964851	0.0155397
P52739				-0.944761	0.156914	0.306976	0.512896	-0.507738	0.159847	0.554054	0.256448
P52756				-1.10885	0.00705152	0.0328417	1.48357	-0.00191866	0.99273	0.99748	0.0010958
P52758	YES	RIDA		-1.01411	0.125069	0.264173	0.578112	-1.01636	0.192224	0.58571	0.232317
P52788				-1.16543	0.015753	0.0596908	1.22409	0.273081	0.548318	0.827124	0.0824294
P52789				-0.614463	0.0396978	0.115693	0.936693	-0.356655	0.268716	0.656306	0.182894
P52815	YES	MRPL12	Matrix	-0.851643	0.43433	0.601612	0.220684	-0.596595	0.575303	0.841035	0.0751859
P52888				-2.161	0.00394715	0.0208917	1.68003	-0.00663467	0.991734	0.99748	0.0010958
P52895				-0.745329	0.146283	0.293462	0.532448	-0.306389	0.572729	0.839744	0.0758531
P52907				-0.91975	0.0160613	0.0606423	1.21722	-0.176208	0.643519	0.872894	0.0590385
P52943				-0.994511	0.223308	0.390868	0.40797	0.0191956	0.981535	0.994121	0.00256075
P52948				-1.02215	0.000323186	0.00282432	2.54909	-0.576325	0.0440297	0.33726	0.472035
P53004				-1.11768	0.206923	0.370673	0.431009	0.247093	0.740322	0.911316	0.040331
P53007	YES	SLC25A1	MIM	-0.961333	0.337361	0.511874	0.290837	-0.717862	0.478829	0.786123	0.104509
P53041				-1.18202	0.102362	0.229792	0.638665	0.176713	0.699679	0.896466	0.0474662
P53350				-1.19718	0.0302945	0.0967537	1.01433	0.0509276	0.916694	0.971194	0.012694
P53365				-3.718	6.16092e-08	1.86647e-06	5.72898	-2.35181	0.00025346	0.0176865	1.75236
P53367-2				-1.63031	0.220423	0.387278	0.411977	-0.015276	0.990252	0.99748	0.0010958
P53396	YES	ACLY		-1.11119	0.00375306	0.0201789	1.6951	0.301897	0.489097	0.793705	0.100341
P53420				-0.875945	0.414572	0.583649	0.233848	-0.409006	0.513166	0.807785	0.0927042
P53567				-0.769203	0.0655906	0.166051	0.779759	-0.748857	0.14814	0.540935	0.266855
P53582				-0.837571	0.199426	0.361471	0.441927	-0.216285	0.748079	0.913696	0.0391983
P53597	YES	SUCLG1	Matrix	-2.2777	0.0380956	0.112518	0.948778	-1.09527	0.397736	0.739221	0.131226
P53618				-0.818921	0.0110045	0.0457884	1.33924	-0.14671	0.625698	0.865051	0.0629583
P53621				-1.32991	1.43996e-07	3.94872e-06	5.40354	-0.29612	0.200819	0.593116	0.22686
P53634				-0.623591	0.440568	0.607549	0.216419	-0.184237	0.830854	0.946524	0.0238684
P53680				-1.34548	0.0274522	0.0896565	1.04742	0.00938192	0.987405	0.996032	0.00172671
P53701	YES	HCCS	-	0.922458	0.17109	0.325403	0.487578	0.288595	0.701005	0.896491	0.0474541
P53794				-4.98985	0.0709295	0.175996	0.754497	-3.18123	0.234461	0.62426	0.204634
P53801				1.0752	0.747174	0.846274	0.072489	3.17125	0.140967	0.529357	0.276251
P53803				-2.43428	0.302636	0.478829	0.31982	-3.53563	0.122598	0.501932	0.299355
P53814				-2.75248	0.0861902	0.201819	0.695038	-2.07755	0.26609	0.654657	0.183986
P53985				0.525243	0.560305	0.709385	0.149118	0.374608	0.670598	0.882549	0.0542612
P53992				-0.14746	0.707069	0.818576	0.086941	-0.207696	0.603808	0.853539	0.0687766
P53999				-1.11481	0.00738797	0.0339612	1.46902	-0.888847	0.0348394	0.314247	0.502729
P54098	YES	POLG	Matrix	-0.265614	0.696905	0.81144	0.0907436	-0.0655643	0.920841	0.973582	0.0116275
P54105				-1.34057	0.809115	0.887723	0.0517225	3.06415	0.309584	0.689841	0.161251
P54132				1.47982	0.254776	0.428466	0.368084	0.4326	0.767933	0.921025	0.0357286
P54136				-0.556464	0.0317089	0.0992776	1.00315	-0.243074	0.378023	0.729826	0.136781
P54278				0.938283	0.537148	0.690759	0.160673	1.58822	0.252722	0.642238	0.192304
P54289				-1.58998	0.0487098	0.133978	0.872967	-0.857712	0.254132	0.642323	0.192247
P54577				-0.536515	0.0782418	0.188337	0.725064	0.112787	0.689291	0.891271	0.0499902
P54578				-1.31306	0.00487589	0.0244641	1.61147	-1.14723	0.0340995	0.310662	0.507712
P54619				-0.223985	0.513497	0.672549	0.172276	0.207013	0.471396	0.781557	0.107039
P54709				-0.774821	0.34762	0.521348	0.282872	0.770464	0.305241	0.684904	0.16437
P54725				-0.407907	0.751471	0.848874	0.0711568	1.74215	0.136346	0.523606	0.280995
P54727				-2.14316	1.49577e-06	2.99248e-05	4.52397	-0.993757	0.00777322	0.154733	0.810417
P54756				-0.100721	0.758433	0.853556	0.068768	-0.616259	0.336554	0.704622	0.152044
P54802				-0.341052	0.717066	0.824801	0.0836508	0.687478	0.444184	0.769805	0.113619
P54819	YES	AK2	IMS	-0.253995	0.657891	0.78307	0.106199	-0.734177	0.218981	0.610748	0.214138
P54886	YES	ALDH18A1	-	-1.11764	0.00208854	0.0127517	1.89443	-1.16245	0.00135299	0.0557887	1.25345
P54920				-2.03419	1.07926e-06	2.2293e-05	4.65183	-0.602867	0.0991453	0.459365	0.337842
P55010				-0.130379	0.733738	0.835887	0.0778524	-0.326835	0.504713	0.802772	0.0954078
P55011				-1.94965	0.0258906	0.0858791	1.06611	-0.0756577	0.912271	0.969683	0.0133702
P55036				-1.09492	0.000520567	0.00413981	2.38302	-0.322974	0.271554	0.658503	0.181442
P55039				-1.25728	0.171768	0.32612	0.486623	-0.0459624	0.95046	0.985104	0.00651792
P55060				-1.58841	2.60241e-10	1.36722e-08	7.86416	-0.571197	0.015595	0.221443	0.654738
P55072				-0.680262	0.000553041	0.0043367	2.36284	-0.148829	0.467927	0.779979	0.107917
P55081				-0.467752	0.389864	0.559837	0.251938	0.095152	0.838779	0.948315	0.0230474
P55084	YES	HADHB	-	-1.20931	0.0130343	0.0517628	1.28598	-0.353196	0.476049	0.785376	0.104922
P55145				-0.656256	0.516057	0.67416	0.171237	-0.946211	0.379714	0.729956	0.136703
P55196-1				4.82809	0.0090766	0.0395245	1.40313	1.24563	0.44798	0.770822	0.113046
P55199				-0.602161	0.437209	0.604416	0.218664	0.168118	0.786131	0.928559	0.0321905
P55209				-2.33657	1.15353e-07	3.24725e-06	5.48848	-0.316567	0.179682	0.573754	0.241274
P55210				0.528437	0.607876	0.747017	0.12667	4.16452	0.000753702	0.0393454	1.40511
P55263				-1.1846	0.0416891	0.119579	0.922345	-0.31212	0.519215	0.811672	0.0906194
P55265				-0.42654	0.170066	0.324162	0.489238	0.0303534	0.926129	0.975924	0.010584
P55268				-0.599222	1.51071e-07	4.07252e-06	5.39014	-0.105203	0.312208	0.690289	0.160969
P55327				-1.64506	3.97277e-06	6.90567e-05	4.16079	-0.554454	0.0161849	0.222938	0.651816
P55735				-0.298024	0.596303	0.738644	0.131565	-0.218712	0.720572	0.905054	0.0433255
P55769				-1.21806	0.00527279	0.026267	1.58059	-0.214993	0.604666	0.854095	0.0684938
P55786				-0.966222	0.000279102	0.0025104	2.60026	-0.487857	0.0623072	0.388274	0.410862
P55789	YES	GFER	IMS	0.821162	0.447307	0.614504	0.211475	-0.595398	0.607133	0.855683	0.0676871
P55795				-1.49611	0.000409862	0.00343097	2.46458	-0.659292	0.0925035	0.444282	0.352341
P55809	YES	OXCT1	Matrix	-0.797863	0.0755905	0.184326	0.734413	-0.460408	0.300759	0.683134	0.165494
P55884				-1.40717	1.30864e-05	0.000194523	3.71103	-0.717704	0.0161635	0.222938	0.651816
P55957	YES	BID	MOM	-2.21882	0.0809657	0.193285	0.713802	-0.619658	0.0859294	0.430027	0.366504
P56134	YES	ATP5MF	MIM	-1.66909	0.17238	0.326783	0.485741	0.290537	0.80952	0.938256	0.0276786
P56177				3.68042	0.34728	0.521044	0.283126	-0.191877	0.968056	0.990039	0.0043477
P56181-2	YES	NDUFV3		-0.526553	0.642387	0.773296	0.111654	0.794465	0.48976	0.794003	0.100178
P56182				-0.45592	0.509066	0.668543	0.174871	0.436473	0.429119	0.760084	0.119138
P56192				-0.639127	0.00389528	0.0206797	1.68446	-0.39267	0.178617	0.573708	0.241309
P56199				-0.668432	0.293652	0.470024	0.32788	-1.03188	0.0704966	0.403292	0.39438
P56377				-2.00651	0.0752373	0.18368	0.735938	-0.903876	0.468479	0.779979	0.107917
P56385	YES	ATP5ME	MIM	-2.68073	0.06863	0.172102	0.764214	-2.18762	0.121944	0.499899	0.301118
P56537				-1.51995	0.000924208	0.00665891	2.1766	-0.736875	0.0340833	0.310662	0.507712
P56545				-1.61402	0.00597506	0.0289736	1.538	-0.830732	0.175326	0.571525	0.242965
P56556	YES	NDUFA6	Matrix	-1.90136	0.334443	0.508904	0.293364	0.166672	0.874519	0.961232	0.0171718
P56589				-0.53344	0.549168	0.700723	0.154454	0.0714847	0.93716	0.980378	0.00860644
P56962	YES	STX17		0.144405	0.726177	0.829134	0.0813753	0.246552	0.659813	0.878566	0.0562256
P57076				-0.999984	0.0234168	0.0799842	1.097	-0.285978	0.235403	0.624828	0.20424
P57088				-0.900853	0.112344	0.245092	0.610671	-2.91919	0.00318303	0.100558	0.997583
P57105	YES	SYNJ2BP	MOM	-0.514709	0.669256	0.792887	0.100789	-0.552061	0.615334	0.859708	0.065649
P57678				-1.61973	0.0138154	0.0542888	1.26529	-1.44653	0.0160984	0.222938	0.651816
P57729				-1.94963	0.411064	0.580638	0.236095	-1.64923	0.399456	0.739517	0.131052
P57740				-0.117046	0.842965	0.909603	0.0411481	0.392654	0.507996	0.802949	0.095312
P57764				-0.322209	0.584757	0.729027	0.137256	0.208476	0.644699	0.873211	0.0588808
P58107				-1.41728	1.75331e-37	7.96756e-35	34.0987	-0.378118	7.41437e-05	0.00811746	2.09058
P58546				-1.10816	0.236921	0.407186	0.390207	-0.849219	0.462831	0.779848	0.10799
P58557	YES	YBEY		-1.42514	9.83076e-09	3.59444e-07	6.44437	-0.444255	0.0199771	0.245367	0.610184
P59998				-2.27099	0.00474639	0.0240155	1.61951	-0.0833019	0.890597	0.964703	0.0156064
P60033				-0.377707	0.682073	0.800972	0.0963827	-0.192127	0.869736	0.95949	0.0179595
P60174-1				-1.18235	4.74303e-05	0.000580291	3.23635	-0.249358	0.30725	0.687777	0.162552
P60228				-1.42977	3.55889e-11	2.21977e-09	8.65369	-0.301144	0.0398724	0.333144	0.477368
P60468				-1.04408	0.272444	0.447126	0.34957	-0.106835	0.899997	0.966675	0.0147195
P60484				-0.312391	0.37918	0.550386	0.259333	-1.29197	0.180462	0.574144	0.240979
P60520				-1.05661	5.25837e-06	8.85019e-05	4.05305	-0.547564	0.0175873	0.230436	0.63745
P60604				-0.702169	0.0651562	0.165278	0.781785	-3.8732	0.161909	0.557775	0.253541
P60660				-1.37026	0.015483	0.0590189	1.22901	-1.2103	0.0533061	0.363972	0.438932
P60709				-1.12132	1.72175e-08	6.05179e-07	6.21812	-0.3415	0.0620256	0.388274	0.410862
P60842				-1.46348	6.53419e-07	1.44342e-05	4.84061	-0.248997	0.383385	0.732179	0.135383
P60866				-0.714106	0.0754122	0.183962	0.735272	-0.991615	0.101799	0.466198	0.33143
P60891				-1.57281	8.9089e-05	0.000984	3.007	-0.817789	0.157471	0.551131	0.258745
P60900				-0.956747	0.00312256	0.0175803	1.75497	-0.377051	0.314817	0.691806	0.160016
P60903				-1.13506	0.311421	0.486319	0.313079	-0.148095	0.869617	0.95949	0.0179595
P60953				-1.13806	0.00708141	0.0329087	1.48269	-0.108703	0.798705	0.934717	0.0293199
P60981				-1.51861	0.00123464	0.00832145	2.0798	-0.278732	0.436273	0.764652	0.116536
P60983				-2.40249	0.00193634	0.0119951	1.921	-0.852634	0.303475	0.683134	0.165494
P61006				-0.117997	0.941197	0.968602	0.0138546	-0.0565271	0.97322	0.992149	0.0034231
P61009				-0.796876	0.566151	0.714189	0.146187	-0.264744	0.854015	0.954104	0.0204043
P61011				-0.877373	0.0190219	0.0686605	1.16329	-0.570742	0.146229	0.537048	0.269987
P61019				-1.59137	0.0125707	0.0503618	1.2979	-0.110709	0.852348	0.953133	0.0208465
P61020				-0.419173	0.450507	0.617843	0.209122	-0.926974	0.186468	0.579008	0.237315
P61024				0.21738	0.590568	0.73354	0.134576	-0.414546	0.699022	0.896431	0.0474831
P61026				0.549916	0.643973	0.774472	0.110994	0.699483	0.522261	0.813232	0.0897855
P61073				-0.797384	0.354814	0.527777	0.27755	-0.032069	0.960358	0.986597	0.00586021
P61081				-1.04509	0.00165195	0.0104678	1.98014	-1.00937	0.0163325	0.22375	0.650237
P61086				-0.688417	0.249074	0.421888	0.374803	0.643169	0.28381	0.670301	0.17373
P61088				-1.30196	0.233493	0.403335	0.394334	-0.66013	0.568056	0.837869	0.0768239
P61106				-1.26159	0.0111172	0.0460465	1.3368	-0.831084	0.0901133	0.439932	0.356614
P61158				-1.23561	0.000812503	0.00594838	2.2256	-0.799346	0.0387177	0.328247	0.483799
P61160				-1.10615	0.0077536	0.0354116	1.45085	-0.488062	0.251939	0.641947	0.192501
P61163				-0.828058	0.0580774	0.152429	0.816932	-0.174716	0.623822	0.863912	0.0635305
P61165				0.299682	0.92839	0.962898	0.0164197	-2.5514	0.228448	0.618336	0.208775
P61201				-1.18265	0.00460399	0.0234889	1.62914	-1.00581	0.0296207	0.294638	0.530711
P61204				-1.33629	0.00457636	0.0234042	1.63071	-0.464407	0.350911	0.71123	0.14799
P61221				-0.582449	0.0952247	0.217842	0.661858	0.132472	0.696012	0.894655	0.0483444
P61224				0.590189	0.546941	0.698863	0.155608	1.14263	0.221409	0.612547	0.212861
P61225				-1.79861	0.0269246	0.0883551	1.05377	-0.678427	0.345479	0.70893	0.149397
P61247				-1.84731	3.43866e-11	2.18767e-09	8.66002	-0.993421	0.000299553	0.0200227	1.69848
P61254				-1.74661	0.10461	0.233273	0.632136	-0.564034	0.532593	0.818971	0.0867315
P61289				-1.13141	0.00401622	0.0211516	1.67466	-0.284418	0.418331	0.752522	0.123481
P61313				-0.562956	0.196628	0.35854	0.445462	-0.735601	0.0891012	0.437724	0.3588
P61326				-0.421995	0.545445	0.697371	0.156536	-0.115705	0.883155	0.962878	0.0164287
P61353				-1.03271	0.0368285	0.110148	0.958023	0.273231	0.491551	0.795351	0.0994412
P61421				-0.477838	0.426878	0.59488	0.225571	0.868238	0.0998352	0.460388	0.336876
P61513				-2.78229	0.00919578	0.0398797	1.39925	-1.74087	0.0661084	0.395094	0.4033
P61586				-0.661451	0.140459	0.284315	0.5462	-0.40528	0.484717	0.789218	0.102803
P61587				-0.570838	0.151912	0.300857	0.52164	-0.0729427	0.562957	0.835034	0.0782958
P61604	YES	HSPE1	Matrix	-0.392953	0.711112	0.820474	0.0859352	-0.988053	0.359423	0.717039	0.144457
P61619				1.36406	0.238975	0.40969	0.387545	1.31927	0.250875	0.641654	0.192699
P61758				-0.862803	2.00126e-08	6.80857e-07	6.16694	-1.01161	0.114065	0.486609	0.31282
P61764				-1.50035	0.0220703	0.0767992	1.11464	-1.90632	0.00785062	0.155786	0.807472
P61769				-0.56741	0.108386	0.238434	0.622632	-0.445684	0.362201	0.719641	0.142884
P61803				-2.27421	0.0119715	0.0483881	1.31526	-1.80576	0.066367	0.395094	0.4033
P61916				-2.21486	0.0192869	0.069324	1.15912	-0.781116	0.467757	0.779979	0.107917
P61923				-1.69022	0.00537148	0.0266425	1.57443	-0.309235	0.338759	0.706559	0.150852
P61927				-1.56889	0.000181252	0.00176319	2.7537	-1.0644	0.0336629	0.310662	0.507712
P61952				-1.34862	8.12461e-22	1.78237e-19	18.749	-0.546699	2.30458e-22	3.65852e-19	18.4367
P61960				-0.507793	0.566094	0.714189	0.146187	-0.678869	0.446042	0.76985	0.113594
P61962				-1.5234	0.0245756	0.0829443	1.08121	-1.29279	0.0457577	0.343137	0.464532
P61964				-0.474753	0.633515	0.766531	0.11547	-0.20827	0.852634	0.953208	0.0208123
P61966				-1.36942	0.22373	0.391127	0.407682	-0.858438	0.389107	0.734093	0.134249
P61970				-1.17789	1.07267e-09	4.83997e-08	7.31516	-0.315648	0.0862604	0.430496	0.366031
P61978-3				-1.01341	0.0774831	0.187433	0.727154	-3.20946	0.182652	0.57446	0.24074
P61981				-0.712544	0.0327604	0.101323	0.994292	-0.227651	0.52018	0.812181	0.0903472
P62070				-2.08024	0.426945	0.59488	0.225571	-1.09574	0.685331	0.889767	0.0507237
P62072	YES	TIMM10	IMS	-1.24927	0.0807243	0.192998	0.714447	-0.0987593	0.891612	0.964869	0.0155316
P62081				-2.46113	0.000522406	0.00414408	2.38257	-0.815079	0.209374	0.602441	0.220085
P62136				-0.72301	0.0626932	0.161479	0.791884	-1.17304	0.0230578	0.264768	0.577135
P62140				-1.21802	0.0126596	0.0506225	1.29566	-0.840781	0.0786966	0.420088	0.37666
P62191				-1.44814	0.000362488	0.00310802	2.50752	-0.130244	0.711454	0.900485	0.0455235
P62195				-1.18884	0.00472852	0.0239895	1.61998	0.0688636	0.854186	0.954104	0.0204043
P62241				-1.18475	0.00917043	0.0398502	1.39957	-0.116186	0.785974	0.928545	0.032197
P62244				-2.1715	8.34626e-06	0.000131108	3.88237	-1.46007	0.00656094	0.139338	0.85593
P62249				-1.68054	0.000109804	0.00116623	2.93322	-0.8625	0.0442552	0.338497	0.470445
P62256				-1.06172	0.00111538	0.00770412	2.11328	-0.307165	0.410141	0.746827	0.12678
P62258				-0.914691	0.000213043	0.00203205	2.69207	-0.323041	0.159189	0.553661	0.256756
P62263				-1.67409	9.4699e-05	0.00103696	2.98424	-0.837076	0.0352966	0.315938	0.500398
P62266				0.608634	0.555329	0.705574	0.151457	0.237103	0.817566	0.941469	0.026194
P62269				-1.28744	1.10724e-05	0.000168289	3.77394	-1.14025	0.000467975	0.0280343	1.55231
P62273				-1.1919	0.0231177	0.0793711	1.10034	-0.798136	0.152653	0.543761	0.264592
P62277				-1.0992	0.00840513	0.0375252	1.42568	-0.562786	0.19095	0.584139	0.233484
P62280				-1.01311	0.0389942	0.114365	0.941707	0.0458172	0.91605	0.971194	0.012694
P62304				-1.66733	0.00284662	0.0162423	1.78935	-0.227812	0.5869	0.845438	0.0729182
P62308				-1.1218	0.246383	0.418688	0.378109	-0.184277	0.837816	0.947757	0.023303
P62310				-1.98101	0.121466	0.258882	0.586898	-0.23334	0.505038	0.802949	0.095312
P62312				-1.99023	0.112944	0.246079	0.608925	-0.972708	0.379641	0.729956	0.136703
P62314				-0.956718	0.3893	0.559726	0.252025	-0.798462	0.357542	0.716217	0.144955
P62316				-0.831719	0.0702226	0.174582	0.758001	-0.120464	0.519449	0.811689	0.0906103
P62318				-1.6188	0.0182867	0.0668619	1.17482	-0.683662	0.252477	0.642238	0.192304
P62330				-1.09398	0.249045	0.421888	0.374803	-0.812531	0.465905	0.779848	0.10799
P62333				-0.863641	0.038185	0.11272	0.947999	-0.388393	0.349468	0.709643	0.14896
P62341				-3.98724	0.177026	0.332323	0.47844	-3.59976	0.236053	0.625351	0.203876
P62424				-1.0429	0.0117995	0.0478753	1.31989	-0.328467	0.388023	0.733846	0.134395
P62487				-1.07619	1.39012e-22	3.27555e-20	19.4847	-0.212391	0.00544898	0.124018	0.906515
P62495				-1.19114	5.22026e-06	8.80937e-05	4.05506	-0.44055	0.211122	0.60289	0.219762
P62633				-1.39247	0.0329584	0.101696	0.992696	-0.67972	0.424499	0.755621	0.121696
P62701				-1.74317	7.24443e-07	1.57301e-05	4.80327	-0.990066	0.0053179	0.123243	0.909238
P62714				-0.383379	0.486437	0.650287	0.186895	0.539816	0.406204	0.743081	0.128964
P62745				-0.217584	0.514928	0.673653	0.171564	-0.819511	0.155598	0.548915	0.260495
P62750				-1.34946	0.0352616	0.107081	0.970288	0.12629	0.828319	0.944653	0.0247277
P62753				-1.66511	2.57959e-07	6.51597e-06	5.18602	-1.11902	0.000763403	0.0393454	1.40511
P62805				-0.307869	0.371216	0.543164	0.265069	-0.574521	0.135022	0.5235	0.281083
P62820				0.0820931	0.914111	0.955046	0.0199757	0.173679	0.8244	0.943532	0.0252434
P62826				-1.46388	0.023293	0.0798008	1.09799	0.0421591	0.941244	0.98175	0.00799909
P62829				-1.36287	0.00010025	0.00108397	2.96498	-0.464491	0.110181	0.480766	0.318066
P62834				-1.02116	0.363594	0.535798	0.270999	0.252121	0.836552	0.947192	0.023562
P62841				-2.43367	0.00670834	0.0315436	1.50109	-0.577812	0.46286	0.779848	0.10799
P62847				-0.8782	0.0630615	0.162165	0.790043	-0.614239	0.224273	0.613322	0.212311
P62851				0.316509	0.859408	0.920929	0.0357739	1.85102	0.236583	0.625351	0.203876
P62854				-2.48794	8.14866e-08	2.37806e-06	5.62378	-0.731124	0.0539985	0.36619	0.436294
P62857				-1.74349	0.00121634	0.00821484	2.0854	-0.938716	0.0521189	0.361699	0.441653
P62861				-1.14936	0.00236228	0.0139803	1.85448	-1.8269	0.156583	0.551131	0.258745
P62873				-1.24892	0.190311	0.350557	0.455241	-0.74187	0.446761	0.76985	0.113594
P62875				-1.46961	9.84658e-20	1.95762e-17	16.7083	-0.227529	0.0733424	0.408752	0.38854
P62877				-4.09498	0.022365	0.0774978	1.11071	-0.556157	0.43151	0.7612	0.118501
P62879				-0.798509	0.184636	0.343466	0.464116	-0.606482	0.318268	0.693855	0.158731
P62888				-1.85467	0.000160646	0.0016095	2.79331	-1.15764	0.0099622	0.177564	0.750645
P62899				-1.63451	4.03099e-05	0.000502846	3.29856	-1.63048	0.00293352	0.0963982	1.01593
P62906				-1.19108	0.00804663	0.0364361	1.43847	-0.698748	0.0697161	0.403185	0.394496
P62910				-0.701732	0.158631	0.3091	0.509901	0.390708	0.368349	0.722044	0.141436
P62913				-1.18638	2.0484e-06	3.94906e-05	4.40351	-0.504857	0.0204704	0.247594	0.60626
P62917				-0.820673	0.0619456	0.16017	0.795419	-1.14653	0.0122219	0.193539	0.713232
P62937				-0.915884	0.000122083	0.00127119	2.89579	-0.557576	0.0232655	0.26652	0.57427
P62942				-2.50163	0.00357708	0.0195175	1.70958	-1.30124	0.139018	0.527087	0.278118
P62979				-0.890985	0.223782	0.391127	0.407682	-1.14492	0.164286	0.559799	0.251968
P62993				-1.44341	3.73555e-05	0.000469676	3.3282	-0.369076	0.25261	0.642238	0.192304
P62995				-2.0674	3.38698e-05	0.00043269	3.36382	-0.828565	0.0550809	0.368679	0.433352
P63010				-0.644765	0.143475	0.28902	0.539072	-0.147743	0.751558	0.915303	0.0384351
P63027				-1.44917	0.0163027	0.0613714	1.21203	-0.659522	0.253265	0.642238	0.192304
P63092				-1.03268	0.12346	0.26147	0.582578	0.112617	0.859501	0.956686	0.0192306
P63096				-0.768884	0.505954	0.666434	0.176243	-0.504261	0.676698	0.886324	0.0524075
P63104				-1.46342	3.89946e-11	2.40858e-09	8.61824	-0.340355	0.121091	0.498655	0.3022
P63151				-1.1908	0.0408519	0.117815	0.928799	-0.309515	0.172035	0.567198	0.246265
P63165				-0.553326	0.0776926	0.187853	0.726182	0.0254649	0.939972	0.98175	0.00799909
P63167				-1.27483	0.00070985	0.00535713	2.27107	-0.298088	0.394155	0.737009	0.132527
P63172				-0.413275	0.125652	0.265228	0.576381	0.432859	0.0846735	0.42786	0.368698
P63173				-3.51306	0.019251	0.0692339	1.15968	-1.3018	0.387557	0.733846	0.134395
P63208				-2.52936	0.00109055	0.0075578	2.1216	-1.40049	0.0668836	0.395094	0.4033
P63218				-0.702846	0.532835	0.688863	0.161867	-0.447397	0.737824	0.910607	0.040669
P63220				-2.05908	0.000580236	0.00453497	2.34343	-0.593527	0.204325	0.598185	0.223164
P63241				-1.35935	0.000629462	0.00483424	2.31567	-0.286666	0.442623	0.768778	0.114199
P63244				-1.62621	2.54103e-10	1.34717e-08	7.87058	-0.728602	0.00396252	0.109487	0.960637
P63279				-2.59692	0.0106864	0.0449485	1.34728	0.540339	0.547931	0.827124	0.0824294
P67775				-0.703505	0.00875504	0.0384412	1.4152	-0.275174	0.441513	0.768279	0.114481
P67809				-1.1769	0.0168719	0.0632521	1.19893	-0.854939	0.0557193	0.370001	0.431797
P67812				-0.691544	0.170111	0.324162	0.489238	-0.293715	0.578185	0.842294	0.0745363
P67870				-1.23235	0.000480806	0.00389172	2.40986	-0.411805	0.198602	0.592703	0.227163
P67936				-1.40047	0.03931	0.114939	0.939533	-1.47923	0.0826098	0.423692	0.37295
P67936-2				-1.8278	2.99074e-05	0.000386729	3.41259	-0.469679	0.0663035	0.395094	0.4033
P68032				1.88631	0.218547	0.38542	0.414066	-1.09193	0.615967	0.860025	0.0654889
P68036				-1.34996	0.00323352	0.0180612	1.74325	0.133507	0.731136	0.909979	0.0409686
P68104				-1.7727	1.17633e-12	9.47319e-11	10.0235	-0.536287	0.0234511	0.267004	0.573482
P68366				-1.46146	4.72984e-06	8.13277e-05	4.08976	-0.81344	0.0662913	0.395094	0.4033
P68371				-1.51383	0.00134119	0.00889743	2.05074	-0.0565395	0.88282	0.962878	0.0164287
P68400				-0.758001	0.13086	0.271934	0.565536	-0.158471	0.75489	0.916779	0.0377353
P68402				-0.511762	0.365534	0.53723	0.26984	0.0344142	0.905617	0.968267	0.0140049
P78310				1.05724	0.280235	0.455623	0.341394	0.321612	0.776719	0.923281	0.0346661
P78316				-1.14056	0.0619583	0.16017	0.795419	-0.0156038	0.974005	0.992447	0.00329268
P78317				-0.60121	0.0240502	0.0815984	1.08832	-0.228235	0.505651	0.802949	0.095312
P78318				-0.631424	0.409358	0.578613	0.237612	0.891985	0.146212	0.537048	0.269987
P78332				-1.19282	0.179331	0.335757	0.473975	-1.78062	0.043481	0.335403	0.474433
P78344				-0.455946	0.160532	0.311658	0.506322	0.00824465	0.981611	0.994121	0.00256075
P78345				-0.413904	0.624223	0.759545	0.119446	0.289788	0.624349	0.864127	0.0634224
P78347				-0.855153	0.00727502	0.0335389	1.47445	-0.525748	0.121448	0.499165	0.301756
P78356				-3.49412	0.139874	0.283708	0.547128	-0.469528	0.245333	0.636642	0.196105
P78357				-0.296049	0.491188	0.654574	0.184041	-0.424327	0.332483	0.701068	0.15424
P78362-2				-0.579502	0.610939	0.749478	0.125241	-0.881159	0.250225	0.641516	0.192793
P78371				-1.32829	4.06037e-08	1.28518e-06	5.89104	-0.175111	0.455986	0.776485	0.109867
P78406				-1.28933	0.00142507	0.00930828	2.03113	-0.744108	0.0620888	0.388274	0.410862
P78417				-1.82125	0.000252616	0.00230545	2.63724	-0.812967	0.0954966	0.451699	0.345151
P78524				-0.273358	0.675696	0.797103	0.0984856	0.101661	0.844882	0.95141	0.0216323
P78527				-0.764646	9.32376e-07	1.95124e-05	4.70969	-0.677402	3.31386e-05	0.00438396	2.35813
P78536				0.460916	0.860445	0.921109	0.035689	-0.997858	0.737775	0.910607	0.040669
P78537	YES	BLOC1S1		-2.12264	0.0160041	0.0604684	1.21847	-2.0484	0.00971876	0.175824	0.754922
P78549	YES	NTHL1		-0.4747	0.812622	0.889263	0.0509698	-1.10936	0.594732	0.85031	0.0704227
P80303				-2.49909	0.00037559	0.00318601	2.49675	-3.68703	0.0670948	0.395458	0.4029
P80723				-2.30134	0.00383275	0.0204751	1.68877	-0.698274	0.378925	0.729956	0.136703
P82094				-1.20901	0.0554519	0.147547	0.83107	-0.998807	0.124555	0.504134	0.297454
P82650	YES	MRPS22	Matrix	-0.426977	0.581423	0.726578	0.138718	-0.846307	0.297412	0.679339	0.167913
P82663	YES	MRPS25	Matrix	-3.14412	4.69333e-05	0.000575317	3.24009	-1.85301	0.028838	0.293926	0.531762
P82664	YES	MRPS10	Matrix	-0.715104	0.536545	0.690581	0.160785	-1.65547	0.206425	0.599386	0.222293
P82673	YES	MRPS35	Matrix	-3.75919	8.46022e-05	0.000940977	3.02642	-0.0847918	0.922143	0.973987	0.0114468
P82675	YES	MRPS5	Matrix	-0.396344	0.626042	0.760454	0.118927	0.0326131	0.968757	0.990278	0.00424287
P82909	YES	MRPS36	Matrix	-3.3518	0.000149444	0.00151155	2.82058	-1.75792	0.0300546	0.296258	0.52833
P82912	YES	MRPS11	Matrix	-1.59196	0.228427	0.397064	0.401139	-1.55238	0.296011	0.677847	0.168868
P82914	YES	MRPS15	Matrix	-4.24484	9.04961e-06	0.000140767	3.8515	-4.96547	1.29338e-05	0.00204818	2.68863
P82921	YES	MRPS21	Matrix	-1.81167	0.0010965	0.00758255	2.12018	-3.21029	1.32245e-05	0.00204818	2.68863
P82930	YES	MRPS34	Matrix	-2.09398	0.0149211	0.0574278	1.24088	-1.99347	0.0135166	0.205828	0.686496
P82932	YES	MRPS6	Matrix	-0.00292812	0.997557	0.998786	0.000527554	-1.51222	0.117082	0.491064	0.308862
P82933	YES	MRPS9	Matrix	0.753903	0.146316	0.293462	0.532448	-0.931308	0.151592	0.542489	0.265609
P82970				-0.84764	0.111559	0.243896	0.612795	-0.572815	0.367505	0.722044	0.141436
P82979				-2.00023	0.00129097	0.00861323	2.06483	-0.187747	0.539193	0.822911	0.0846471
P83111	YES	LACTB	IMS	-0.514463	0.664392	0.788888	0.102985	-0.592237	0.394353	0.737162	0.132437
P83731				-0.837491	0.17433	0.329376	0.482308	-0.551585	0.356525	0.715982	0.145098
P83916				-1.34571	0.00938771	0.0405462	1.39205	0.432613	0.347417	0.709035	0.149332
P84022				-1.08198	3.61677e-10	1.84079e-08	7.735	-0.17151	0.0557078	0.370001	0.431797
P84085	YES	ARF5		-1.66824	0.00367457	0.0198773	1.70164	-0.781812	0.216476	0.609599	0.214956
P84090				-2.50139	3.45679e-08	1.13361e-06	5.94554	-0.352064	0.236655	0.625351	0.203876
P84095				-0.927973	0.157085	0.307121	0.51269	-0.93878	0.262166	0.651454	0.186116
P84098				-2.05529	0.000975905	0.00688345	2.16219	-1.47446	0.0378268	0.325475	0.487482
P84101				-0.62138	0.000205971	0.00197645	2.70411	-0.499637	0.183584	0.57455	0.240672
P84103				-0.428132	0.527807	0.68445	0.164658	-0.975723	0.223748	0.613322	0.212311
P84243				-1.48185	1.91118e-40	1.10536e-37	36.9565	0.0247947	0.880288	0.962878	0.0164287
P85037				-0.798249	0.309344	0.484263	0.314919	-1.43278	0.0444469	0.338779	0.470084
P86790				-1.26669	3.18343e-05	0.000408326	3.38899	-0.680466	0.144626	0.53391	0.272532
P98082				-0.867811	0.00319484	0.0179396	1.74619	-0.358448	0.262203	0.651454	0.186116
P98160				-0.477101	0.0150953	0.0579578	1.23689	0.310432	0.0737925	0.4096	0.38764
P98173				-2.68854	0.513311	0.672505	0.172304	-2.94561	0.41746	0.752352	0.123579
P98179				-1.11729	1.54914e-05	0.000223483	3.65076	-0.247906	0.238469	0.626771	0.202891
P98194				-1.49979	0.0111339	0.0460858	1.33643	-0.499889	0.386902	0.733846	0.134395
P99999	YES	CYCS	IMS	-1.33946	0.476024	0.641964	0.192489	-2.28108	0.264453	0.653597	0.18469
Q00059	YES	TFAM	Matrix	-2.43737	0.0318914	0.0995549	1.00194	-1.8001	0.138153	0.525897	0.279099
Q00169				-1.18404	0.0696619	0.173737	0.760108	-0.293131	0.532415	0.818971	0.0867315
Q00341				-1.35641	9.91053e-08	2.84012e-06	5.54666	-0.816901	0.00155571	0.0619011	1.2083
Q00534				-1.17576	8.49023e-05	0.000942667	3.02564	-0.494408	0.127966	0.511375	0.291261
Q00535				-0.473556	0.609098	0.747941	0.126133	-1.53158	0.0701996	0.403292	0.39438
Q00577				-1.35572	0.33519	0.509675	0.292707	-0.317627	0.660916	0.878566	0.0562256
Q00587				-1.07765	0.0232682	0.0797586	1.09822	-0.935726	0.0974916	0.456879	0.340199
Q00610				-0.832771	1.30007e-05	0.000193702	3.71287	-0.361943	0.066513	0.395094	0.4033
Q00688				-0.716472	0.466077	0.631831	0.199399	0.636799	0.451529	0.773369	0.111613
Q00796				-1.29626	0.00875729	0.0384412	1.4152	-0.387922	0.459592	0.777936	0.109056
Q00839-2				-1.10732	0.00020772	0.00198724	2.70175	0.165563	0.745167	0.913372	0.0393523
Q01081				-1.29276	0.0826344	0.196091	0.707542	-1.25195	0.106821	0.476343	0.32208
Q01082				-1.53895	0.00214975	0.0130379	1.88479	-1.41238	0.00955227	0.173802	0.759945
Q01082-3				0.039868	0.88222	0.936383	0.0285465	-0.239176	0.707059	0.898219	0.0466178
Q01085-2				0.0638095	0.933344	0.965309	0.0153336	0.257106	0.787678	0.929316	0.0318366
Q01105-2				-0.992191	0.124161	0.262516	0.580844	-0.787836	0.407307	0.743937	0.128464
Q01130				-0.928123	0.0606822	0.157524	0.802653	-1.02561	0.0510282	0.359234	0.444623
Q01151				-0.0316654	0.967675	0.981248	0.00822122	-0.0451324	0.960925	0.986597	0.00586021
Q01433				-1.10402	0.0102189	0.0433416	1.3631	-1.76822	0.0119235	0.191198	0.718517
Q01469				-1.11158	0.0348637	0.106279	0.973553	-0.330375	0.543355	0.825847	0.0831004
Q01518				0.61346	0.525404	0.682865	0.165665	-1.03342	0.674243	0.884961	0.0530759
Q01581				-1.30433	7.49537e-11	4.296e-09	8.36694	-0.441752	1.87608e-05	0.00277049	2.55744
Q01628				0.130341	0.883644	0.937066	0.0282298	1.30728	0.18479	0.577184	0.238686
Q01650				-2.5596	0.0151705	0.0581416	1.23551	0.317439	0.660974	0.878566	0.0562256
Q01658				-2.70556	0.0312709	0.0986345	1.00597	-0.99884	0.00123645	0.0526945	1.27823
Q01664				-2.11269	0.0647176	0.16468	0.783359	-0.2293	0.0551589	0.368694	0.433334
Q01780				-0.892207	0.00256039	0.0148896	1.82712	-0.510968	0.113384	0.48615	0.31323
Q01813				-1.27771	2.4954e-05	0.000333075	3.47746	-1.07262	0.0016348	0.06313	1.19976
Q01831				-1.1426	0.295502	0.471647	0.326383	-2.77558	0.0233362	0.26652	0.57427
Q01844				-1.18126	0.00196463	0.0121231	1.91639	-0.140839	0.671942	0.883402	0.0538416
Q01850				-2.39065	0.0566057	0.149581	0.825124	0.608607	0.150589	0.54178	0.266177
Q01968				-0.34462	0.551855	0.703022	0.153031	-0.0125112	0.984892	0.995237	0.00207349
Q01970				-1.25959	0.00130872	0.00870929	2.06002	-0.944147	0.024531	0.272892	0.564009
Q01974				0.2718	0.705153	0.817453	0.0875372	0.451005	0.479506	0.786123	0.104509
Q01995				-0.993833	2.62184e-10	1.36722e-08	7.86416	-0.304952	0.0823711	0.423692	0.37295
Q02040				-0.966259	0.428342	0.596304	0.224532	-0.0380776	0.913029	0.969683	0.0133702
Q02127	YES	DHODH	MIM	-0.422429	0.639454	0.770493	0.113231	-1.84165	0.0582294	0.377251	0.42337
Q02218	YES	OGDH	Matrix	-0.87639	0.0250026	0.083896	1.07626	-0.705981	0.0803955	0.420088	0.37666
Q02241				-1.4641	0.0143472	0.0557475	1.25377	-0.0980914	0.722297	0.906081	0.042833
Q02252	YES	ALDH6A1	MIM	-0.622432	0.390448	0.560097	0.251737	-1.35506	0.0849793	0.428564	0.367984
Q02338	YES	BDH1	-	-2.91565	0.0782208	0.188337	0.725064	-1.57379	0.342182	0.706849	0.150673
Q02388				0.118232	0.796313	0.87695	0.0570252	0.405243	0.254299	0.642323	0.192247
Q02447				-0.760463	2.26322e-06	4.27258e-05	4.36931	-0.519146	0.270513	0.658023	0.181759
Q02487				0.0310509	0.973055	0.984433	0.00681384	-0.703785	0.209931	0.602588	0.21998
Q02539				-1.20739	0.364651	0.536589	0.270358	-1.61087	0.212205	0.604532	0.218581
Q02543				-1.53421	0.000763609	0.00568862	2.24499	-0.798781	0.0865059	0.430496	0.366031
Q02790				-0.79124	0.000631228	0.00483424	2.31567	-0.325604	0.160681	0.555551	0.255276
Q02809				-0.948276	0.00144462	0.00939744	2.02699	-0.347604	0.261129	0.651283	0.18623
Q02818				-2.27926	0.000153321	0.00154096	2.81221	-1.80516	0.00453567	0.115206	0.938525
Q02878				-1.01226	0.0331451	0.102066	0.991119	-0.19757	0.643087	0.872894	0.0590385
Q02880-2				-1.42745	0.00483256	0.024285	1.61466	-0.219909	0.610793	0.856435	0.0673056
Q02952				-0.959739	2.67931e-05	0.000352185	3.45323	-0.068774	0.755512	0.916779	0.0377353
Q02978	YES	SLC25A11	MIM	-1.22272	0.0408404	0.117815	0.928799	-1.40702	0.0344191	0.31223	0.505525
Q03001-13				-1.20266	0.0062483	0.0299335	1.52384	-1.4922	0.196169	0.590403	0.228851
Q03111				-2.31279	0.0190236	0.0686605	1.16329	-0.675553	0.0718179	0.405733	0.39176
Q03135				-0.884224	0.49958	0.6616	0.179405	1.33922	0.234337	0.62426	0.204634
Q03164				0.117167	0.972472	0.984229	0.00690384	0.207291	0.949428	0.984489	0.00678913
Q03169				0.147921	0.775892	0.864553	0.0632084	-0.00697114	0.988487	0.996807	0.00138892
Q03188				-1.27972	0.103815	0.231908	0.634684	-0.768315	0.302941	0.683134	0.165494
Q03252				0.311686	0.38931	0.559726	0.252025	0.0593169	0.873424	0.960925	0.0173105
Q03405				-0.957275	0.0809305	0.19328	0.713813	0.372204	0.226353	0.615565	0.210726
Q03468				-0.244474	0.728672	0.831237	0.0802751	-0.628686	0.183554	0.57455	0.240672
Q03518				-0.657855	0.184093	0.342656	0.465142	-0.940277	0.0918413	0.444112	0.352507
Q03519				-1.4984	0.0631242	0.162261	0.789786	-0.656531	0.382645	0.731344	0.135878
Q03701				-0.627258	0.366915	0.538766	0.2686	0.422425	0.418913	0.752717	0.123368
Q04206				-0.650648	0.126593	0.266419	0.574435	0.0816803	0.827201	0.944255	0.0249107
Q04323				-1.0756	2.84818e-06	5.23703e-05	4.28091	-1.19323	0.0214599	0.254711	0.593952
Q04446				-1.06999	0.0035994	0.0195888	1.70799	-0.132793	0.653894	0.876658	0.0571698
Q04656				-2.32495	0.120459	0.257255	0.589636	0.0411343	0.949882	0.984775	0.00666298
Q04695				-0.856761	0.00419561	0.021897	1.65962	-0.071679	0.806797	0.938136	0.0277342
Q04721				-0.395549	0.35101	0.524245	0.280466	-0.616914	0.174204	0.569911	0.244193
Q04760				-2.40778	5.34436e-07	1.22747e-05	4.91099	-0.396417	0.172686	0.568177	0.245516
Q04837	YES	SSBP1	Matrix	-1.96652	0.00678905	0.0318056	1.4975	-0.684446	0.341716	0.706577	0.150841
Q04917				-0.921983	0.0176553	0.0652283	1.18556	-0.492317	0.257197	0.647067	0.189051
Q05048				-2.32654	0.000113188	0.00119818	2.92148	-0.853951	0.0813497	0.422184	0.374498
Q05193				-1.95333	0.00789387	0.035872	1.44524	-2.58499	0.00127122	0.0534588	1.27198
Q05209				-0.920143	0.0705648	0.175228	0.756396	-0.531069	0.316195	0.692359	0.159669
Q05397				-0.690929	0.788225	0.872423	0.0592729	-2.23505	0.45551	0.776264	0.109991
Q05519				-0.114017	0.883589	0.937066	0.0282298	-0.30801	0.644716	0.873211	0.0588808
Q05639				-0.880545	0.208423	0.372364	0.429032	-0.807829	0.319673	0.694228	0.158498
Q05707				-1.71431	0.0385292	0.113456	0.945173	-1.23743	0.0452014	0.341295	0.46687
Q05932	YES	FPGS	-	-1.21676	0.12712	0.2671	0.573326	-0.138294	0.864373	0.958067	0.0186041
Q05D32				-0.273967	0.719319	0.82575	0.0831514	0.617604	0.446519	0.76985	0.113594
Q06055	YES	ATP5MC2	MIM	5.79896	0.0186271	0.0677679	1.16898	6.51218	0.00830859	0.160363	0.794896
Q06124-2				0.451868	0.466357	0.631941	0.199323	-1.28409	0.0799921	0.420088	0.37666
Q06136				-2.58226	0.162092	0.312968	0.5045	0.481927	0.0143349	0.21182	0.674033
Q06203				0.66105	0.534162	0.689458	0.161492	0.568504	0.619609	0.862357	0.0643129
Q06210				-0.858094	0.0269426	0.0883551	1.05377	-0.20008	0.607055	0.855683	0.0676871
Q06265				-1.64132	0.0403061	0.116983	0.931877	-1.33424	0.0600827	0.381907	0.418042
Q06323				-1.24764	0.00477213	0.0241146	1.61772	0.16698	0.643293	0.872894	0.0590385
Q06481				-0.00303336	0.99525	0.997759	0.000974346	-0.119617	0.890717	0.964703	0.0156064
Q06546				-0.849686	0.139272	0.282903	0.548362	-0.624269	0.386215	0.733724	0.134467
Q06830				-1.3216	5.01038e-05	0.000607077	3.21676	-0.563726	0.103425	0.470316	0.32761
Q07020				-0.561287	0.0933087	0.214772	0.668022	-0.663461	0.0991968	0.459365	0.337842
Q07021	YES	C1QBP	Matrix	-1.65063	0.0128687	0.0512333	1.29045	-0.955988	0.114635	0.486609	0.31282
Q07065				-0.771624	0.0216028	0.0755563	1.12173	-0.616014	0.0801875	0.420088	0.37666
Q07666				-0.26401	0.619777	0.756507	0.121187	-0.414494	0.404321	0.742512	0.129297
Q07812	YES	BAX	MOM	-0.399279	0.562812	0.711427	0.14787	0.494918	0.438442	0.76641	0.115539
Q07817	YES	BCL2L1	-	-0.940623	0.611632	0.74975	0.125084	-0.752913	0.706989	0.898219	0.0466178
Q07820	YES	MCL1		-0.794334	1.49927e-07	4.05887e-06	5.39159	-0.00660614	0.956641	0.986183	0.00604249
Q07866-3				-0.878639	0.076222	0.185249	0.732244	-0.293295	0.572272	0.839633	0.0759105
Q07954				-0.720313	0.0412351	0.118705	0.925531	-0.343125	0.294555	0.676221	0.169911
Q07955				-2.02003	9.03255e-07	1.90282e-05	4.7206	-1.30658	0.0014569	0.0593032	1.22692
Q07960				-0.621336	0.425319	0.593005	0.226942	0.270271	0.71728	0.903361	0.0441387
Q08170				0.13813	0.655365	0.782236	0.106662	-0.38818	0.538923	0.822833	0.0846883
Q08211				-1.42598	3.14682e-09	1.30232e-07	6.88528	-0.929812	8.7848e-05	0.00914483	2.03882
Q08257	YES	CRYZ		-0.49836	0.394691	0.563642	0.248997	-1.61261	0.0252582	0.273702	0.562722
Q08378				-0.849092	0.0311744	0.0985051	1.00654	-0.0428739	0.9064	0.968267	0.0140049
Q08379				-0.689297	0.0174447	0.0646001	1.18977	-0.669428	0.0384184	0.327341	0.485
Q08380				-0.315775	0.105216	0.23446	0.629931	0.161481	0.377124	0.729826	0.136781
Q08426	YES	EHHADH		1.03854	0.583348	0.72784	0.137964	-1.68937	0.420566	0.752923	0.123249
Q08499-10				-1.84425	0.241013	0.412362	0.384721	0.456036	0.65332	0.876658	0.0571698
Q08752				-1.88263	0.0304231	0.0970652	1.01294	-0.248133	0.716363	0.90265	0.0444806
Q08945				-1.06623	0.0111724	0.0461459	1.33587	-0.363483	0.4033	0.741661	0.129795
Q08AF3				-0.525606	0.363052	0.535798	0.270999	-0.482662	0.514295	0.80896	0.092073
Q08J23	YES	NSUN2		-1.04964	6.55591e-05	0.000763896	3.11697	-0.299282	0.216078	0.609599	0.214956
Q09161				-1.55519	6.36349e-05	0.000748328	3.12591	-0.267576	0.364253	0.720971	0.142082
Q09328				-2.0351	0.292983	0.46963	0.328244	-3.42532	0.252027	0.641947	0.192501
Q09472				-1.05777	0.0867409	0.20257	0.693425	-0.341808	0.332882	0.701068	0.15424
Q09666				-0.885881	2.74515e-15	3.71589e-13	12.4299	-0.227817	0.0414923	0.334701	0.475343
Q0JRZ9				-0.0508858	0.83291	0.902055	0.044767	-0.258373	0.450842	0.773324	0.111639
Q0P651				0.0544263	0.860425	0.921109	0.035689	-1.13854	0.402996	0.741531	0.129871
Q0VDF9				-0.404645	0.429523	0.597426	0.223716	0.447855	0.407426	0.743937	0.128464
Q0VDG4				-0.704365	0.563304	0.711765	0.147663	-0.376042	0.75492	0.916779	0.0377353
Q0ZGT2				-1.32824	0.0971696	0.221257	0.655103	-0.740707	0.304182	0.683995	0.164947
Q10469				-0.0363786	0.978836	0.987687	0.00538066	-1.5579	0.258687	0.648762	0.187915
Q10471				0.0435613	0.909306	0.952108	0.0213138	0.296591	0.451592	0.773369	0.111613
Q10472				-1.3566	0.00364508	0.019753	1.70437	-0.721025	0.10048	0.462352	0.335027
Q10570				-1.08196	0.284369	0.459644	0.337578	-2.04957	0.0037518	0.107315	0.96934
Q10589				-1.1374	0.000468028	0.00380767	2.41934	-0.00858218	0.976267	0.992645	0.00320604
Q10713	YES	PMPCA	-	-1.08626	0.060475	0.157359	0.803108	-0.717015	0.228961	0.618336	0.208775
Q11201				-0.543048	0.525804	0.682941	0.165617	-0.407614	0.627859	0.865966	0.0624992
Q11206				-0.0712721	0.886138	0.938819	0.0274181	-0.408586	0.314555	0.691806	0.160016
Q12765				-1.01578	0.0923152	0.213025	0.671569	0.0321986	0.960268	0.986597	0.00586021
Q12768				-1.30279	0.0753303	0.183833	0.735577	-0.11562	0.730135	0.909268	0.0413081
Q12769				-1.15985	2.10762e-05	0.000291493	3.53537	-0.449967	0.0486964	0.351986	0.453475
Q12770				0.703237	0.652006	0.780227	0.107779	-1.34947	0.484049	0.789129	0.102852
Q12788				-0.97798	0.00839906	0.0375252	1.42568	-0.346701	0.36253	0.719798	0.142789
Q12789				-0.524454	0.0714188	0.176857	0.752378	-0.49222	0.133764	0.522388	0.282007
Q12792				-1.29362	0.000959312	0.00685525	2.16398	-0.268986	0.397092	0.739221	0.131226
Q12797				-0.268827	0.536881	0.690759	0.160673	-0.0837362	0.857587	0.955886	0.0195939
Q12800				1.61088	0.285113	0.460424	0.336842	2.56799	0.032742	0.308416	0.510863
Q12802				-1.1831	0.0152571	0.0584381	1.2333	-1.13006	0.0439289	0.336922	0.472471
Q12805				-0.323197	0.000733726	0.00550392	2.25933	0.330072	0.000248892	0.0176865	1.75236
Q12824				-1.52022	0.0042011	0.0219077	1.6594	-1.02735	0.0727599	0.407927	0.389418
Q12830				1.21769	0.0215391	0.0754165	1.12253	0.676897	0.259727	0.649419	0.187475
Q12834				-0.487754	0.0184486	0.0672992	1.17199	-0.227126	0.309387	0.689841	0.161251
Q12841				-0.458735	5.41586e-13	4.71996e-11	10.3261	0.238392	0.000244595	0.0176865	1.75236
Q12846				0.106401	0.899851	0.947042	0.0236308	-0.533501	0.554445	0.830413	0.0807059
Q12849	YES	GRSF1	Matrix	-0.815635	0.0647384	0.16468	0.783359	-0.269034	0.555684	0.830413	0.0807059
Q12857				-2.8982	0.0993809	0.225244	0.647347	0.447514	0.71058	0.900276	0.0456243
Q12872				-0.855406	0.122965	0.260942	0.583456	-2.01047	0.198648	0.592703	0.227163
Q12873				-1.30456	0.00693998	0.0323934	1.48954	-0.521753	0.222314	0.613307	0.212322
Q12874				-1.44003	2.106e-06	4.02353e-05	4.39539	-0.401224	0.106644	0.475927	0.32246
Q12887	YES	COX10	MIM	3.61461	0.275627	0.450433	0.34637	4.74712	0.23679	0.625351	0.203876
Q12888				-1.15089	0.015494	0.0590258	1.22896	-0.420407	0.32396	0.697337	0.156557
Q12893				-1.93752	0.0466112	0.12986	0.886525	-1.51105	0.157144	0.551131	0.258745
Q12899				-0.49019	0.154308	0.303434	0.517936	-1.10736	0.0187857	0.238312	0.622854
Q12904				-0.973449	0.15563	0.305215	0.515394	0.165392	0.774806	0.923262	0.034675
Q12905				-1.03442	0.00833191	0.037382	1.42734	-0.0542194	0.881698	0.962878	0.0164287
Q12906-7				-1.0874	2.75255e-05	0.000361066	3.44241	-0.651529	0.0165272	0.22375	0.650237
Q12907				-0.64455	0.260407	0.434604	0.361906	-0.143888	0.793507	0.931209	0.0309528
Q12913				-0.143349	0.82117	0.894569	0.0483862	-0.31264	0.594179	0.849974	0.0705944
Q12929				0.129472	0.920691	0.958466	0.0184233	-0.652995	0.653119	0.876624	0.0571866
Q12931	YES	TRAP1	-	-0.699539	0.0409521	0.117997	0.928129	-0.417766	0.236358	0.625351	0.203876
Q12933				-2.71576	0.00128517	0.00858851	2.06608	0.00721698	0.992507	0.99748	0.0010958
Q12959-2				-0.465111	0.360473	0.533829	0.272598	-0.568294	0.290036	0.674397	0.171084
Q12965				-0.665849	0.0118636	0.0480436	1.31836	-0.594369	0.0330267	0.308865	0.510231
Q12972				-1.53164	0.154009	0.303157	0.518332	-0.765065	0.280158	0.666782	0.176016
Q12974				-0.706608	0.15095	0.299265	0.523944	-1.09437	0.020322	0.246269	0.60859
Q12986				-0.331057	0.510173	0.669221	0.17443	-1.12759	0.0363659	0.318515	0.49687
Q12996				-0.644054	0.29452	0.471018	0.326962	-1.19877	0.102137	0.466933	0.330745
Q13011	YES	ECH1	Matrix	-0.288973	0.620722	0.756794	0.121022	-0.267008	0.657744	0.878242	0.0563858
Q13017				-3.08296	0.0305475	0.0971229	1.01268	-2.61352	0.114502	0.486609	0.31282
[truncated: 2,609 more rows]
