# Supplementary material for: Global mitochondrial protein import proteomics reveal distinct regulation by translation and translocation machinery
Source: Mol Cell. 2022 Jan 20;82(2):435–446.e7. doi: 10.1016/j.molcel.2021.11.004 (PMC8791276; doi:10.1016/j.molcel.2021.11.004)
Supplement: Table S6. Experimental design of mass spectrometry proteomics data deposited on PRIDE, related to STAR Methods — Table with experimental detail of individual mass spectrometry proteomics data sets deposited on PRIDE, including experiment type, labeling details, and sample order. [file mmc7.xlsx]

## Sheet: Sheet1
							Sample Orders
Acccession ID	Submission Title	Sample Name	Details	Type	Fractionation	Labelling	126	127N	127C	128N	128C	129N	129C	130N	130C	131N	131C	132N	132C	133N	133C	134N
PXD024066	Human mitochondrial protein import proteomics - Proteinase K control	20210119_MAA_JM_E250_DDA.raw	Proteome analysis (DDA)	DDA	-	TMT11	empty	whole cell extract 1	whole cell extract 2	whole cell extract 3	crude mitochondrial extract 1	crude mitochondrial extract 2	crude mitochondrial extract 3	Proteinase K digested crude mitochondrial extract 1	Proteinase K digested crude mitochondrial extract 2	Proteinase K digested crude mitochondrial extract 3	empty
PXD024067	Human mitochondrial protein import proteomics - Proteinase K control	20210119_MAA_JM_E250_TMD.raw	Protein import assay (TMD)	TMD	-	TMT11	No SILAC	whole cell extract 1	whole cell extract 2	whole cell extract 3	crude mitochondrial extract 1	crude mitochondrial extract 2	crude mitochondrial extract 3	Proteinase K digested crude mitochondrial extract 1	Proteinase K digested crude mitochondrial extract 2	Proteinase K digested crude mitochondrial extract 3	Mitochondrial BOOST SILAC
PXD024054	Human mitochondrial protein import proteomics LFQ	20210121_MAA_SB_SB57_MitoPrep.raw	Mitochodrial Isolate proteome	LFQ	-	-
PXD024055	Human mitochondrial protein import proteomics LFQ	20210121_MAA_SB_SB57_WholeCellProteom.raw	Whole cell proteome	LFQ	-	-
PXD022521	Human mitochondrial protein import proteomics	20200625_MAA_SB_SB45_MitoBoost_MS2_TMD_Translation_TestShot.raw	Translation mePROD with mitochondrial isolated boost	TMD	-	TMT11	No SILAC	Hela Whole Cell Proteome 1	Hela Whole Cell Proteome 2	Hela Whole Cell Proteome 3		empty	empty	empty	empty	empty	Mitochondrial BOOST SILAC
PXD022522	Human mitochondrial protein import proteomics	20200625_MAA_SB_SB45_NoBoost_MS2_TMD_Translation_TestShot.raw	Translation mePROD without any boost	TMD	-	TMT11	No SILAC	Hela Whole Cell Proteome 1	Hela Whole Cell Proteome 2	Hela Whole Cell Proteome 3		empty	empty	empty	empty	empty	Whole Cell BOOST SILAC
PXD022523	Human mitochondrial protein import proteomics	20200625_MAA_SB_SB45_WholeCellBoost_MS2_TMD_Translation_TestShot.raw	Translation mePROD with whole cell proteome boost	TMD	-	TMT11	No SILAC	Hela Whole Cell Proteome 1	Hela Whole Cell Proteome 2	Hela Whole Cell Proteome 3		empty	empty	empty	empty	empty	empty
PXD022524	Human mitochondrial protein import proteomics	20200707_MAA_SB45_Mito_MitoBoost_TMD_TestShot.raw	Mitochondrial mePROD with mitochondrial isolated boost	TMD	-	TMT11	No SILAC	Mitochondrial Proteome 1	Mitochondrial Proteome 2	Mitochondrial Proteome 3	Mitochondrial Proteome 4	empty	empty	empty	empty	empty	Mitochondrial BOOST SILAC
PXD022525	Human mitochondrial protein import proteomics	20200707_MAA_SB45_Mito_NoBoost_TMD_TestShot.raw	Mitochondrial mePROD without any boost	TMD	-	TMT11	No SILAC	Mitochondrial Proteome 1	Mitochondrial Proteome 2	Mitochondrial Proteome 3	Mitochondrial Proteome 4	empty	empty	empty	empty	empty	Whole Cell BOOST SILAC
PXD022526	Human mitochondrial protein import proteomics	20200707_MAA_SB45_Mito_WholeCellBoost_TMD_TestShot.raw	Mitochondrial mePROD with whole cell proteome boost	TMD	-	TMT11	No SILAC	Mitochondrial Proteome 1	Mitochondrial Proteome 2	Mitochondrial Proteome 3	Mitochondrial Proteome 4	empty	empty	empty	empty	empty	empty
PXD022527	Human mitochondrial protein import proteomics	20200724_MAA_SB_125_CCCP+ISRIB_Translation (1).raw 1 to 8	Translation mePROD of CCCP and CCCP+ISRIB Treatment	TMD	8	TMT11	No SILAC	DMSO 1	DMSO 2	DMSO 3	CCCP 1	CCCP 2	CCCP 3	CCCP+ISRIB 1	CCCP+ISRIB 2	CCCP+ISRIB 3	Mitochondrial BOOST SILAC
PXD022528	Human mitochondrial protein import proteomics	20200724_MAA_SB_126_CCCP+ISRIB_Import (1).raw 1 to 8	Mitochondrial mePROD of CCCP and CCCP+ISRIB Treatment	TMD	8	TMT11	No SILAC	DMSO 1	DMSO 2	DMSO 3	CCCP 1	CCCP 2	CCCP 3	CCCP+ISRIB 1	CCCP+ISRIB 2	CCCP+ISRIB 3	Mitochondrial BOOST SILAC
PXD022529	Human mitochondrial protein import proteomics	20200812_GT_SB_SB20_MitoBlock6_6h_Import (1).raw 1 to 8	Mitochondrial mePROD of mitoblock6 Treatment	TMD	8	TMT11	No SILAC	DMSO 1	DMSO 2	DMSO 3	MitoBlock6 1	MitoBlock6 2	MitoBlock6 3	A treatment 1	A treatment 2	A treatment 3	Mitochondrial BOOST SILAC
PXD022530	Human mitochondrial protein import proteomics	20200812_GT_SB_SB40_MitoBlock6_6h_Translation (1).raw 1 to 8	Translation mePROD of Mitoblock6 Treatment	TMD	8	TMT11	No SILAC	DMSO 1	DMSO 2	DMSO 3	MitoBlock6 1	MitoBlock6 2	MitoBlock6 3	A treatment 1	A treatment 2	A treatment 3	Mitochondrial BOOST SILAC
PXD022531	Human mitochondrial protein import proteomics	20200820_GT_SB_SB46_Time-Course_Mito (1).raw 1 to 8	Mitochondrial mePROD of protein uptake kinetics	TMD	8	TMT16	No SILAC	0 min 1	0 min 2	15 min 1	15 min 2	30 min 1	30 min 2	60 min 1	60 min 2	120 min 1	120 min 2	180 min 1	180 min 2	360 min 1	360 min 2	Mitochondrial BOOST SILAC
PXD022532	Human mitochondrial protein import proteomics	20200820_GT_SB_SB46_Time-Course_Translation (1).raw 1 to 8	Translation mePROD of protein uptake kinetics	TMD	8	TMT16	No SILAC	0 min 1	0 min 2	15 min 1	15 min 2	30 min 1	30 min 2	60 min 1	60 min 2	120 min 1	120 min 2	180 min 1	180 min 2	360 min 1	360 min 2	Mitochondrial BOOST SILAC
